# Supplementary material for: Multi-Omics Analysis and Comparison of the Developmental Characteristics of Muscle Fiber Types Between Huainan and Large White Pigs in Early Postnatal Period
Source: Biology (Basel). 2025 Oct 14;14(10):1409. doi: 10.3390/biology14101409 (PMC12562198; doi:10.3390/biology14101409)
Supplement: Supplementary file 1 [file biology-14-01409-s001.zip]

Archive with 2 entries (2 files):
- Supplementary Figures-2025.9.24.pdf
- Supplementary Tables-2025.10.6.xlsx
