# Supplementary material for: Multi-Omics Analysis and Comparison of the Developmental Characteristics of Muscle Fiber Types Between Huainan and Large White Pigs in Early Postnatal Period
Source: Biology (Basel). 2025 Oct 14;14(10):1409. doi: 10.3390/biology14101409 (PMC12562198; doi:10.3390/biology14101409)
Supplement: Supplementary file 1 [file biology-14-01409-s001.zip › Supplementary Tables-2025.10.6.xlsx]

## Sheet: Table S1
Supplementary Table S1. Quality control results of transcriptome sequencing data.
Sample	Raw reads	Valid reads	Q20/%	Q30/%	GC content/%	Mapping rate/%
LW0_1	52669646	51283332	99.95	97.02	50.5	94.93
LW0_2	45683662	44593974	99.96	97.1	50.5	94.53
LW0_3	46346942	45252652	99.97	97.37	50.5	94.79
LW7_1	32895830	32207506	99.96	97.18	50.5	94.8
LW7_2	55843504	54770688	99.96	97.44	50.5	95.43
LW7_3	44077496	43125260	99.97	97.23	49.5	94.49
LW14_1	51272342	49861374	99.97	97.51	47.5	93.4
LW14_2	36459418	35314126	99.98	97.98	46.5	94.05
LW14_3	43321412	42098946	99.98	97.89	47.5	94.66
LW21_1	53025270	51627234	99.98	97.9	48.5	95.76
LW21_2	46734568	45414040	99.98	97.94	47.5	94.75
LW21_3	37966292	36963366	99.98	97.74	47.5	93.94
HN0_1	34261202	33503500	99.96	97.14	50	93.26
HN0_2	33033918	32251532	99.96	97.19	49.5	94.34
HN0_3	32241804	31483798	99.96	97.28	50.5	94.91
HN7_1	33172972	32473504	99.96	97.13	50.5	94.2
HN7_2	54414798	53443968	99.96	97.44	51.5	94.33
HN7_3	53540052	52463812	99.96	97.17	50.5	94.99
HN14_1	37093678	36036032	99.98	97.87	48	94.15
HN14_2	34262038	33281840	99.98	97.57	48.5	93.07
HN14_3	46073496	44876486	99.98	97.82	48	94.08
HN21_1	34774930	33778672	99.98	97.43	47.5	88.57
HN21_2	37952426	36923884	99.98	97.54	48	92.63
HN21_3	55503694	53936568	99.98	97.58	47	93.21

## Sheet: Table S2
Supplementary Table S2. Differentially expressed genes within each breed between consecutive developmental stage.
LW7 VS LW0						LW14 VS LW7						LW21 VS LW14						HN7 VS HN0						HN14 VS HN7						HN21 VS HN14
gene_id	gene_name	log2(fc)	pval	qval	regulation	gene_id	gene_name	log2(fc)	pval	qval	regulation	gene_id	gene_name	log2(fc)	pval	qval	regulation	gene_id	gene_name	log2(fc)	pval	qval	regulation	gene_id	gene_name	log2(fc)	pval	qval	regulation	gene_id	gene_name	log2(fc)	pval	qval	regulation
ENSSSCG00000040678	TYMS	5.21595	1.31814e-51	3.19504e-47	up	ENSSSCG00000007504	RBM38	-6.60401	1.02454e-117	2.54066e-113	down	ENSSSCG00000000138	PVALB	-3.42304	4.57957e-22	1.14068e-17	down	ENSSSCG00000003368	RNF207	-6.46788	5.75819e-84	1.36279e-79	down	ENSSSCG00000039094	PLEC	-5.89989	1.70605e-181	4.16361e-177	down	ENSSSCG00000000138	PVALB	-2.53264	3.39348e-32	8.35678e-28	down
ENSSSCG00000017473	TOP2A	4.61881	7.2496e-45	8.78615e-41	up	ENSSSCG00000040118	ENSSSCG00000040118	-6.66912	2.37578e-113	2.94573e-109	down	ENSSSCG00000033822	THRSP	-3.06372	4.06086e-12	5.0574e-08	down	ENSSSCG00000022868	KCTD4	4.41925	2.33493e-66	2.76304e-62	up	ENSSSCG00000040118	ENSSSCG00000040118	-6.35169	8.60004e-134	1.04942e-129	down	ENSSSCG00000012427	ENSSSCG00000012427	1.84234	1.95418e-19	2.40618e-15	up
ENSSSCG00000007586	FSCN1	3.01475	1.25769e-44	1.01617e-40	up	ENSSSCG00000037455	NDUFS8	-7.25557	1.06371e-110	8.79266e-107	down	ENSSSCG00000045084	ENSSSCG00000045084	1.7745	1.36164e-11	1.13052e-07	up	ENSSSCG00000006281	NTMT2	4.4458	2.42611e-63	1.91396e-59	up	ENSSSCG00000052857	ENSSSCG00000052857	-6.44017	2.64244e-131	2.14962e-127	down	ENSSSCG00000029571	AVIL	-2.10383	2.41956e-15	1.98614e-11	down
ENSSSCG00000036049	PEG10	-4.06723	3.45654e-44	2.09458e-40	down	ENSSSCG00000031302	CTBP1	-5.82251	6.68558e-101	4.14473e-97	down	ENSSSCG00000063298	ENSSSCG00000063298	11.143	3.70768e-11	2.30877e-07	up	ENSSSCG00000017473	TOP2A	4.26782	3.38446e-50	2.0025e-46	up	ENSSSCG00000039541	ANKRD11	-5.0349	5.89442e-117	3.59634e-113	down	ENSSSCG00000058826	ENSSSCG00000058826	-1.61812	3.02042e-14	1.66158e-10	down
ENSSSCG00000013579	CD209	5.40475	2.0259e-42	9.82117e-39	up	ENSSSCG00000032761	LAMA5	-6.67559	1.24104e-93	6.15504e-90	down	ENSSSCG00000046749	ENSSSCG00000046749	-3.56278	1.50701e-10	6.94962e-07	down	ENSSSCG00000053658	NREP	3.00286	8.67769e-50	4.1075e-46	up	ENSSSCG00000016364	GPC1	-6.19302	1.5209e-112	7.42353e-109	down	ENSSSCG00000054508	ENSSSCG00000054508	12.0641	3.37363e-14	1.66158e-10	up
ENSSSCG00000038594	ENSSSCG00000038594	-2.82557	4.89308e-39	1.97672e-35	down	ENSSSCG00000038089	COL18A1	-9.82794	1.49309e-93	6.17093e-90	down	ENSSSCG00000061023	ENSSSCG00000061023	2.43822	1.67407e-10	6.94962e-07	up	ENSSSCG00000016823	C1QTNF3	2.89908	1.09952e-48	4.33704e-45	up	ENSSSCG00000003342	DVL1	-6.83489	3.34495e-110	1.36056e-106	down	ENSSSCG00000032782	PNPO	-1.13863	2.9929e-12	1.22838e-08	down
ENSSSCG00000028172	FAM78A	3.39832	2.66615e-37	9.23211e-34	up	ENSSSCG00000012846	GATD1	-7.00031	2.453e-89	8.68992e-86	down	ENSSSCG00000017754	ENSSSCG00000017754	2.22853	2.34137e-10	8.33128e-07	up	ENSSSCG00000036402	MYL9	2.87459	1.73408e-48	5.86292e-45	up	ENSSSCG00000029723	PHRF1	-5.27577	7.53118e-109	2.62569e-105	down	ENSSSCG00000024108	SLC43A2	-1.0887	7.34951e-12	2.58556e-08	down
ENSSSCG00000000006	PPARA	-2.92628	3.45014e-37	1.04535e-33	down	ENSSSCG00000052857	ENSSSCG00000052857	-6.44272	1.8049e-88	5.59473e-85	down	ENSSSCG00000054873	ENSSSCG00000054873	-13.3153	3.22696e-10	1.00472e-06	down	ENSSSCG00000050235	ENSSSCG00000050235	5.35428	2.98715e-48	8.83711e-45	up	ENSSSCG00000010732	FAM53B	-5.38923	1.05428e-108	3.21622e-105	down	ENSSSCG00000058756	ENSSSCG00000058756	4.10655	4.27323e-11	1.21544e-07	up
ENSSSCG00000006281	NTMT2	4.51768	4.68959e-37	1.26301e-33	up	ENSSSCG00000034040	TMEM11	-6.33921	1.14603e-82	3.15768e-79	down	ENSSSCG00000010554	SCD	-1.94907	9.73682e-10	2.69472e-06	down	ENSSSCG00000014326	KIF20A	5.04161	5.24511e-48	1.37929e-44	up	ENSSSCG00000022774	NOP53	-5.68958	5.25427e-99	1.42478e-95	down	ENSSSCG00000027013	ENSSSCG00000027013	-1.962	4.44202e-11	1.21544e-07	down
ENSSSCG00000014326	KIF20A	4.18347	4.23004e-36	1.02532e-32	up	ENSSSCG00000013043	MACROD1	-5.12656	4.43787e-82	1.1005e-78	down	ENSSSCG00000005437	KLF4	-2.45434	3.44774e-09	8.58763e-06	down	ENSSSCG00000026302	ENSSSCG00000026302	4.30517	1.44784e-47	3.42661e-44	up	ENSSSCG00000032761	LAMA5	-7.26472	7.49958e-98	1.83027e-94	down	ENSSSCG00000042725	ENSSSCG00000042725	-2.42983	1.31823e-10	3.24628e-07	down
ENSSSCG00000009671	PBK	4.06236	2.13643e-34	4.70772e-31	up	ENSSSCG00000010732	FAM53B	-6.1381	6.52713e-78	1.47145e-74	down	ENSSSCG00000062257	ENSSSCG00000062257	-12.1218	4.53449e-09	1.02677e-05	down	ENSSSCG00000015581	CENPF	4.15875	1.26983e-43	2.73211e-40	up	ENSSSCG00000007558	INTS1	-4.42239	2.0409e-97	4.52802e-94	down	ENSSSCG00000056539	ENSSSCG00000056539	-1.79898	2.19264e-10	4.90872e-07	down
ENSSSCG00000001510	KIFC1	4.85077	1.49276e-33	3.01526e-30	up	ENSSSCG00000038639	TOM1L2	-5.55132	2.2163e-73	4.57999e-70	down	ENSSSCG00000057725	ENSSSCG00000057725	-13.1184	7.23208e-09	1.50114e-05	down	ENSSSCG00000003949	CDC20	5.11022	1.56599e-42	3.08852e-39	up	ENSSSCG00000037455	NDUFS8	-6.18145	3.20293e-97	6.51397e-94	down	ENSSSCG00000044760	ENSSSCG00000044760	-1.81425	2.59701e-10	5.32949e-07	down
ENSSSCG00000013517	UHRF1	3.78415	3.848e-33	7.17474e-30	up	ENSSSCG00000061599	H1-10	-7.37155	3.92135e-72	7.48013e-69	down	ENSSSCG00000016991	DUSP1	-2.15504	1.27123e-08	2.43568e-05	down	ENSSSCG00000009134	EGF	2.67555	1.98338e-42	3.61082e-39	up	ENSSSCG00000032010	RNH1	-7.6983	2.71861e-96	5.10366e-93	down	ENSSSCG00000057725	ENSSSCG00000057725	15.9619	3.55816e-10	6.74025e-07	up
ENSSSCG00000023296	CENPE	3.91317	6.076e-33	1.05197e-29	up	ENSSSCG00000029228	ZNF276	-5.62001	9.12623e-69	1.61652e-65	down	ENSSSCG00000054571	CYP2B6B	1.75317	1.56934e-08	2.79207e-05	up	ENSSSCG00000046749	ENSSSCG00000046749	5.31231	2.18122e-41	3.68734e-38	up	ENSSSCG00000039670	EPN1	-4.81253	5.49766e-96	9.5836e-93	down	ENSSSCG00000056301	ENSSSCG00000056301	-1.2229	5.32697e-10	9.13113e-07	down
ENSSSCG00000015961	CDCA7	3.41749	2.29464e-32	3.70798e-29	up	ENSSSCG00000010067	MIF	-6.35458	1.42976e-68	2.36369e-65	down	ENSSSCG00000062217	ENSSSCG00000062217	-2.62102	2.47165e-08	4.10425e-05	down	ENSSSCG00000009889	ALDH2	2.5373	7.57947e-41	1.19589e-37	up	ENSSSCG00000013442	ABHD17A	-5.06009	1.25895e-95	2.04831e-92	down	ENSSSCG00000047932	HSPA6	2.61003	5.56188e-10	9.13113e-07	up
ENSSSCG00000001806	FSD2	2.34779	3.00747e-32	4.55613e-29	up	ENSSSCG00000014800	ENSSSCG00000014800	-6.07759	3.1066e-68	4.81484e-65	down	ENSSSCG00000008959	CXCL2	-2.69641	2.76925e-08	4.31103e-05	down	ENSSSCG00000020984	LXN	2.83015	5.04989e-40	7.46973e-37	up	ENSSSCG00000007993	CAPN15	-6.44338	3.29469e-93	5.02543e-90	down	ENSSSCG00000046827	ENSSSCG00000046827	-2.35172	5.99339e-10	9.22458e-07	down
ENSSSCG00000000739	FOXM1	4.51441	1.07028e-31	1.52604e-28	up	ENSSSCG00000032820	BRD1	-5.31826	4.18843e-65	6.10968e-62	down	ENSSSCG00000005152	IFN-DELTA-1	5.62571	3.36415e-08	4.63067e-05	up	ENSSSCG00000008747	NCAPG	4.61833	6.5968e-37	9.18391e-34	up	ENSSSCG00000008675	LETM1	-5.57057	3.24314e-90	4.65581e-87	down	ENSSSCG00000003379	KLHL21	-1.01158	6.81078e-10	9.86601e-07	down
ENSSSCG00000010471	KIF11	3.88067	8.13445e-31	1.09539e-27	up	ENSSSCG00000028878	BCAR1	-6.53851	8.56528e-65	1.18001e-61	down	ENSSSCG00000003894	CYP4B1	-12.2551	3.44252e-08	4.63067e-05	down	ENSSSCG00000007268	E2F1	3.58817	5.1777e-34	6.80781e-31	up	ENSSSCG00000017136	TBCD	-5.67979	1.27099e-89	1.72326e-86	down	ENSSSCG00000054645	ENSSSCG00000054645	-1.73921	1.10196e-09	1.5076e-06	down
ENSSSCG00000022247	PROSER2	-2.52757	1.13573e-30	1.44889e-27	down	ENSSSCG00000016367	RNPEPL1	-5.78249	6.2884e-64	8.20735e-61	down	ENSSSCG00000060280	ENSSSCG00000060280	1.47147	3.71451e-08	4.63067e-05	up	ENSSSCG00000002768	CENPT	4.3111	1.62669e-33	2.02626e-30	up	ENSSSCG00000010133	ARVCF	-4.98613	2.66819e-89	3.42722e-86	down	ENSSSCG00000048033	ENSSSCG00000048033	2.93724	1.65725e-09	2.14797e-06	up
ENSSSCG00000035195	HNMT	2.66116	3.18069e-30	3.85484e-27	up	ENSSSCG00000039372	EMC10	-6.00245	8.03744e-64	9.96562e-61	down	ENSSSCG00000035297	ISG12(A)	2.46506	3.71822e-08	4.63067e-05	up	ENSSSCG00000007151	CDC25B	2.12513	2.24724e-33	2.65927e-30	up	ENSSSCG00000031302	CTBP1	-5.09386	3.96677e-87	4.84046e-84	down	ENSSSCG00000059930	ENSSSCG00000059930	-11.7928	5.00571e-09	6.16354e-06	down
ENSSSCG00000035805	DLK1	-3.2301	5.51392e-30	6.36438e-27	down	ENSSSCG00000031657	ENSSSCG00000031657	-9.08464	2.46949e-63	2.91612e-60	down	ENSSSCG00000058753	ENSSSCG00000058753	10.3999	4.92646e-08	5.84325e-05	up	ENSSSCG00000032330	ENSSSCG00000032330	2.38603	2.60355e-33	2.93421e-30	up	ENSSSCG00000012793	HCFC1	-4.21584	8.46475e-87	9.83725e-84	down	ENSSSCG00000052036	ENSSSCG00000052036	-1.1145	6.14734e-09	7.20878e-06	down
ENSSSCG00000032330	ENSSSCG00000032330	3.1287	2.51159e-29	2.7672e-26	up	ENSSSCG00000038313	ZNF219	-6.52295	1.18249e-62	1.33288e-59	down	ENSSSCG00000034570	IFI6	2.5719	5.63687e-08	6.21327e-05	up	ENSSSCG00000002389	VASH1	2.32312	4.68593e-33	5.041e-30	up	ENSSSCG00000036244	PRR33	-7.26419	3.99337e-86	4.42991e-83	down	ENSSSCG00000047420	RBM12	1.37093	8.75605e-09	9.8012e-06	up
ENSSSCG00000007268	E2F1	4.08444	1.30264e-28	1.37281e-25	up	ENSSSCG00000002863	LRP3	-7.30367	6.95423e-62	7.49787e-59	down	ENSSSCG00000028056	ZFP36	-1.62401	5.73733e-08	6.21327e-05	down	ENSSSCG00000036049	PEG10	-3.00988	7.69683e-33	7.92004e-30	down	ENSSSCG00000033148	MRPL12	-5.30572	7.39364e-86	7.84529e-83	down	ENSSSCG00000006305	ADCY10	-10.5109	1.08363e-08	1.13543e-05	down
ENSSSCG00000026302	ENSSSCG00000026302	3.85539	2.21487e-28	2.18767e-25	up	ENSSSCG00000034773	ENSSSCG00000034773	-6.03048	5.4681e-61	5.64992e-58	down	ENSSSCG00000013377	USH1C	2.77034	6.61314e-08	6.86334e-05	up	ENSSSCG00000023142	GAMT	3.42418	2.37084e-32	2.33794e-29	up	ENSSSCG00000002642	CDH15	-5.50469	3.00673e-83	3.05746e-80	down	ENSSSCG00000063241	ENSSSCG00000063241	-1.90677	1.10656e-08	1.13543e-05	down
ENSSSCG00000004573	ENSSSCG00000004573	-5.14753	2.25635e-28	2.18767e-25	down	ENSSSCG00000036569	PTP4A3	-4.25848	8.53552e-61	8.46655e-58	down	ENSSSCG00000002825	ENSSSCG00000002825	-11.9403	7.18172e-08	7.15529e-05	down	ENSSSCG00000003697	NDC80	4.7407	2.91191e-32	2.75665e-29	up	ENSSSCG00000002863	LRP3	-6.34873	6.34456e-83	6.19356e-80	down	ENSSSCG00000054189	ENSSSCG00000054189	-10.1943	1.25261e-08	1.23388e-05	down
ENSSSCG00000016823	C1QTNF3	4.20986	4.41022e-28	4.11151e-25	up	ENSSSCG00000018055	ENSSSCG00000018055	-6.956	7.27066e-60	6.93453e-57	down	ENSSSCG00000033453	BST2	1.54082	8.17664e-08	7.83322e-05	up	ENSSSCG00000010471	KIF11	4.09455	3.98286e-32	3.62248e-29	up	ENSSSCG00000032522	ENSSSCG00000032522	-5.35751	2.07921e-81	1.95166e-78	down	ENSSSCG00000011195	GALNT15	-1.79957	1.61698e-08	1.53153e-05	down
ENSSSCG00000009761	NCOR2	-2.15146	1.13485e-27	1.0188e-24	down	ENSSSCG00000038807	SCAF1	-4.3069	1.8453e-59	1.69481e-56	down	ENSSSCG00000034102	DGAT2	-3.04087	8.99388e-08	8.29702e-05	down	ENSSSCG00000029509	KIF22	3.31677	4.13264e-32	3.62248e-29	up	ENSSSCG00000024756	SPG7	-4.69597	3.25761e-81	2.94451e-78	down	ENSSSCG00000002467	ASB2	-1.15917	1.79352e-08	1.63582e-05	down
ENSSSCG00000017022	HMMR	3.99273	1.88949e-27	1.63569e-24	up	ENSSSCG00000039541	ANKRD11	-4.73884	1.81346e-58	1.60608e-55	down	ENSSSCG00000050854	ENSSSCG00000050854	-10.5053	9.60033e-08	8.54018e-05	down	ENSSSCG00000009378	CKAP2	4.32708	2.03542e-31	1.72044e-28	up	ENSSSCG00000038639	TOM1L2	-5.1288	2.71556e-80	2.3669e-77	down	ENSSSCG00000051823	ENSSSCG00000051823	11.0934	1.93866e-08	1.70506e-05	up
ENSSSCG00000014395	PCDH12	3.27085	2.46115e-27	2.05709e-24	up	ENSSSCG00000029944	FASN	-6.15607	6.59606e-58	5.64031e-55	down	ENSSSCG00000060622	ENSSSCG00000060622	2.0797	1.09059e-07	9.367e-05	up	ENSSSCG00000032909	CDCA8	4.75179	2.64359e-31	2.15744e-28	up	ENSSSCG00000033082	HGS	-4.05208	6.15012e-80	5.17564e-77	down	ENSSSCG00000052944	ENSSSCG00000052944	-1.84535	1.08568e-07	8.62449e-05	down
ENSSSCG00000024973	GBP1	4.13255	3.92623e-27	3.17226e-24	up	ENSSSCG00000025116	TONSL	-5.75691	9.24081e-57	7.63846e-54	down	ENSSSCG00000007508	ZBP1	1.48073	1.18177e-06	0.000981185	up	ENSSSCG00000001510	KIFC1	3.94242	2.80225e-31	2.21069e-28	up	ENSSSCG00000040578	CASKIN2	-4.11412	2.20496e-79	1.79373e-76	down	ENSSSCG00000046877	ENSSSCG00000046877	2.67681	1.29336e-07	9.9532e-05	up
ENSSSCG00000027726	DLL1	2.59877	4.3128e-27	3.37219e-24	up	ENSSSCG00000022774	NOP53	-5.80896	3.67298e-56	2.93815e-53	down	ENSSSCG00000059436	ENSSSCG00000059436	-2.28788	1.45529e-06	0.0011693	down	ENSSSCG00000000138	PVALB	8.83161	1.83957e-30	1.40442e-27	up	ENSSSCG00000010073	CHCHD10	-5.10756	9.51733e-79	7.49259e-76	down	ENSSSCG00000033822	THRSP	3.03791	3.28736e-07	0.000238102	up
ENSSSCG00000002768	CENPT	4.5095	1.07775e-26	8.16361e-24	up	ENSSSCG00000021610	CHPF	-6.7455	6.87402e-56	5.32693e-53	down	ENSSSCG00000003763	IFI44	1.58181	1.6072e-06	0.00125101	up	ENSSSCG00000013366	ENSSSCG00000013366	2.79675	2.15038e-30	1.59041e-27	up	ENSSSCG00000034040	TMEM11	-6.18774	1.94859e-77	1.4861e-74	down	ENSSSCG00000016900	ESM1	2.30282	5.545e-07	0.000390146	up
ENSSSCG00000005380	COL15A1	1.73672	6.5586e-26	4.81739e-23	up	ENSSSCG00000031489	DUSP22	-3.49514	2.79561e-54	2.10077e-51	down	ENSSSCG00000060012	ENSSSCG00000060012	2.18609	2.14925e-06	0.00162223	up	ENSSSCG00000007366	MYBL2	2.65706	3.55742e-30	2.55132e-27	up	ENSSSCG00000028878	BCAR1	-5.95739	4.19039e-77	3.09898e-74	down	ENSSSCG00000030798	FUS	1.02768	8.65883e-07	0.000592312	up
ENSSSCG00000003218	MYBPC2	4.02131	9.26697e-26	6.60653e-23	up	ENSSSCG00000032668	ENSSSCG00000032668	-5.39166	4.68222e-54	3.41499e-51	down	ENSSSCG00000008647	CMPK2	1.68711	2.30168e-06	0.00168618	up	ENSSSCG00000000265	ESPL1	4.06819	1.21008e-29	8.4232e-27	up	ENSSSCG00000014633	CAVIN3	-6.49938	2.55061e-76	1.83081e-73	down	ENSSSCG00000017376	MEOX1	1.33186	1.05099e-06	0.000699508	up
ENSSSCG00000037307	PRC1	3.85309	1.88403e-25	1.30477e-22	up	ENSSSCG00000036244	PRR33	-6.25251	6.11639e-54	4.33355e-51	down	ENSSSCG00000008496	EIF2AK2	1.46464	2.8611e-06	0.00203612	up	ENSSSCG00000000217	RACGAP1	3.26627	1.25071e-29	8.45733e-27	up	ENSSSCG00000029189	DCHS1	-4.72803	2.84861e-74	1.9863e-71	down	ENSSSCG00000010908	PTPRC	1.47744	1.3192e-06	0.000833438	up
ENSSSCG00000004782	BUB1B	3.69379	2.32069e-25	1.56253e-22	up	ENSSSCG00000007993	CAPN15	-6.15224	3.84633e-53	2.64948e-50	down	ENSSSCG00000012077	MX1	2.07623	3.10278e-06	0.00212172	up	ENSSSCG00000027428	ENHO	2.28577	1.30185e-29	8.55858e-27	up	ENSSSCG00000000261	IGFBP6	-4.88128	4.20386e-73	2.84987e-70	down	ENSSSCG00000014062	ENSSSCG00000014062	-1.21611	1.31991e-06	0.000833438	down
ENSSSCG00000012911	CARNS1	2.91196	2.4498e-25	1.60489e-22	up	ENSSSCG00000035795	SUMO3	-5.02893	7.715e-53	5.17072e-50	down	ENSSSCG00000058827	ENSSSCG00000058827	-3.98677	3.15174e-06	0.00212172	down	ENSSSCG00000053482	ENSSSCG00000053482	3.41657	1.61179e-29	1.03098e-26	up	ENSSSCG00000035939	UCKL1	-3.85175	4.21875e-72	2.78266e-69	down	ENSSSCG00000059368	ENSSSCG00000059368	-10.5843	1.37821e-06	0.000839881	down
ENSSSCG00000032909	CDCA8	4.79603	2.63983e-25	1.68386e-22	up	ENSSSCG00000008022	TELO2	-5.90039	3.44763e-52	2.24985e-49	down	ENSSSCG00000003006	ENSSSCG00000003006	1.69744	3.47701e-06	0.00223754	up	ENSSSCG00000028695	ENSSSCG00000028695	4.31084	2.06033e-29	1.2832e-26	up	ENSSSCG00000000974	TRABD	-6.74993	1.6107e-71	1.03445e-68	down	ENSSSCG00000062070	ENSSSCG00000062070	-2.1449	1.39832e-06	0.000839881	down
ENSSSCG00000053658	NREP	2.72381	3.41693e-25	2.12366e-22	up	ENSSSCG00000013873	NR2F6	-4.53516	3.97069e-51	2.52475e-48	down	ENSSSCG00000051805	ENSSSCG00000051805	-2.235	3.50346e-06	0.00223754	down	ENSSSCG00000055583	ENSSSCG00000055583	2.539	4.95092e-29	3.00445e-26	up	ENSSSCG00000032820	BRD1	-5.30968	2.68953e-70	1.68302e-67	down	ENSSSCG00000057704	ENSSSCG00000057704	-1.11165	1.51767e-06	0.000874654	down
ENSSSCG00000011624	MCM2	3.40062	4.07953e-25	2.4721e-22	up	ENSSSCG00000059376	EEF1AKMT1	-3.99	5.93625e-51	3.68018e-48	down	ENSSSCG00000014670	ENSSSCG00000014670	1.10882	3.72687e-06	0.00232072	up	ENSSSCG00000012773	PNCK	3.73775	5.95633e-29	3.52421e-26	up	ENSSSCG00000016367	RNPEPL1	-4.87678	3.47045e-70	2.11741e-67	down	ENSSSCG00000038946	SLC17A8	-10.4538	1.53668e-06	0.000874654	down
ENSSSCG00000026257	STMN1	2.46981	5.70206e-25	3.37103e-22	up	ENSSSCG00000034905	MVD	-7.35428	1.53016e-49	9.25488e-47	down	ENSSSCG00000056735	ENSSSCG00000056735	-11.9613	3.99199e-06	0.00242518	down	ENSSSCG00000032923	PRND	4.72912	7.67404e-29	4.42979e-26	up	ENSSSCG00000007504	RBM38	-5.49157	7.89495e-70	4.69942e-67	down	ENSSSCG00000001422	C2	2.18867	1.56277e-06	0.000874654	up
ENSSSCG00000029509	KIF22	3.83753	6.87069e-25	3.96521e-22	up	ENSSSCG00000035671	USP22	-3.907	2.24495e-49	1.32548e-46	down	ENSSSCG00000029571	AVIL	1.29327	4.46989e-06	0.00259259	up	ENSSSCG00000062952	ENSSSCG00000062952	-3.28986	1.64476e-28	9.26823e-26	down	ENSSSCG00000000968	SBF1	-4.50332	3.42843e-69	1.99216e-66	down	ENSSSCG00000055578	ENSSSCG00000055578	-1.35244	1.95402e-06	0.00104608	down
ENSSSCG00000003368	RNF207	-4.32058	7.10222e-25	4.00351e-22	down	ENSSSCG00000003350	MIB2	-6.11344	5.41474e-49	3.12267e-46	down	ENSSSCG00000060690	ENSSSCG00000060690	-2.88457	4.47572e-06	0.00259259	down	ENSSSCG00000007586	FSCN1	1.96435	2.25019e-28	1.22596e-25	up	ENSSSCG00000013043	MACROD1	-4.52261	4.212e-69	2.39056e-66	down	ENSSSCG00000012669	ENSSSCG00000012669	-1.27211	2.08138e-06	0.00109055	down
ENSSSCG00000031640	ENSSSCG00000031640	1.87025	1.1519e-24	6.34563e-22	up	ENSSSCG00000031249	PTTG1IP	-4.83283	1.06247e-48	5.98797e-46	down	ENSSSCG00000050630	ENSSSCG00000050630	-2.5521	4.92164e-06	0.00278609	down	ENSSSCG00000008981	ENSSSCG00000008981	2.57652	2.27922e-28	1.22596e-25	up	ENSSSCG00000011157	PITRM1	-3.22943	1.57562e-68	8.73931e-66	down	ENSSSCG00000024325	SGK2	2.75698	2.35137e-06	0.00120635	up
ENSSSCG00000033350	ENSSSCG00000033350	2.61819	1.54956e-24	8.3466e-22	up	ENSSSCG00000008056	ENSSSCG00000008056	-3.9234	3.50407e-48	1.93098e-45	down	ENSSSCG00000056284	XAF1	2.10444	6.23106e-06	0.00344896	up	ENSSSCG00000026257	STMN1	2.19715	3.22537e-28	1.69633e-25	up	ENSSSCG00000024917	ENSSSCG00000024917	-6.59439	1.73801e-67	9.4258e-65	down	ENSSSCG00000040146	ENSSSCG00000040146	12.5123	2.54097e-06	0.00124423	up
ENSSSCG00000030706	FAM43B	3.83883	2.04718e-24	1.07873e-21	up	ENSSSCG00000044892	ENSSSCG00000044892	-4.8435	4.63896e-48	2.5008e-45	down	ENSSSCG00000015299	STEAP4	2.59428	6.9223e-06	0.00368406	up	ENSSSCG00000015604	NEK2	4.59012	7.02435e-28	3.61403e-25	up	ENSSSCG00000037970	SOX8	-4.518	8.09331e-67	4.29385e-64	down	ENSSSCG00000033546	UBXN11	-1.3627	2.57678e-06	0.00124423	down
ENSSSCG00000012182	PCYT1B	-3.64036	2.14545e-24	1.10646e-21	down	ENSSSCG00000057536	ENSSSCG00000057536	-4.01218	5.5241e-48	2.91461e-45	down	ENSSSCG00000030548	HERC5	1.79538	6.95161e-06	0.00368406	up	ENSSSCG00000011309	KIF15	3.91853	1.02644e-27	5.16868e-25	up	ENSSSCG00000012795	IRAK1	-4.77759	4.27867e-66	2.22172e-63	down	ENSSSCG00000017383	ENSSSCG00000017383	3.13042	2.7586e-06	0.00127476	up
ENSSSCG00000011849	TNK2	1.83623	2.39913e-24	1.21151e-21	up	ENSSSCG00000008723	HTRA3	-5.04431	8.31928e-48	4.29795e-45	down	ENSSSCG00000040557	SERTM1	-1.76474	8.01201e-06	0.00415756	down	ENSSSCG00000037527	CPLX1	-2.78264	2.67884e-27	1.32084e-24	down	ENSSSCG00000034773	ENSSSCG00000034773	-5.72846	4.8554e-66	2.44415e-63	down	ENSSSCG00000058261	TEX12	12.0934	2.81391e-06	0.00127476	up
ENSSSCG00000015581	CENPF	3.78082	2.88126e-24	1.42528e-21	up	ENSSSCG00000039670	EPN1	-5.38011	2.61783e-47	1.32484e-44	down	ENSSSCG00000011195	GALNT15	1.74903	8.42575e-06	0.00420608	up	ENSSSCG00000029326	CCNB1	4.64649	2.89878e-27	1.40011e-24	up	ENSSSCG00000041667	CLDN5	-4.78076	4.90733e-66	2.44415e-63	down	ENSSSCG00000049992	ENSSSCG00000049992	-1.15538	2.84706e-06	0.00127476	down
ENSSSCG00000037803	MARCKS	2.3071	3.39902e-24	1.64778e-21	up	ENSSSCG00000014633	CAVIN3	-6.0843	8.3335e-47	4.13308e-44	down	ENSSSCG00000011461	LRTM1	-2.02261	8.44324e-06	0.00420608	down	ENSSSCG00000037120	TK1	3.27229	4.22999e-27	2.00222e-24	up	ENSSSCG00000007984	MRPL28	-4.36055	6.4011e-66	3.12438e-63	down	ENSSSCG00000017488	CSF3	-1.97569	2.91776e-06	0.00128308	down
ENSSSCG00000039546	KNTC1	4.03341	4.65153e-24	2.21075e-21	up	ENSSSCG00000003342	DVL1	-7.51136	4.45508e-46	2.16622e-43	down	ENSSSCG00000026943	MRAP2	-1.68914	1.0166e-05	0.00496497	down	ENSSSCG00000004969	KIF23	3.06329	5.44634e-27	2.52742e-24	up	ENSSSCG00000014450	TCOF1	-5.63998	7.85342e-66	3.75809e-63	down	ENSSSCG00000036618	ENSSSCG00000036618	1.51379	3.49257e-06	0.00150651	up
ENSSSCG00000014248	LMNB1	2.68928	9.32051e-24	4.34006e-21	up	ENSSSCG00000026600	KLHL30	-6.05061	1.6237e-45	7.74319e-43	down	ENSSSCG00000007084	BFSP1	-10.8833	1.05909e-05	0.00503724	down	ENSSSCG00000004782	BUB1B	3.9111	1.62056e-26	7.37574e-24	up	ENSSSCG00000061680	ENSSSCG00000061680	-8.01603	9.15857e-66	4.29837e-63	down	ENSSSCG00000017723	CCL2	2.04803	3.58529e-06	0.00150651	up
ENSSSCG00000009074	ABHD18	-2.45338	9.4898e-24	4.34006e-21	down	ENSSSCG00000012837	CHID1	-5.42417	3.72317e-45	1.74202e-42	down	ENSSSCG00000043301	IFN-ALPHA-8	2.20729	1.07184e-05	0.00503724	up	ENSSSCG00000013008	CDCA5	3.84435	1.98657e-26	8.87097e-24	up	ENSSSCG00000006496	LMNA	-3.26465	1.24829e-65	5.74802e-63	down	ENSSSCG00000008832	ENSSSCG00000008832	-1.19425	3.60935e-06	0.00150651	down
ENSSSCG00000017525	NFE2L1	-2.1475	1.35625e-23	6.08781e-21	down	ENSSSCG00000021475	SLC4A2	-5.21261	7.01564e-45	3.19589e-42	down	ENSSSCG00000017884	TEKT1	-11.0405	1.18188e-05	0.00545152	down	ENSSSCG00000006035	ANGPT1	2.67936	2.50009e-26	1.09574e-23	up	ENSSSCG00000035839	TOP3A	-3.89377	3.18331e-65	1.43868e-62	down	ENSSSCG00000024045	CASTOR2	-1.03209	4.0512e-06	0.00166275	down
ENSSSCG00000043454	ENSSSCG00000043454	-2.49989	2.05209e-23	9.04373e-21	down	ENSSSCG00000031487	LSP1	-6.32178	7.08824e-45	3.19589e-42	down	ENSSSCG00000057529	ENSSSCG00000057529	-2.3584	1.26477e-05	0.0057278	down	ENSSSCG00000022446	SEL1L3	1.76278	4.61949e-26	1.98781e-23	up	ENSSSCG00000039466	SCRIB	-5.80013	4.05362e-65	1.7987e-62	down	ENSSSCG00000042873	ENSSSCG00000042873	1.64791	4.29316e-06	0.00170796	up
ENSSSCG00000015955	ITGA6	1.96044	2.24706e-23	9.72615e-21	up	ENSSSCG00000012836	AP2A2	-3.45909	1.0028e-44	4.4406e-42	down	ENSSSCG00000027660	IFI44L	1.38797	1.65464e-05	0.00735962	up	ENSSSCG00000002849	SHCBP1	4.55993	5.59389e-26	2.36412e-23	up	ENSSSCG00000031249	PTTG1IP	-4.35739	1.31855e-63	5.74628e-61	down	ENSSSCG00000000769	BID	-1.08519	4.30007e-06	0.00170796	down
ENSSSCG00000034763	IRS2	-2.52949	3.25241e-23	1.38307e-20	down	ENSSSCG00000005920	BOP1	-4.24535	1.21747e-44	5.29664e-42	down	ENSSSCG00000001561	ETV7	2.40429	1.73609e-05	0.00758642	up	ENSSSCG00000038607	GADL1	2.67207	5.73057e-26	2.37939e-23	up	ENSSSCG00000012837	CHID1	-5.67213	2.46469e-63	1.05527e-60	down	ENSSSCG00000028572	ENSSSCG00000028572	1.63428	4.78111e-06	0.00183968	up
ENSSSCG00000004969	KIF23	3.57944	3.49235e-23	1.4595e-20	up	ENSSSCG00000029156	ZNF865	-8.75022	2.72946e-44	1.16698e-41	down	ENSSSCG00000016432	PRKAG2	-1.31564	1.77375e-05	0.00761732	down	ENSSSCG00000013517	UHRF1	3.545	8.28413e-26	3.38035e-23	up	ENSSSCG00000008038	SLC9A3R2	-4.17362	3.12214e-63	1.31372e-60	down	ENSSSCG00000028858	FAM83C	-2.05444	5.03421e-06	0.00187837	down
ENSSSCG00000003876	CDKN2C	2.77446	6.78422e-23	2.78717e-20	up	ENSSSCG00000008695	MFSD10	-6.24664	2.8e-44	1.17685e-41	down	ENSSSCG00000017990	PIK3R6	1.97081	1.8318e-05	0.0077333	up	ENSSSCG00000005056	DLGAP5	4.38578	8.50501e-26	3.41166e-23	up	ENSSSCG00000039372	EMC10	-5.8001	3.19838e-63	1.32299e-60	down	ENSSSCG00000030172	CD40LG	-11.3907	5.11671e-06	0.00188066	down
ENSSSCG00000001835	ABHD2	-3.51432	7.07406e-23	2.8578e-20	down	ENSSSCG00000014628	APBB1	-4.62878	4.27762e-44	1.76794e-41	down	ENSSSCG00000049462	ENSSSCG00000049462	-2.12454	2.42024e-05	0.0100472	down	ENSSSCG00000003901	FAAH	-2.51935	1.34306e-25	5.29771e-23	down	ENSSSCG00000003088	APOE	-7.06109	9.57344e-63	3.894e-60	down	ENSSSCG00000007507	PCK1	11.3299	5.51515e-06	0.00199729	up
ENSSSCG00000001773	TMED3	2.59784	7.45493e-23	2.96229e-20	up	ENSSSCG00000039094	PLEC	-5.43468	6.61936e-44	2.69093e-41	down	ENSSSCG00000017886	FBXO39	1.72301	2.67472e-05	0.0109216	up	ENSSSCG00000042522	ENSSSCG00000042522	4.0805	1.55897e-25	6.04854e-23	up	ENSSSCG00000024974	ENSSSCG00000024974	-3.22025	4.32191e-62	1.72912e-59	down	ENSSSCG00000009742	ULK1	-1.09986	6.01891e-06	0.00214814	down
ENSSSCG00000010984	KIF24	-3.28498	7.92576e-23	3.09859e-20	down	ENSSSCG00000010795	NDUFAB1	-3.66615	1.15499e-43	4.61959e-41	down	ENSSSCG00000033385	ENSSSCG00000033385	1.93865	3.04488e-05	0.0122326	up	ENSSSCG00000004588	CCNB2	4.69835	4.36366e-25	1.66572e-22	up	ENSSSCG00000017391	PLEKHH3	-4.04452	4.87325e-62	1.91825e-59	down	ENSSSCG00000024476	CES3	3.09723	7.13841e-06	0.00251129	up
ENSSSCG00000012347	ALAS2	2.43581	2.01864e-22	7.76664e-20	up	ENSSSCG00000037562	SLC2A4RG	-10.1397	1.79323e-43	7.05851e-41	down	ENSSSCG00000036787	APOLD1	-1.845	3.78477e-05	0.0146835	down	ENSSSCG00000004466	TTK	4.09775	6.95101e-25	2.61126e-22	up	ENSSSCG00000023045	BAHCC1	-5.96424	5.3893e-62	2.08771e-59	down	ENSSSCG00000055013	ENSSSCG00000055013	-1.24228	8.81738e-06	0.00305826	down
ENSSSCG00000010896	ASPM	4.11247	2.26171e-22	8.56589e-20	up	ENSSSCG00000038164	RAI1	-7.24246	2.98272e-43	1.15571e-40	down	ENSSSCG00000039327	DAPP1	2.57578	3.79045e-05	0.0146835	up	ENSSSCG00000037307	PRC1	3.51573	7.74307e-25	2.86336e-22	up	ENSSSCG00000005901	ENSSSCG00000005901	-5.13707	1.14979e-61	4.38449e-59	down	ENSSSCG00000053426	ENSSSCG00000053426	3.52713	1.03473e-05	0.0034906	up
ENSSSCG00000010522	ANKRD2	-3.15785	2.37434e-22	8.85411e-20	down	ENSSSCG00000024756	SPG7	-5.30319	3.41367e-43	1.30234e-40	down	ENSSSCG00000054605	ENSSSCG00000054605	-3.26803	3.83182e-05	0.0146835	down	ENSSSCG00000006390	CASQ1	1.90495	1.2676e-24	4.59297e-22	up	ENSSSCG00000040701	GYPC	-4.78567	2.13543e-61	8.01771e-59	down	ENSSSCG00000001456	ENSSSCG00000001456	1.12152	1.06174e-05	0.0035333	up
ENSSSCG00000051274	ENSSSCG00000051274	-2.9352	2.57028e-22	9.43955e-20	down	ENSSSCG00000032364	SELENOH	-4.49085	1.7757e-42	6.67178e-40	down	ENSSSCG00000046730	ENSSSCG00000046730	-2.45096	4.02229e-05	0.0151799	down	ENSSSCG00000014725	HBB	1.94892	1.28084e-24	4.59297e-22	up	ENSSSCG00000010795	NDUFAB1	-3.82904	3.51601e-61	1.30012e-58	down	ENSSSCG00000004202	SAMD3	11.2948	1.14617e-05	0.00371389	up
ENSSSCG00000037912	FITM2	-2.1182	3.42195e-22	1.23798e-19	down	ENSSSCG00000017114	NDUFS6	-3.94596	1.88143e-42	6.87695e-40	down	ENSSSCG00000009497	ENSSSCG00000009497	-9.21418	4.17196e-05	0.0155097	down	ENSSSCG00000030469	BUB1	3.60928	2.25565e-24	7.96782e-22	up	ENSSSCG00000033920	CTU2	-4.49482	7.80742e-61	2.84388e-58	down	ENSSSCG00000061324	METTL1	1.32841	1.32355e-05	0.00423296	up
ENSSSCG00000040636	KRT80	-4.05183	7.9821e-22	2.84526e-19	down	ENSSSCG00000025525	GATD3	-4.74874	1.88577e-42	6.87695e-40	down	ENSSSCG00000051796	ENSSSCG00000051796	-2.21557	4.49585e-05	0.016468	down	ENSSSCG00000023084	ATP2B2	3.11214	3.26218e-24	1.13538e-21	up	ENSSSCG00000008056	ENSSSCG00000008056	-3.77296	7.95098e-61	2.85358e-58	down	ENSSSCG00000040860	NMRK2	1.2819	1.36118e-05	0.00429749	up
ENSSSCG00000020984	LXN	3.36278	9.00836e-22	3.16454e-19	up	ENSSSCG00000012968	CCDC85B	-9.03549	1.91468e-42	6.88118e-40	down	ENSSSCG00000006940	CCN1	-2.38558	4.76073e-05	0.0171856	down	ENSSSCG00000038514	DDAH2	2.00699	4.92683e-24	1.6899e-21	up	ENSSSCG00000022553	TNRC18	-3.74386	8.32634e-61	2.94499e-58	down	ENSSSCG00000015985	HOXD3	-1.25041	1.42472e-05	0.00444115	down
ENSSSCG00000003101	HIF3A	-2.96994	1.00557e-21	3.48202e-19	down	ENSSSCG00000039466	SCRIB	-5.85313	3.14219e-42	1.11314e-39	down	ENSSSCG00000016199	CYP27A1	-1.25536	5.00243e-05	0.0176223	down	ENSSSCG00000013260	MDK	2.33758	6.13443e-24	2.07405e-21	up	ENSSSCG00000038313	ZNF219	-6.90772	1.29143e-60	4.50247e-58	down	ENSSSCG00000011873	HSPBAP1	-1.09659	1.67676e-05	0.00504301	down
ENSSSCG00000032452	WFS1	-2.95774	1.13585e-21	3.87773e-19	down	ENSSSCG00000010073	CHCHD10	-5.77931	3.30665e-42	1.15491e-39	down	ENSSSCG00000029468	P2RX3	-10.6993	5.04663e-05	0.0176223	down	ENSSSCG00000009839	CIT	3.41754	7.95082e-24	2.65031e-21	up	ENSSSCG00000031076	MAPK7	-4.71657	4.00392e-60	1.37628e-57	down	ENSSSCG00000051190	ENSSSCG00000051190	-9.6312	1.67799e-05	0.00504301	down
ENSSSCG00000011928	CCDC80	2.93126	1.23306e-21	4.15114e-19	up	ENSSSCG00000039488	SPON2	-8.38194	3.49257e-42	1.2029e-39	down	ENSSSCG00000045508	CCDC180	-9.45565	5.09396e-05	0.0176223	down	ENSSSCG00000060056	ENSSSCG00000060056	-3.03725	8.2621e-24	2.71582e-21	down	ENSSSCG00000005699	HMCN2	-3.27853	7.34272e-60	2.48888e-57	down	ENSSSCG00000001427	C4A	1.47921	1.7396e-05	0.00509942	up
ENSSSCG00000023084	ATP2B2	3.98503	1.32719e-21	4.40681e-19	up	ENSSSCG00000035967	ZC3H18	-4.50812	1.54522e-41	5.24908e-39	down	ENSSSCG00000050241	ENSSSCG00000050241	-1.74274	5.43244e-05	0.0185358	down	ENSSSCG00000062096	MYH4	2.85524	1.18452e-23	3.8212e-21	up	ENSSSCG00000061599	H1-10	-5.84845	4.94426e-59	1.65294e-56	down	ENSSSCG00000054337	C4BPA	1.24378	1.75821e-05	0.00509942	up
ENSSSCG00000017087	GM2A	3.78786	1.96923e-21	6.45029e-19	up	ENSSSCG00000021333	PAK4	-4.67178	1.96204e-41	6.57497e-39	down	ENSSSCG00000046403	ENSSSCG00000046403	-2.28631	5.8432e-05	0.0196679	down	ENSSSCG00000003917	TESK2	2.34605	1.19478e-23	3.8212e-21	up	ENSSSCG00000006956	ZC3H3	-5.03161	8.02101e-59	2.63198e-56	down	ENSSSCG00000001453	HLA-DRA	1.14575	1.76013e-05	0.00509942	up
ENSSSCG00000014899	PRCP	2.90213	3.06928e-21	9.9195e-19	up	ENSSSCG00000055493	EMC6	-3.95139	2.05585e-41	6.79747e-39	down	ENSSSCG00000051708	ENSSSCG00000051708	-2.5687	6.43701e-05	0.0213777	down	ENSSSCG00000008677	ENSSSCG00000008677	3.20697	1.4371e-23	4.49044e-21	up	ENSSSCG00000035728	ENSSSCG00000035728	-5.29449	8.08844e-59	2.63198e-56	down	ENSSSCG00000013599	ANGPTL4	-1.25694	1.83896e-05	0.00520645	down
ENSSSCG00000004399	SLC22A16	4.22577	3.36864e-21	1.07437e-18	up	ENSSSCG00000005713	PLPP7	-3.84905	3.31559e-41	1.08184e-38	down	ENSSSCG00000041325	ENSSSCG00000041325	-2.19368	6.62274e-05	0.0217052	down	ENSSSCG00000003218	MYBPC2	2.65489	1.44198e-23	4.49044e-21	up	ENSSSCG00000036569	PTP4A3	-3.94648	1.37103e-58	4.40262e-56	down	ENSSSCG00000037559	ACOT11	1.14359	1.92224e-05	0.0053792	up
ENSSSCG00000036452	LRRC17	2.72915	3.85012e-21	1.21199e-18	up	ENSSSCG00000023423	UBALD2	-5.79781	3.48184e-41	1.12133e-38	down	ENSSSCG00000017801	TRARG1	-3.16418	6.80528e-05	0.0220138	down	ENSSSCG00000006774	PPM1J	2.87685	1.53489e-23	4.7177e-21	up	ENSSSCG00000007947	ENSSSCG00000007947	-5.57415	4.2549e-58	1.34858e-55	down	ENSSSCG00000059461	ENSSSCG00000059461	-4.03501	2.27886e-05	0.00609991	down
ENSSSCG00000059309	CA9	-3.46573	5.3079e-21	1.64946e-18	down	ENSSSCG00000032522	ENSSSCG00000032522	-4.89255	4.50452e-41	1.43209e-38	down	ENSSSCG00000004142	CITED2	1.27165	7.01704e-05	0.0224077	up	ENSSSCG00000011831	APOD	-2.77018	1.57894e-23	4.79087e-21	down	ENSSSCG00000002666	KIAA0513	-3.42015	5.59823e-58	1.7516e-55	down	ENSSSCG00000034821	ARMCX4	1.25402	2.63293e-05	0.00697188	up
ENSSSCG00000031518	STARD4	3.8508	6.48928e-21	1.99106e-18	up	ENSSSCG00000033946	ENSSSCG00000033946	-4.51305	1.12948e-40	3.54543e-38	down	ENSSSCG00000036933	NR1D1	1.26676	7.48045e-05	0.0235852	up	ENSSSCG00000002000	IPO4	-2.41228	2.53364e-23	7.59032e-21	down	ENSSSCG00000031802	DHRS7B	-5.75742	1.01746e-57	3.14317e-55	down	ENSSSCG00000015136	UBASH3B	1.18635	2.77071e-05	0.00725867	up
ENSSSCG00000003949	CDC20	3.98938	1.07918e-20	3.26979e-18	up	ENSSSCG00000006956	ZC3H3	-5.62262	1.81581e-40	5.62857e-38	down	ENSSSCG00000061268	IFIT3	1.62533	7.7566e-05	0.0241502	up	ENSSSCG00000000950	E2F7	3.44982	4.07543e-23	1.20567e-20	up	ENSSSCG00000038807	SCAF1	-4.25004	2.30399e-57	7.02862e-55	down	ENSSSCG00000035430	YPEL3	-1.635	2.92861e-05	0.00751249	down
ENSSSCG00000007942	HMOX2	-2.09922	1.11882e-20	3.34802e-18	down	ENSSSCG00000024669	NBL1	-5.26121	1.89515e-40	5.80196e-38	down	ENSSSCG00000015027	ENSSSCG00000015027	-1.79125	8.28293e-05	0.0254705	down	ENSSSCG00000017818	SERPINF1	1.38721	1.41278e-22	4.12794e-20	up	ENSSSCG00000003329	ACAP3	-4.16421	2.57008e-57	7.74355e-55	down	ENSSSCG00000022196	CCT6B	-11.2512	3.1337e-05	0.00787454	down
ENSSSCG00000033443	DEPDC1	6.34766	1.2336e-20	3.64649e-18	up	ENSSSCG00000035728	ENSSSCG00000035728	-5.95897	3.3886e-40	1.02476e-37	down	ENSSSCG00000047904	ENSSSCG00000047904	5.23726	8.77568e-05	0.0263884	up	ENSSSCG00000011928	CCDC80	1.87827	1.7835e-22	5.14757e-20	up	ENSSSCG00000029570	PXDN	-3.97705	3.42268e-57	1.01867e-54	down	ENSSSCG00000045084	ENSSSCG00000045084	-2.83734	3.51786e-05	0.00875058	down
ENSSSCG00000045052	ENSSSCG00000045052	-2.42139	1.48647e-20	4.34103e-18	down	ENSSSCG00000017136	TBCD	-4.90165	4.24587e-40	1.26854e-37	down	ENSSSCG00000034127	SHISAL2A	-12.1891	8.80303e-05	0.0263884	down	ENSSSCG00000002294	ARG2	2.95698	2.11772e-22	6.03857e-20	up	ENSSSCG00000018055	ENSSSCG00000018055	-6.27709	9.6027e-57	2.82354e-54	down	ENSSSCG00000008118	PROM2	10.1703	4.12104e-05	0.00994948	up
ENSSSCG00000012050	RCAN1	-2.68548	1.84394e-20	5.32086e-18	down	ENSSSCG00000008698	RGS12	-4.64817	4.59786e-40	1.35735e-37	down	ENSSSCG00000025810	KCNAB1	-1.36137	8.89926e-05	0.0263884	down	ENSSSCG00000021161	CKS2	3.14874	2.5095e-22	7.00961e-20	up	ENSSSCG00000038911	KLF2	-4.52561	2.22743e-56	6.47147e-54	down	ENSSSCG00000023181	ZNF385B	1.26472	4.32643e-05	0.010344	up
ENSSSCG00000007235	TPX2	2.67785	2.03052e-20	5.79033e-18	up	ENSSSCG00000013442	ABHD17A	-5.52411	1.4468e-39	4.22092e-37	down	ENSSSCG00000058592	ENSSSCG00000058592	-9.41893	0.000101042	0.0296089	down	ENSSSCG00000009448	DIAPH3	4.68927	2.5175e-22	7.00961e-20	up	ENSSSCG00000040188	TNFSF12	-4.99778	2.83326e-56	8.13479e-54	down	ENSSSCG00000035152	TEF	1.00475	5.01873e-05	0.0117706	up
ENSSSCG00000034266	CACNA1H	-2.2887	2.19815e-20	6.19545e-18	down	ENSSSCG00000036988	ENSSSCG00000036988	-7.05511	1.48696e-39	4.28763e-37	down	ENSSSCG00000016502	PARP12	1.25428	0.000109009	0.0306895	up	ENSSSCG00000010186	URB2	-2.65693	3.15747e-22	8.68929e-20	down	ENSSSCG00000005920	BOP1	-4.87047	4.83673e-56	1.37256e-53	down	ENSSSCG00000052300	ENSSSCG00000052300	3.37677	5.43073e-05	0.0126121	up
ENSSSCG00000010446	STAMBPL1	3.026	2.31607e-20	6.45279e-18	up	ENSSSCG00000032763	PYCR3	-5.5365	1.50824e-39	4.29899e-37	down	ENSSSCG00000037572	EPSTI1	1.8519	0.000109838	0.0306895	up	ENSSSCG00000000214	GPD1	2.3509	1.52849e-21	4.15803e-19	up	ENSSSCG00000040666	REX1BD	-5.40056	5.49079e-56	1.54026e-53	down	ENSSSCG00000034506	MS4A2	1.43903	5.47994e-05	0.0126121	up
ENSSSCG00000012427	ENSSSCG00000012427	-2.56756	2.42523e-20	6.68014e-18	down	ENSSSCG00000029189	DCHS1	-5.0344	1.625e-39	4.57917e-37	down	ENSSSCG00000032483	ENSSSCG00000032483	-1.21444	0.000110584	0.0306895	down	ENSSSCG00000004399	SLC22A16	3.70953	1.56103e-21	4.19827e-19	up	ENSSSCG00000038234	TMEM175	-4.51215	1.67464e-55	4.64426e-53	down	ENSSSCG00000002294	ARG2	-1.35608	5.5807e-05	0.012725	down
ENSSSCG00000017342	KIF18B	3.39449	3.20317e-20	8.72378e-18	up	ENSSSCG00000038220	RXRA	-4.29518	3.16912e-39	8.83008e-37	down	ENSSSCG00000011557	CIDEC	-1.9637	0.00011089	0.0306895	down	ENSSSCG00000029066	IDI1	2.46561	1.81755e-21	4.83325e-19	up	ENSSSCG00000035791	SIX5	-5.96204	3.76574e-55	1.03262e-52	down	ENSSSCG00000059370	ENSSSCG00000059370	-1.60899	5.849e-05	0.0132145	down
ENSSSCG00000038706	C1QC	2.47744	3.79671e-20	1.02254e-17	up	ENSSSCG00000035939	UCKL1	-4.38712	3.98413e-39	1.09776e-36	down	ENSSSCG00000059769	ENSSSCG00000059769	1.70551	0.000113304	0.0310129	up	ENSSSCG00000007423	UBE2C	3.46523	2.93423e-21	7.71605e-19	up	ENSSSCG00000008047	E4F1	-4.01161	2.33866e-54	6.34166e-52	down	ENSSSCG00000034756	PLB1	-1.36449	6.25473e-05	0.0140026	down
ENSSSCG00000005530	LHX6	2.88834	5.90832e-20	1.57376e-17	up	ENSSSCG00000036876	THAP3	-5.67116	4.65635e-39	1.26888e-36	down	ENSSSCG00000041974	ENSSSCG00000041974	-2.1208	0.0001188	0.0321638	down	ENSSSCG00000004554	PCLAF	4.07035	3.31606e-21	8.62432e-19	up	ENSSSCG00000028755	EIPR1	-5.9396	6.41424e-54	1.72021e-51	down	ENSSSCG00000008577	DNAJC27	1.21517	6.38203e-05	0.0141589	up
ENSSSCG00000039071	ENSSSCG00000039071	1.50856	6.61724e-20	1.74343e-17	up	ENSSSCG00000029781	SELENOM	-5.06815	6.24357e-39	1.68291e-36	down	ENSSSCG00000001844	PLIN1	-2.39149	0.000122576	0.0328293	down	ENSSSCG00000010184	AGT	-2.71822	3.60753e-21	9.28038e-19	down	ENSSSCG00000023204	AXIN1	-4.33695	8.91135e-54	2.36393e-51	down	ENSSSCG00000032557	LDHB	3.58148	6.87802e-05	0.0149892	up
ENSSSCG00000025488	MCM3	3.76695	6.78442e-20	1.76825e-17	up	ENSSSCG00000012793	HCFC1	-3.55869	1.76504e-38	4.7064e-36	down	ENSSSCG00000004811	ENSSSCG00000004811	-2.00078	0.000131058	0.0347275	down	ENSSSCG00000010926	SYT2	3.50251	4.41138e-21	1.12262e-18	up	ENSSSCG00000003350	MIB2	-5.56327	9.43846e-54	2.47683e-51	down	ENSSSCG00000000607	ART4	1.3726	7.47652e-05	0.015992	up
ENSSSCG00000023142	GAMT	2.52427	1.75731e-19	4.53142e-17	up	ENSSSCG00000035791	SIX5	-6.80032	2.71647e-38	7.16627e-36	down	ENSSSCG00000003230	CLDND2	-2.54105	0.000137661	0.0360933	down	ENSSSCG00000001392	TCF19	3.6114	5.327e-21	1.34121e-18	up	ENSSSCG00000008557	EMILIN1	-3.08621	1.33406e-53	3.46358e-51	down	ENSSSCG00000010251	SUPV3L1	1.01699	7.49093e-05	0.015992	up
ENSSSCG00000004806	ENSSSCG00000004806	2.81731	1.78902e-19	4.56465e-17	up	ENSSSCG00000001004	SLC22A23	-5.3928	3.51093e-38	9.16463e-36	down	ENSSSCG00000009002	TLR2	-1.78763	0.000150499	0.0390482	down	ENSSSCG00000015105	SLC37A4	1.78554	7.27264e-21	1.81181e-18	up	ENSSSCG00000036812	ENSSSCG00000036812	-2.89099	1.35604e-53	3.4836e-51	down	ENSSSCG00000004392	ENSSSCG00000004392	1.02146	7.53297e-05	0.015992	up
ENSSSCG00000013008	CDCA5	4.30133	1.84281e-19	4.65291e-17	up	ENSSSCG00000036804	TCEA2	-5.01589	3.60377e-38	9.30899e-36	down	ENSSSCG00000035037	SIK1	-2.44515	0.000153024	0.039294	down	ENSSSCG00000007978	ENSSSCG00000007978	1.96	1.83273e-20	4.51825e-18	up	ENSSSCG00000039575	PALM	-3.59078	2.83545e-53	7.20823e-51	down	ENSSSCG00000011912	QTRT2	1.26296	8.00711e-05	0.01657	up
ENSSSCG00000034937	SH3BGRL3	1.85436	1.92594e-19	4.77401e-17	up	ENSSSCG00000008014	NUBP2	-5.30707	4.14248e-38	1.05902e-35	down	ENSSSCG00000036224	ENSSSCG00000036224	1.87796	0.000163519	0.0415606	up	ENSSSCG00000060601	PSTPIP2	1.84249	2.18044e-20	5.32004e-18	up	ENSSSCG00000031082	ATP13A2	-4.29852	1.32111e-52	3.32389e-50	down	ENSSSCG00000004388	ARMC2	-1.47657	8.56172e-05	0.0175701	down
ENSSSCG00000007978	ENSSSCG00000007978	1.99752	1.93017e-19	4.77401e-17	up	ENSSSCG00000024974	ENSSSCG00000024974	-3.95452	4.75747e-38	1.20383e-35	down	ENSSSCG00000023379	UBE2L6	1.22276	0.0001684	0.04202	up	ENSSSCG00000032452	WFS1	-2.51336	2.82865e-20	6.8312e-18	down	ENSSSCG00000035671	USP22	-3.61037	2.32523e-52	5.79054e-50	down	ENSSSCG00000025856	TMEM106A	1.12786	8.91804e-05	0.0179714	up
ENSSSCG00000016047	MSTN	2.96669	2.10527e-19	5.15452e-17	up	ENSSSCG00000007312	SCAND1	-9.57692	6.76509e-38	1.69455e-35	down	ENSSSCG00000014030	PHYKPL	-1.63282	0.000168701	0.04202	down	ENSSSCG00000002712	LDHD	1.96543	2.91741e-20	6.97437e-18	up	ENSSSCG00000035795	SUMO3	-5.03906	2.73358e-52	6.73868e-50	down	ENSSSCG00000006968	LONRF1	1.22375	9.03669e-05	0.0179714	up
ENSSSCG00000005056	DLGAP5	4.67028	2.32166e-19	5.58077e-17	up	ENSSSCG00000032698	TPPP	-3.97703	7.77586e-38	1.92826e-35	down	ENSSSCG00000016652	LRRN3	1.3937	0.000172994	0.0426627	up	ENSSSCG00000005983	ATAD2	2.46354	3.01395e-20	7.13311e-18	up	ENSSSCG00000025525	GATD3	-4.26582	2.81474e-52	6.86939e-50	down	ENSSSCG00000052399	ENSSSCG00000052399	-1.35594	9.0492e-05	0.0179714	down
ENSSSCG00000008677	ENSSSCG00000008677	3.10945	2.32542e-19	5.58077e-17	up	ENSSSCG00000029241	ASB10	-4.8043	1.03643e-37	2.5447e-35	down	ENSSSCG00000041670	ENSSSCG00000041670	-1.99894	0.000178257	0.0435295	down	ENSSSCG00000040678	TYMS	3.53924	5.39709e-20	1.26468e-17	up	ENSSSCG00000032364	SELENOH	-4.57743	3.93354e-52	9.50476e-50	down	ENSSSCG00000013326	DCDC1	2.27363	9.23435e-05	0.0180388	up
ENSSSCG00000000383	RNF41	-2.21664	3.37889e-19	8.02949e-17	down	ENSSSCG00000008681	NELFA	-4.77146	1.21424e-37	2.95204e-35	down	ENSSSCG00000021712	HERC6	1.04441	0.000185294	0.0448089	up	ENSSSCG00000037970	SOX8	1.65263	5.95685e-20	1.38216e-17	up	ENSSSCG00000038220	RXRA	-3.832	6.72116e-52	1.60814e-49	down	ENSSSCG00000006073	OSR2	-1.1498	9.3029e-05	0.0180388	down
ENSSSCG00000006290	SLC19A2	-2.31877	3.87828e-19	9.12677e-17	down	ENSSSCG00000010133	ARVCF	-4.88709	1.51858e-37	3.6561e-35	down	ENSSSCG00000011874	PARP14	1.20413	0.000194996	0.0467016	up	ENSSSCG00000014878	PAK1	1.32583	8.51732e-20	1.95708e-17	up	ENSSSCG00000029502	NAXD	-3.37679	1.07298e-51	2.54233e-49	down	ENSSSCG00000053444	ENSSSCG00000053444	3.17058	0.000109195	0.0208453	up
ENSSSCG00000033701	ENSSSCG00000033701	-3.35502	4.108e-19	9.5744e-17	down	ENSSSCG00000024500	CFAP410	-5.87346	1.81723e-37	4.33306e-35	down	ENSSSCG00000033910	IFN-OMEGA-2	4.08694	0.000211446	0.0498794	up	ENSSSCG00000003975	KCNQ4	-2.17749	1.25324e-19	2.85196e-17	down	ENSSSCG00000032911	DUSP8	-4.6343	1.66263e-51	3.90159e-49	down	ENSSSCG00000040715	NXPH2	1.61779	0.000117733	0.0219643	up
ENSSSCG00000004588	CCNB2	4.06667	4.8952e-19	1.13005e-16	up	ENSSSCG00000036512	FGFRL1	-4.25001	3.89898e-37	9.20827e-35	down	ENSSSCG00000042421	ENSSSCG00000042421	-2.4385	0.00021227	0.0498794	down	ENSSSCG00000047083	ENSSSCG00000047083	1.67938	1.41997e-19	3.20061e-17	up	ENSSSCG00000044892	ENSSSCG00000044892	-5.4778	2.23279e-51	5.18964e-49	down	ENSSSCG00000006578	S100A4	12.8396	0.000123265	0.0227149	up
ENSSSCG00000010912	KIF14	4.27943	7.00309e-19	1.60139e-16	up	ENSSSCG00000014907	CREBZF	-3.89134	4.70299e-37	1.10023e-34	down							ENSSSCG00000010214	CDK1	3.05088	1.66059e-19	3.70765e-17	up	ENSSSCG00000035967	ZC3H18	-3.96395	2.32117e-51	5.34417e-49	down	ENSSSCG00000045388	ENSSSCG00000045388	-2.03284	0.000124939	0.0227149	down
ENSSSCG00000017501	PNMT	-2.31715	9.74162e-19	2.2068e-16	down	ENSSSCG00000031076	MAPK7	-5.36787	7.5523e-37	1.7503e-34	down							ENSSSCG00000016658	ANLN	3.09299	2.08778e-19	4.6179e-17	up	ENSSSCG00000040503	LRRC45	-4.25959	2.6391e-51	6.01938e-49	down	ENSSSCG00000052306	CYP3A29	10.419	0.000125431	0.0227149	up
ENSSSCG00000012377	KIF4A	3.43228	1.10891e-18	2.48878e-16	up	ENSSSCG00000021750	MEX3D	-3.81687	8.37699e-37	1.92345e-34	down							ENSSSCG00000008245	TMSB10	1.83556	2.67397e-19	5.85971e-17	up	ENSSSCG00000014437	PPARGC1B	-3.98266	7.54649e-51	1.7053e-48	down	ENSSSCG00000009216	SPP1	2.03064	0.000125446	0.0227149	up
ENSSSCG00000006610	S100A11	2.07719	1.49599e-18	3.32672e-16	up	ENSSSCG00000008675	LETM1	-4.93359	1.79739e-36	4.08914e-34	down							ENSSSCG00000007235	TPX2	1.79053	2.84548e-19	6.17835e-17	up	ENSSSCG00000006954	EEF1D	-3.35899	8.68743e-51	1.94511e-48	down	ENSSSCG00000045673	ENSSSCG00000045673	-1.10097	0.000127282	0.0228792	down
ENSSSCG00000017818	SERPINF1	2.44334	2.02894e-18	4.47087e-16	up	ENSSSCG00000040107	GMEB2	-3.8557	1.94604e-36	4.38708e-34	down							ENSSSCG00000006512	FDPS	1.57195	3.24692e-19	6.9859e-17	up	ENSSSCG00000009545	COL4A2	-3.99368	1.03752e-50	2.30189e-48	down	ENSSSCG00000036067	PDP2	1.18143	0.00014138	0.0245185	up
ENSSSCG00000022149	RMI2	3.38945	2.56082e-18	5.59206e-16	up	ENSSSCG00000028197	PFKL	-5.84365	1.0241e-35	2.28789e-33	down							ENSSSCG00000000683	CDCA3	3.58941	3.56361e-19	7.5982e-17	up	ENSSSCG00000009761	NCOR2	-3.69364	1.16276e-50	2.55651e-48	down	ENSSSCG00000038048	ENSSSCG00000038048	-10.8318	0.000147993	0.0254858	down
ENSSSCG00000035403	RFX2	-2.37269	2.71429e-18	5.85343e-16	down	ENSSSCG00000024917	ENSSSCG00000024917	-4.6601	1.06419e-35	2.35623e-33	down							ENSSSCG00000010896	ASPM	4.11943	3.73076e-19	7.88357e-17	up	ENSSSCG00000008723	HTRA3	-4.03625	3.02364e-50	6.58857e-48	down	ENSSSCG00000027487	LAT2	-1.22946	0.000153216	0.0258506	down
ENSSSCG00000012508	ARMCX6	2.47847	2.72882e-18	5.85343e-16	up	ENSSSCG00000040859	LLGL1	-10.0156	3.29667e-35	7.23458e-33	down							ENSSSCG00000011521	PDZRN3	1.77116	6.10039e-19	1.27768e-16	up	ENSSSCG00000023603	ENSSSCG00000023603	-4.12762	3.14406e-50	6.79034e-48	down	ENSSSCG00000016639	FOXP2	-1.3932	0.00015326	0.0258506	down
ENSSSCG00000005928	MROH5	-3.24579	3.32761e-18	7.05817e-16	down	ENSSSCG00000012841	PNPLA2	-6.25843	3.37954e-35	7.35139e-33	down							ENSSSCG00000005627	AK1	1.87314	9.40896e-19	1.95335e-16	up	ENSSSCG00000034101	D2HGDH	-4.66165	5.76479e-50	1.23412e-47	down	ENSSSCG00000003644	FHL3	-1.01318	0.000158295	0.0265182	down
ENSSSCG00000034151	RNPEP	2.67547	3.37146e-18	7.05817e-16	up	ENSSSCG00000040666	REX1BD	-5.5033	3.81773e-35	8.23234e-33	down							ENSSSCG00000006481	GPATCH4	-2.55996	9.96414e-19	2.05062e-16	down	ENSSSCG00000001004	SLC22A23	-4.10841	5.88866e-50	1.24968e-47	down	ENSSSCG00000044694	ENSSSCG00000044694	-1.16205	0.000160667	0.0267336	down
ENSSSCG00000038514	DDAH2	1.82112	3.37781e-18	7.05817e-16	up	ENSSSCG00000008004	ANTKMT	-4.71231	8.78625e-35	1.87829e-32	down							ENSSSCG00000025721	TMPRSS7	-4.0853	1.03233e-18	2.10621e-16	down	ENSSSCG00000008697	HTT	-2.93366	6.92355e-50	1.45663e-47	down	ENSSSCG00000009881	OAS2	-1.02329	0.000165809	0.0271614	down
ENSSSCG00000054024	ENSSSCG00000054024	-2.24536	4.02858e-18	8.34604e-16	down	ENSSSCG00000029616	FAAP100	-6.75785	9.46148e-35	2.00535e-32	down							ENSSSCG00000023176	TROAP	4.13379	1.09776e-18	2.22057e-16	up	ENSSSCG00000023759	WDR13	-4.47993	7.40757e-50	1.54514e-47	down	ENSSSCG00000055823	ENSSSCG00000055823	-11.5561	0.000166547	0.0271614	down
ENSSSCG00000014851	SLCO2B1	2.46952	4.7359e-18	9.72825e-16	up	ENSSSCG00000016331	RAMP1	-4.10455	1.35527e-34	2.84813e-32	down							ENSSSCG00000017882	MYBBP1A	-2.13436	1.47389e-18	2.95615e-16	down	ENSSSCG00000040727	ASPSCR1	-4.29332	7.79594e-50	1.61237e-47	down	ENSSSCG00000006481	GPATCH4	1.10638	0.000169476	0.0273102	up
ENSSSCG00000008412	PSME4	-2.01131	6.1779e-18	1.25837e-15	down	ENSSSCG00000013735	JUNB	-8.00303	1.53271e-34	3.19395e-32	down							ENSSSCG00000014041	MXD3	2.45367	2.18496e-18	4.3455e-16	up	ENSSSCG00000035230	PIEZO1	-4.60154	1.85683e-49	3.80806e-47	down	ENSSSCG00000003803	C1orf141	-10.5503	0.000171895	0.0273102	down
ENSSSCG00000038607	GADL1	2.90907	7.00787e-18	1.41553e-15	up	ENSSSCG00000012767	HAUS7	-5.34401	1.71879e-34	3.55187e-32	down							ENSSSCG00000045950	C1orf54	2.83324	2.87402e-18	5.6683e-16	up	ENSSSCG00000029228	ZNF276	-4.50743	3.33569e-49	6.78397e-47	down	ENSSSCG00000061338	ENSSSCG00000061338	-1.80395	0.000188312	0.0295374	down
ENSSSCG00000001863	TMEM266	2.04753	7.19336e-18	1.44099e-15	up	ENSSSCG00000016364	GPC1	-6.08387	3.39647e-34	6.9608e-32	down							ENSSSCG00000037803	MARCKS	1.42921	3.46458e-18	6.77654e-16	up	ENSSSCG00000003229	ETFB	-3.86064	7.7723e-49	1.56763e-46	down	ENSSSCG00000053283	SCN3B	1.05298	0.000190621	0.0296153	up
ENSSSCG00000014725	HBB	1.93236	9.59221e-18	1.90578e-15	up	ENSSSCG00000034266	CACNA1H	-4.52393	3.76272e-34	7.64819e-32	down							ENSSSCG00000004172	SLC2A12	2.47911	3.58932e-18	6.96298e-16	up	ENSSSCG00000017114	NDUFS6	-3.78729	1.27904e-48	2.5586e-46	down	ENSSSCG00000030345	INPP5J	2.75542	0.000191214	0.0296153	up
ENSSSCG00000034615	TNFAIP8L1	2.48304	1.04785e-17	2.06494e-15	up	ENSSSCG00000040188	TNFSF12	-5.16238	5.16088e-34	1.04048e-31	down							ENSSSCG00000039546	KNTC1	3.46763	5.83964e-18	1.12363e-15	up	ENSSSCG00000030303	ACHE	-5.34962	1.39766e-48	2.77315e-46	down	ENSSSCG00000057046	ENSSSCG00000057046	-9.91526	0.000199141	0.0300861	down
ENSSSCG00000005713	PLPP7	2.12389	1.18798e-17	2.32221e-15	up	ENSSSCG00000002642	CDH15	-5.68331	5.49033e-34	1.09798e-31	down							ENSSSCG00000029627	PWP2	-2.11485	7.02882e-18	1.34154e-15	down	ENSSSCG00000024823	RCN3	-3.67358	1.55661e-48	3.06363e-46	down	ENSSSCG00000041409	MFSD4B	1.16719	0.000230001	0.0337144	up
ENSSSCG00000055189	ENSSSCG00000055189	2.80732	1.39442e-17	2.70396e-15	up	ENSSSCG00000040727	ASPSCR1	-5.64149	8.1228e-34	1.61143e-31	down							ENSSSCG00000009887	NAA25	-2.13088	7.25031e-18	1.37274e-15	down	ENSSSCG00000040944	SKI	-2.8325	1.57669e-48	3.07833e-46	down	ENSSSCG00000009935	MYO1H	-9.97721	0.000231581	0.033745	down
ENSSSCG00000016658	ANLN	2.90294	1.71916e-17	3.30719e-15	up	ENSSSCG00000025164	TSC22D4	-4.42013	9.56508e-34	1.8825e-31	down							ENSSSCG00000004806	ENSSSCG00000004806	2.7297	7.75057e-18	1.45582e-15	up	ENSSSCG00000024103	ENSSSCG00000024103	-4.36986	1.8593e-48	3.60128e-46	down	ENSSSCG00000059910	ENSSSCG00000059910	4.17247	0.000239654	0.0345445	up
ENSSSCG00000001765	ADAMTS7	2.03319	2.12e-17	4.0462e-15	up	ENSSSCG00000049350	ENSSSCG00000049350	-3.64803	1.58106e-33	3.08717e-31	down							ENSSSCG00000017022	HMMR	4.5216	8.72897e-18	1.62668e-15	up	ENSSSCG00000000971	HDAC10	-4.65107	1.98684e-48	3.81802e-46	down	ENSSSCG00000011423	GRM2	-1.09034	0.000252176	0.0361052	down
ENSSSCG00000021576	CD83	2.5268	2.17662e-17	4.09709e-15	up	ENSSSCG00000000970	PPP6R2	-2.91883	1.89899e-33	3.67899e-31	down							ENSSSCG00000037912	FITM2	-2.34605	1.05974e-17	1.95944e-15	down	ENSSSCG00000032668	ENSSSCG00000032668	-4.25851	2.58413e-48	4.927e-46	down	ENSSSCG00000024660	ENSSSCG00000024660	-2.35404	0.000267024	0.0374686	down
ENSSSCG00000008747	NCAPG	3.71022	2.18047e-17	4.09709e-15	up	ENSSSCG00000026108	CDC42EP1	-3.87229	1.97461e-33	3.79584e-31	down							ENSSSCG00000013745	FARSA	-2.11034	1.26064e-17	2.31284e-15	down	ENSSSCG00000012885	LRP5	-4.46208	3.68143e-48	6.96476e-46	down	ENSSSCG00000006164	WNT8B	-9.88851	0.000267872	0.0374686	down
ENSSSCG00000037835	TRIM7	2.94814	2.41161e-17	4.49655e-15	up	ENSSSCG00000023759	WDR13	-5.24033	3.1747e-33	6.05587e-31	down							ENSSSCG00000005314	ARHGEF39	3.57574	1.27615e-17	2.32327e-15	up	ENSSSCG00000013046	COX8A	-4.67882	7.29572e-48	1.36963e-45	down	ENSSSCG00000016423	DPP6	9.4792	0.000270523	0.0374686	up
ENSSSCG00000013464	SPPL2B	-1.86418	2.74155e-17	5.0727e-15	down	ENSSSCG00000034455	RNF166	-6.042	3.63831e-33	6.88724e-31	down							ENSSSCG00000001570	PI16	1.90184	1.32849e-17	2.4001e-15	up	ENSSSCG00000025164	TSC22D4	-4.04326	7.37604e-48	1.37414e-45	down	ENSSSCG00000034494	MARS2	1.62644	0.000280332	0.0384022	up
ENSSSCG00000004039	SLC22A3	-2.26651	3.31801e-17	6.09282e-15	down	ENSSSCG00000052003	FSCN2	-5.29588	3.94336e-33	7.40814e-31	down							ENSSSCG00000008089	CKAP2L	3.47033	1.50126e-17	2.69169e-15	up	ENSSSCG00000016747	NUDCD3	-3.71957	7.87843e-48	1.45661e-45	down	ENSSSCG00000053277	ENSSSCG00000053277	-2.05752	0.000282255	0.0384022	down
ENSSSCG00000059879	SLC2A1	-2.28465	4.59174e-17	8.36836e-15	down	ENSSSCG00000052609	ENSSSCG00000052609	-7.30007	4.70189e-33	8.76672e-31	down							ENSSSCG00000017342	KIF18B	3.31399	1.79509e-17	3.19432e-15	up	ENSSSCG00000008041	PKD1	-3.91588	1.10944e-47	2.03578e-45	down	ENSSSCG00000058619	ENSSSCG00000058619	2.01666	0.000285768	0.0386666	up
ENSSSCG00000036438	GPX3	-2.14682	5.23486e-17	9.46924e-15	down	ENSSSCG00000008047	E4F1	-4.59141	6.10884e-33	1.1305e-30	down							ENSSSCG00000040411	CCDC69	1.562	1.91719e-17	3.38612e-15	up	ENSSSCG00000007165	MRPS26	-3.38829	1.12099e-47	2.04163e-45	down	ENSSSCG00000040743	M6PR	1.04875	0.000300664	0.0404598	up
ENSSSCG00000008245	TMSB10	2.03256	5.30671e-17	9.50373e-15	up	ENSSSCG00000007947	ENSSSCG00000007947	-5.68769	7.65823e-33	1.40673e-30	down							ENSSSCG00000029219	SH3BGR	1.62758	3.7113e-17	6.50632e-15	up	ENSSSCG00000007981	NPRL3	-3.83888	1.9465e-47	3.51884e-45	down	ENSSSCG00000051799	ENSSSCG00000051799	-1.80105	0.000307216	0.0407224	down
ENSSSCG00000006273	MCM4	2.43906	5.33235e-17	9.50373e-15	up	ENSSSCG00000011157	PITRM1	-3.32826	1.43458e-32	2.61579e-30	down							ENSSSCG00000013594	FBN3	1.67589	3.82682e-17	6.65952e-15	up	ENSSSCG00000028052	OBSL1	-3.70687	4.65392e-47	8.35139e-45	down	ENSSSCG00000010984	KIF24	1.40875	0.000307576	0.0407224	up
ENSSSCG00000035059	MCM10	3.93122	5.65862e-17	1.00116e-14	up	ENSSSCG00000028723	CCDC102A	-6.55953	2.44466e-32	4.42501e-30	down							ENSSSCG00000006273	MCM4	2.58651	4.3699e-17	7.53907e-15	up	ENSSSCG00000012767	HAUS7	-5.16657	1.86864e-46	3.32878e-44	down	ENSSSCG00000041467	CCDC194	-1.42059	0.000323766	0.0421855	down
ENSSSCG00000053482	ENSSSCG00000053482	3.31809	6.20835e-17	1.09046e-14	up	ENSSSCG00000038711	TMEM223	-3.36291	4.99314e-32	8.97245e-30	down							ENSSSCG00000027667	EML1	1.35259	4.39596e-17	7.53907e-15	up	ENSSSCG00000012850	DEAF1	-4.65157	2.46055e-46	4.35144e-44	down	ENSSSCG00000011557	CIDEC	1.88941	0.000340781	0.0432581	up
ENSSSCG00000055583	ENSSSCG00000055583	1.57285	6.7623e-17	1.17922e-14	up	ENSSSCG00000014450	TCOF1	-5.52013	5.27347e-32	9.40803e-30	down							ENSSSCG00000040507	PDLIM7	1.84456	4.64919e-17	7.916e-15	up	ENSSSCG00000014347	PROB1	-3.8235	2.85343e-46	5.00992e-44	down	ENSSSCG00000062444	ACAD8	1.01467	0.000344159	0.0434629	up
ENSSSCG00000033979	KLHL34	-3.38572	7.24172e-17	1.2538e-14	down	ENSSSCG00000039160	RTEL1	-4.26059	5.4513e-32	9.65581e-30	down							ENSSSCG00000016157	MYL1	1.45651	4.72892e-17	7.99423e-15	up	ENSSSCG00000021750	MEX3D	-3.53943	3.11589e-46	5.40036e-44	down	ENSSSCG00000022026	AIPL1	-10.4533	0.000347465	0.0436565	down
ENSSSCG00000011806	MASP1	-2.04119	8.89344e-17	1.52885e-14	down	ENSSSCG00000022176	ENSSSCG00000022176	-3.06714	5.8775e-32	1.03369e-29	down							ENSSSCG00000060989	ENSSSCG00000060989	2.04752	5.66004e-17	9.50044e-15	up	ENSSSCG00000033626	SREBF1	-3.8348	3.12006e-46	5.40036e-44	down	ENSSSCG00000009497	ENSSSCG00000009497	8.9422	0.000352639	0.0440101	up
ENSSSCG00000027669	TNS1	-1.68123	9.30397e-17	1.58816e-14	down	ENSSSCG00000005749	BRD3	-2.92567	6.04484e-32	1.05563e-29	down							ENSSSCG00000016313	HJURP	4.93022	6.19401e-17	1.03235e-14	up	ENSSSCG00000008695	MFSD10	-6.44831	4.44053e-46	7.62504e-44	down	ENSSSCG00000000419	ENSSSCG00000000419	-1.32662	0.000353854	0.0440101	down
ENSSSCG00000006328	RXRG	2.58829	1.02084e-16	1.73036e-14	up	ENSSSCG00000028530	TMEM52	-6.05169	6.10523e-32	1.05872e-29	down							ENSSSCG00000029558	EXTL1	2.28157	6.4235e-17	1.06311e-14	up	ENSSSCG00000022317	SLC38A10	-3.91448	4.46786e-46	7.62504e-44	down	ENSSSCG00000010445	ANKRD22	4.56701	0.000359437	0.0442575	up
ENSSSCG00000036855	SLC25A36	-1.81311	1.16807e-16	1.96617e-14	down	ENSSSCG00000007563	BRAT1	-5.49144	6.84993e-32	1.17961e-29	down							ENSSSCG00000003931	KIF2C	2.87929	8.12887e-17	1.33601e-14	up	ENSSSCG00000039160	RTEL1	-4.97764	8.55228e-46	1.44943e-43	down	ENSSSCG00000027826	GIMAP4	1.11976	0.000379015	0.046206	up
ENSSSCG00000039542	CNN2	1.74787	1.48796e-16	2.47259e-14	up	ENSSSCG00000037531	MAP3K11	-3.87307	8.30123e-32	1.41968e-29	down							ENSSSCG00000003812	EFCAB7	1.97161	9.12227e-17	1.48894e-14	up	ENSSSCG00000007565	TTYH3	-3.90987	1.14162e-45	1.92146e-43	down	ENSSSCG00000059134	ENSSSCG00000059134	8.20843	0.000386052	0.0468321	up
ENSSSCG00000028695	ENSSSCG00000028695	5.85848	1.48933e-16	2.47259e-14	up	ENSSSCG00000008702	ENSSSCG00000008702	-9.1825	1.05227e-31	1.78727e-29	down							ENSSSCG00000038727	GDNF	2.22881	1.05198e-16	1.70529e-14	up	ENSSSCG00000012836	AP2A2	-3.13589	4.90813e-45	8.20431e-43	down	ENSSSCG00000052653	ENSSSCG00000052653	3.40583	0.000389923	0.0468566	up
ENSSSCG00000017758	SPAG5	3.71928	1.55937e-16	2.5541e-14	up	ENSSSCG00000038079	CLPP	-5.07692	1.13621e-31	1.91672e-29	down							ENSSSCG00000026748	PLK1	3.05948	1.30463e-16	2.10046e-14	up	ENSSSCG00000033301	THAP7	-4.19076	8.60656e-45	1.42887e-42	down	ENSSSCG00000048792	ENSSSCG00000048792	1.10984	0.000393296	0.047016	up
ENSSSCG00000024158	ANO1	1.93455	1.5595e-16	2.5541e-14	up	ENSSSCG00000023045	BAHCC1	-5.9536	1.23881e-31	2.07568e-29	down							ENSSSCG00000010703	HTRA1	1.21791	1.70221e-16	2.72204e-14	up	ENSSSCG00000037562	SLC2A4RG	-7.8534	9.95362e-45	1.64134e-42	down
ENSSSCG00000002754	NQO1	2.30944	1.74364e-16	2.82854e-14	up	ENSSSCG00000007992	PIGQ	-4.3006	1.4443e-31	2.40374e-29	down							ENSSSCG00000033051	POLE	3.22401	2.06251e-16	3.27606e-14	up	ENSSSCG00000031692	ENSSSCG00000031692	-3.40977	1.304e-44	2.13585e-42	down
ENSSSCG00000050595	ENSSSCG00000050595	4.72438	1.75041e-16	2.82854e-14	up	ENSSSCG00000054578	RPS14	-4.14767	1.66977e-31	2.76047e-29	down							ENSSSCG00000040053	LSMEM1	2.28826	2.54494e-16	4.01541e-14	up	ENSSSCG00000031757	CARS2	-4.07224	1.71275e-44	2.78664e-42	down
ENSSSCG00000000214	GPD1	2.59827	1.9274e-16	3.09393e-14	up	ENSSSCG00000058741	ANKRD39	-3.56677	1.89114e-31	3.10573e-29	down							ENSSSCG00000017271	CACNG1	1.24342	2.61347e-16	4.09622e-14	up	ENSSSCG00000014822	ENSSSCG00000014822	-3.099	2.91558e-44	4.71223e-42	down
ENSSSCG00000001453	HLA-DRA	2.69839	1.97921e-16	3.15619e-14	up	ENSSSCG00000040701	GYPC	-5.70071	2.39166e-31	3.90187e-29	down							ENSSSCG00000041478	ENSSSCG00000041478	3.00398	3.05966e-16	4.76402e-14	up	ENSSSCG00000012982	SIPA1	-3.95133	3.49597e-44	5.61309e-42	down
ENSSSCG00000008239	CAPG	2.27785	2.27716e-16	3.60758e-14	up	ENSSSCG00000005914	SHARPIN	-5.66116	2.75783e-31	4.46985e-29	down							ENSSSCG00000014899	PRCP	1.5772	4.02884e-16	6.23207e-14	up	ENSSSCG00000005895	C8orf82	-5.42498	3.51932e-44	5.61365e-42	down
ENSSSCG00000009670	ENSSSCG00000009670	5.55625	2.46414e-16	3.87847e-14	up	ENSSSCG00000039881	GLI4	-4.1529	2.95024e-31	4.75066e-29	down							ENSSSCG00000036094	PLAAT1	1.65588	4.06681e-16	6.24994e-14	up	ENSSSCG00000029156	ZNF865	-6.24829	5.53022e-44	8.76395e-42	down
ENSSSCG00000037534	OPCML	5.18581	2.49619e-16	3.90356e-14	up	ENSSSCG00000039962	HSPB1	-5.8326	3.17686e-31	5.08256e-29	down							ENSSSCG00000003343	ATAD3A	-2.10437	5.15724e-16	7.87461e-14	down	ENSSSCG00000013873	NR2F6	-3.75606	6.28379e-44	9.89393e-42	down
ENSSSCG00000033337	ARHGDIB	2.10835	2.98605e-16	4.63967e-14	up	ENSSSCG00000010109	SCARF2	-4.52575	3.23921e-31	5.14909e-29	down							ENSSSCG00000056213	ENSSSCG00000056213	2.61048	5.90974e-16	8.96576e-14	up	ENSSSCG00000040507	PDLIM7	-3.65484	3.58736e-43	5.61215e-41	down
ENSSSCG00000000645	GABARAPL1	-2.4261	3.07491e-16	4.74731e-14	down	ENSSSCG00000033620	SLC25A10	-3.75469	4.26289e-31	6.73319e-29	down							ENSSSCG00000010957	AGTPBP1	1.69731	6.07123e-16	9.15209e-14	up	ENSSSCG00000036789	COX6A2	-4.14066	3.66201e-43	5.69245e-41	down
ENSSSCG00000010703	HTRA1	1.54632	3.18184e-16	4.88131e-14	up	ENSSSCG00000023681	PWWP2B	-6.01684	4.30776e-31	6.76101e-29	down							ENSSSCG00000029165	DOK4	2.08288	6.48849e-16	9.71918e-14	up	ENSSSCG00000000964	LMF2	-4.52407	4.47741e-43	6.9159e-41	down
ENSSSCG00000015603	LPGAT1	-1.89477	3.38776e-16	5.16453e-14	down	ENSSSCG00000029375	ZNF205	-4.88541	4.67953e-31	7.29829e-29	down							ENSSSCG00000017254	MAP2K6	2.00918	6.89227e-16	1.02591e-13	up	ENSSSCG00000003326	PEG3	-4.53636	6.01541e-43	9.23309e-41	down
ENSSSCG00000017391	PLEKHH3	2.19202	3.58238e-16	5.42708e-14	up	ENSSSCG00000012795	IRAK1	-4.85981	4.95747e-31	7.68346e-29	down							ENSSSCG00000008854	CPE	1.45341	7.65607e-16	1.13248e-13	up	ENSSSCG00000052991	ECI1	-3.93758	8.34778e-43	1.2733e-40	down
ENSSSCG00000013766	IL27RA	2.42535	3.67638e-16	5.5349e-14	up	ENSSSCG00000013046	COX8A	-5.27097	1.10091e-30	1.69568e-28	down							ENSSSCG00000035059	MCM10	3.78448	9.34403e-16	1.37357e-13	up	ENSSSCG00000033585	DUSP23	-5.54353	8.73662e-43	1.32433e-40	down
ENSSSCG00000008981	ENSSSCG00000008981	2.47042	3.82399e-16	5.72159e-14	up	ENSSSCG00000025138	ZNF579	-6.93443	1.17867e-30	1.80424e-28	down							ENSSSCG00000005207	ERMP1	-2.95658	1.02066e-15	1.49111e-13	down	ENSSSCG00000000970	PPP6R2	-2.92327	1.00004e-42	1.50654e-40	down
ENSSSCG00000003621	ZSCAN20	-2.22644	3.98325e-16	5.92331e-14	down	ENSSSCG00000036015	TSSC4	-8.55527	1.34861e-30	2.05171e-28	down							ENSSSCG00000029715	OLFM1	-2.76049	1.07196e-15	1.55645e-13	down	ENSSSCG00000007430	NEURL2	-3.36292	2.67134e-42	3.99963e-40	down
ENSSSCG00000030113	SHISA2	3.0745	4.35943e-16	6.44184e-14	up	ENSSSCG00000003216	POLD1	-4.43014	1.69826e-30	2.5679e-28	down							ENSSSCG00000013049	RCOR2	2.04732	1.10992e-15	1.60173e-13	up	ENSSSCG00000008682	NSD2	-2.75941	2.77167e-42	4.12454e-40	down
ENSSSCG00000001379	TUBB	2.06565	4.39877e-16	6.44184e-14	up	ENSSSCG00000039516	LRRC47	-3.78316	2.03636e-30	3.06046e-28	down							ENSSSCG00000017032	ENSSSCG00000017032	3.6324	1.12408e-15	1.61234e-13	up	ENSSSCG00000017197	FBF1	-3.57461	2.80423e-42	4.14771e-40	down
ENSSSCG00000022868	KCTD4	3.68215	4.41168e-16	6.44184e-14	up	ENSSSCG00000017143	CEP131	-4.9565	3.74477e-30	5.59415e-28	down							ENSSSCG00000003645	UTP11	-2.09635	1.3466e-15	1.91988e-13	down	ENSSSCG00000032116	OGFOD3	-5.02231	2.86555e-42	4.21288e-40	down
ENSSSCG00000038287	RDH13	-1.76277	4.46631e-16	6.4778e-14	down	ENSSSCG00000027466	PCOLCE	-3.60182	3.90606e-30	5.80014e-28	down							ENSSSCG00000023775	TFB2M	-1.98895	1.39414e-15	1.97576e-13	down	ENSSSCG00000028197	PFKL	-5.0075	3.39686e-42	4.96409e-40	down
ENSSSCG00000029326	CCNB1	3.51797	4.48975e-16	6.4778e-14	up	ENSSSCG00000029502	NAXD	-3.92482	4.26306e-30	6.29258e-28	down							ENSSSCG00000055869	SRM	-2.67163	1.43795e-15	2.02571e-13	down	ENSSSCG00000057358	MAFK	-5.31879	4.78704e-42	6.95403e-40	down
ENSSSCG00000027677	ENSSSCG00000027677	2.13245	4.64366e-16	6.66022e-14	up	ENSSSCG00000031102	C1orf174	-3.93045	7.1367e-30	1.04719e-27	down							ENSSSCG00000033453	BST2	2.65125	1.50033e-15	2.10108e-13	up	ENSSSCG00000007425	SNX21	-4.19081	4.86844e-42	7.03043e-40	down
ENSSSCG00000029230	ECM1	1.63153	4.99158e-16	7.05352e-14	up	ENSSSCG00000038459	SURF2	-4.97337	7.31813e-30	1.0675e-27	down							ENSSSCG00000014248	LMNB1	1.82849	1.5323e-15	2.13323e-13	up	ENSSSCG00000013418	CFD	-5.00923	5.84002e-42	8.38386e-40	down
ENSSSCG00000009889	ALDH2	2.65383	4.99588e-16	7.05352e-14	up	ENSSSCG00000006954	EEF1D	-3.82553	8.46442e-30	1.22749e-27	down							ENSSSCG00000061324	METTL1	-2.55394	1.74833e-15	2.41975e-13	down	ENSSSCG00000034820	MAFA	-5.89785	6.42851e-42	9.17472e-40	down
ENSSSCG00000038543	CENPA	4.78741	5.00518e-16	7.05352e-14	up	ENSSSCG00000031666	ZFTA	-6.88654	1.03599e-29	1.49364e-27	down							ENSSSCG00000014838	PGM2L1	1.51332	1.83178e-15	2.52051e-13	up	ENSSSCG00000014367	SLC35A4	-4.58141	8.6732e-42	1.23064e-39	down
ENSSSCG00000001097	RIPOR2	2.66702	5.39959e-16	7.56535e-14	up	ENSSSCG00000052991	ECI1	-3.78126	1.15902e-29	1.66135e-27	down							ENSSSCG00000006866	DBT	-2.17854	2.0194e-15	2.76261e-13	down	ENSSSCG00000060929	SBK1	-5.75734	1.46311e-41	2.06401e-39	down
ENSSSCG00000004233	SMPDL3A	-3.51801	6.14119e-16	8.55495e-14	down	ENSSSCG00000034695	SIRT7	-4.49481	1.29681e-29	1.84818e-27	down							ENSSSCG00000025488	MCM3	2.66066	2.36751e-15	3.22022e-13	up	ENSSSCG00000026600	KLHL30	-5.71592	2.42519e-41	3.40154e-39	down
ENSSSCG00000001470	SLA-DMA	2.52823	7.04292e-16	9.75505e-14	up	ENSSSCG00000014802	NUMA1	-3.22939	1.70982e-29	2.42287e-27	down							ENSSSCG00000000693	NCAPD2	1.20114	2.39002e-15	3.23226e-13	up	ENSSSCG00000010521	UBTD1	-4.95155	5.39992e-41	7.53057e-39	down
ENSSSCG00000006035	ANGPT1	3.06446	8.67818e-16	1.19517e-13	up	ENSSSCG00000008557	EMILIN1	-2.98173	1.96637e-29	2.77056e-27	down							ENSSSCG00000007170	CPXM1	2.06807	2.56678e-15	3.45159e-13	up	ENSSSCG00000007995	MCRIP2	-4.50149	7.96572e-41	1.10456e-38	down
ENSSSCG00000036742	KLF15	-2.80634	8.82216e-16	1.20814e-13	down	ENSSSCG00000023204	AXIN1	-4.6385	2.66351e-29	3.73163e-27	down							ENSSSCG00000038323	ACTN3	4.65228	2.78452e-15	3.72323e-13	up	ENSSSCG00000031489	DUSP22	-3.5856	8.73708e-41	1.20468e-38	down
ENSSSCG00000055678	C1QTNF6	3.01701	9.00534e-16	1.22629e-13	up	ENSSSCG00000005911	OPLAH	-5.74321	3.91164e-29	5.44948e-27	down							ENSSSCG00000044226	ENSSSCG00000044226	-3.27368	2.95022e-15	3.92263e-13	down	ENSSSCG00000002806	MMP15	-3.04401	1.10034e-40	1.50863e-38	down
ENSSSCG00000033512	C1QB	1.9605	9.27471e-16	1.25592e-13	up	ENSSSCG00000003351	MMP23B	-17.6892	4.32643e-29	5.99368e-27	down							ENSSSCG00000014034	N4BP3	1.42132	3.00034e-15	3.96698e-13	up	ENSSSCG00000021333	PAK4	-4.99492	2.23889e-40	3.05252e-38	down
ENSSSCG00000008089	CKAP2L	3.04551	1.08015e-15	1.45454e-13	up	ENSSSCG00000009966	MN1	-4.30711	4.70214e-29	6.47798e-27	down							ENSSSCG00000010576	NOLC1	-2.05227	3.26143e-15	4.28824e-13	down	ENSSSCG00000032763	PYCR3	-5.01797	2.58041e-40	3.4986e-38	down
ENSSSCG00000005344	MELK	4.7899	1.09425e-15	1.46539e-13	up	ENSSSCG00000025343	ZNF628	-6.23616	4.84537e-29	6.63843e-27	down							ENSSSCG00000022204	AGRN	1.26152	3.29679e-15	4.31079e-13	up	ENSSSCG00000037360	CST3	-3.33233	2.69111e-40	3.62854e-38	down
ENSSSCG00000011884	HCLS1	2.21846	1.24858e-15	1.66288e-13	up	ENSSSCG00000036712	TPD52L2	-2.8385	5.65084e-29	7.69942e-27	down							ENSSSCG00000058840	ENSSSCG00000058840	-3.65837	3.39513e-15	4.41498e-13	down	ENSSSCG00000037151	MIEF2	-4.18208	2.73211e-40	3.66357e-38	down
ENSSSCG00000007739	GUSB	2.03264	1.27842e-15	1.69294e-13	up	ENSSSCG00000030696	ENSSSCG00000030696	-6.53601	6.32241e-29	8.56739e-27	down							ENSSSCG00000034758	PDXK	-2.36953	3.58348e-15	4.63444e-13	down	ENSSSCG00000012779	ABCD1	-3.78852	2.96294e-40	3.9514e-38	down
ENSSSCG00000026453	ACSM5	1.45678	1.28512e-15	1.69294e-13	up	ENSSSCG00000008061	ELOB	-3.13874	7.58689e-29	1.0225e-26	down							ENSSSCG00000031608	ENSSSCG00000031608	1.40861	3.62747e-15	4.66584e-13	up	ENSSSCG00000007944	CORO7	-5.40773	4.25743e-40	5.64688e-38	down
ENSSSCG00000022634	ENSSSCG00000022634	-1.8155	1.40506e-15	1.84093e-13	down	ENSSSCG00000007558	INTS1	-4.13786	8.57697e-29	1.14968e-26	down							ENSSSCG00000002467	ASB2	2.07534	4.37076e-15	5.5915e-13	up	ENSSSCG00000025260	CARD10	-4.51342	5.12879e-40	6.76585e-38	down
ENSSSCG00000016835	SKP2	2.09839	1.4243e-15	1.85611e-13	up	ENSSSCG00000040578	CASKIN2	-3.83752	9.7003e-29	1.29327e-26	down							ENSSSCG00000007391	MATN4	2.77769	4.41754e-15	5.62096e-13	up	ENSSSCG00000027466	PCOLCE	-3.30405	5.34589e-40	7.01433e-38	down
ENSSSCG00000010219	ARID5B	-2.95932	1.51556e-15	1.96447e-13	down	ENSSSCG00000035074	FOXO6	-5.07039	1.10876e-28	1.47032e-26	down							ENSSSCG00000002684	CDH13	1.1746	5.76897e-15	7.3013e-13	up	ENSSSCG00000055885	ENSSSCG00000055885	-3.0882	6.31403e-40	8.24032e-38	down
ENSSSCG00000007530	PPP1R3D	2.5622	2.02367e-15	2.60913e-13	up	ENSSSCG00000053583	ENSSSCG00000053583	-7.21269	1.66561e-28	2.19702e-26	down							ENSSSCG00000033509	SAMD11	3.74295	5.91071e-15	7.44089e-13	up	ENSSSCG00000036876	THAP3	-4.22409	7.20515e-40	9.35329e-38	down
ENSSSCG00000007540	CABLES2	-1.7553	2.14512e-15	2.75109e-13	down	ENSSSCG00000039873	DCXR	-4.85271	1.68702e-28	2.21348e-26	down							ENSSSCG00000053280	H2AC6	3.37027	6.52905e-15	8.17582e-13	up	ENSSSCG00000005911	OPLAH	-4.814	9.86761e-40	1.27417e-37	down
ENSSSCG00000029886	LYVE1	1.68528	2.34358e-15	2.98979e-13	up	ENSSSCG00000055161	NKD2	-7.04526	1.98404e-28	2.58949e-26	down							ENSSSCG00000027013	ENSSSCG00000027013	-2.90556	6.83531e-15	8.51428e-13	down	ENSSSCG00000022506	COL6A1	-3.33844	1.00151e-39	1.28088e-37	down
ENSSSCG00000023630	CPM	-3.18675	2.41214e-15	3.06115e-13	down	ENSSSCG00000033082	HGS	-3.31981	2.30724e-28	2.99554e-26	down							ENSSSCG00000017273	PSMD12	-2.09953	7.25438e-15	8.98898e-13	down	ENSSSCG00000002007	FITM1	-4.01289	1.00245e-39	1.28088e-37	down
ENSSSCG00000000265	ESPL1	3.95599	2.45857e-15	3.10382e-13	up	ENSSSCG00000038715	FLCN	-4.22782	2.42309e-28	3.12958e-26	down							ENSSSCG00000011624	MCM2	2.35507	7.33508e-15	9.04163e-13	up	ENSSSCG00000023653	GLIS2	-3.92186	1.01265e-39	1.28717e-37	down
ENSSSCG00000013366	ENSSSCG00000013366	3.00296	2.7802e-15	3.49168e-13	up	ENSSSCG00000024071	SCARF1	-3.18678	2.71414e-28	3.48731e-26	down							ENSSSCG00000060144	CCNA2	2.00766	1.05874e-14	1.2983e-12	up	ENSSSCG00000012968	CCDC85B	-9.55027	1.22305e-39	1.54655e-37	down
ENSSSCG00000011519	GXYLT2	2.03569	2.93307e-15	3.66468e-13	up	ENSSSCG00000010521	UBTD1	-5.62274	2.8803e-28	3.68174e-26	down							ENSSSCG00000015985	HOXD3	2.00465	1.16674e-14	1.42336e-12	up	ENSSSCG00000014440	HMGXB3	-3.50238	1.31635e-39	1.65596e-37	down
ENSSSCG00000029199	ENSSSCG00000029199	2.83291	2.94911e-15	3.66581e-13	up	ENSSSCG00000018045	ULK2	-2.8265	3.75884e-28	4.78009e-26	down							ENSSSCG00000016835	SKP2	1.44078	1.23891e-14	1.50366e-12	up	ENSSSCG00000005749	BRD3	-2.49713	1.35185e-39	1.69189e-37	down
ENSSSCG00000003524	C1QA	1.95862	3.29329e-15	4.05989e-13	up	ENSSSCG00000025610	AGAP3	-3.02432	3.88479e-28	4.91506e-26	down							ENSSSCG00000008233	TMEM150A	-2.45665	1.32867e-14	1.60437e-12	down	ENSSSCG00000008021	TMEM204	-5.27762	1.37802e-39	1.71584e-37	down
ENSSSCG00000011309	KIF15	3.32851	3.29963e-15	4.05989e-13	up	ENSSSCG00000008041	PKD1	-4.55135	4.90689e-28	6.1767e-26	down							ENSSSCG00000005895	C8orf82	-2.09692	1.41941e-14	1.70524e-12	down	ENSSSCG00000038164	RAI1	-9.42524	1.50065e-39	1.85906e-37	down
ENSSSCG00000023639	NRM	2.1924	3.45669e-15	4.23166e-13	up	ENSSSCG00000033148	MRPL12	-5.39856	5.04539e-28	6.31897e-26	down							ENSSSCG00000012377	KIF4A	3.08826	1.62686e-14	1.94459e-12	up	ENSSSCG00000058741	ANKRD39	-3.57738	1.73427e-39	2.13762e-37	down
ENSSSCG00000014812	FOLR2	2.20551	3.78384e-15	4.60887e-13	up	ENSSSCG00000037970	SOX8	-4.01458	6.33847e-28	7.89856e-26	down							ENSSSCG00000002873	GPI	1.90882	1.65462e-14	1.96783e-12	up	ENSSSCG00000022741	PDGFRB	-2.86479	1.92373e-39	2.35922e-37	down
ENSSSCG00000001914	LOXL1	1.52273	3.89287e-15	4.71797e-13	up	ENSSSCG00000003920	HPDL	-6.71291	9.09778e-28	1.12803e-25	down							ENSSSCG00000007493	ENSSSCG00000007493	2.45115	1.75589e-14	2.07783e-12	up	ENSSSCG00000009555	LAMP1	-3.4928	3.29254e-39	4.01772e-37	down
ENSSSCG00000016092	SGO2	2.34308	4.51806e-15	5.44842e-13	up	ENSSSCG00000002007	FITM1	-4.07646	1.02726e-27	1.26737e-25	down							ENSSSCG00000015445	NRCAM	-2.41283	1.85581e-14	2.18515e-12	down	ENSSSCG00000032731	NDST1	-2.84061	4.02956e-39	4.89261e-37	down
ENSSSCG00000016448	KCNH2	-2.9976	4.82372e-15	5.78822e-13	down	ENSSSCG00000000209	NCKAP5L	-4.48391	1.23082e-27	1.51099e-25	down							ENSSSCG00000028197	PFKL	-1.94354	2.07136e-14	2.42687e-12	down	ENSSSCG00000008018	MAPK8IP3	-2.8978	4.29742e-39	5.19201e-37	down
ENSSSCG00000036796	VWA7	3.31685	5.06695e-15	6.05014e-13	up	ENSSSCG00000029723	PHRF1	-5.26192	1.28276e-27	1.56699e-25	down							ENSSSCG00000040989	GPRC5C	1.38986	2.13967e-14	2.49456e-12	up	ENSSSCG00000013113	TMEM132A	-3.90474	5.9027e-39	7.09633e-37	down
ENSSSCG00000033444	SPC24	3.59194	5.15087e-15	6.1202e-13	up	ENSSSCG00000009565	GAS6	-4.5775	1.82753e-27	2.22153e-25	down							ENSSSCG00000016077	HSPD1	-2.10552	2.27236e-14	2.63627e-12	down	ENSSSCG00000016331	RAMP1	-3.38159	7.52389e-39	9.00101e-37	down
ENSSSCG00000010312	PLAU	1.67306	5.18414e-15	6.12967e-13	up	ENSSSCG00000009876	DDX54	-3.81821	1.98688e-27	2.40345e-25	down							ENSSSCG00000001972	AP4S1	-2.12973	2.80888e-14	3.24281e-12	down	ENSSSCG00000012088	ENSSSCG00000012088	-3.14936	1.19935e-38	1.42781e-36	down
ENSSSCG00000035419	RARRES2	1.68918	6.22165e-15	7.32071e-13	up	ENSSSCG00000039024	SPSB3	-5.06577	2.47016e-27	2.97354e-25	down							ENSSSCG00000015022	LAYN	2.36924	3.17035e-14	3.64236e-12	up	ENSSSCG00000005916	ENSSSCG00000005916	-5.40174	1.2732e-38	1.50837e-36	down
ENSSSCG00000002333	DPF3	2.12137	6.78235e-15	7.94191e-13	up	ENSSSCG00000032106	SURF6	-3.59159	4.12473e-27	4.9413e-25	down							ENSSSCG00000003876	CDKN2C	1.60177	3.52131e-14	4.02603e-12	up	ENSSSCG00000014907	CREBZF	-4.1469	1.36306e-38	1.60703e-36	down
ENSSSCG00000003351	MMP23B	1.90977	7.07142e-15	8.24058e-13	up	ENSSSCG00000040503	LRRC45	-4.43129	4.27773e-27	5.09996e-25	down							ENSSSCG00000023710	REEP1	1.4918	3.56623e-14	4.05342e-12	up	ENSSSCG00000027988	ENSSSCG00000027988	-4.18149	1.5111e-38	1.773e-36	down
ENSSSCG00000006612	S100A10	1.39777	7.31131e-15	8.47937e-13	up	ENSSSCG00000029570	PXDN	-4.32525	4.40393e-27	5.22529e-25	down							ENSSSCG00000008722	SH3TC1	2.22571	3.57952e-14	4.05342e-12	up	ENSSSCG00000012841	PNPLA2	-4.11231	1.56514e-38	1.82762e-36	down
ENSSSCG00000040053	LSMEM1	2.20026	7.75602e-15	8.95229e-13	up	ENSSSCG00000038856	TRIM8	-3.41975	4.56095e-27	5.38583e-25	down							ENSSSCG00000011201	SATB1	1.78938	3.92883e-14	4.42779e-12	up	ENSSSCG00000008681	NELFA	-3.96092	1.74272e-38	2.0253e-36	down
ENSSSCG00000032710	E2F2	3.27783	7.81496e-15	8.97757e-13	up	ENSSSCG00000025561	VASN	-5.22084	6.58752e-27	7.74206e-25	down							ENSSSCG00000015116	MCAM	1.34957	3.99325e-14	4.47906e-12	up	ENSSSCG00000007978	ENSSSCG00000007978	-4.78021	2.17964e-38	2.52105e-36	down
ENSSSCG00000035218	ADA2	2.88636	8.36833e-15	9.56793e-13	up	ENSSSCG00000007984	MRPL28	-5.12774	6.98729e-27	8.17316e-25	down							ENSSSCG00000038254	PRKRA	1.72263	4.07656e-14	4.55094e-12	up	ENSSSCG00000011831	APOD	2.81929	3.82908e-38	4.40795e-36	up
ENSSSCG00000007531	FAM217B	1.7832	8.79861e-15	1.00127e-12	up	ENSSSCG00000053358	RAB40B	-4.05405	7.66807e-27	8.92736e-25	down							ENSSSCG00000013509	CHAF1A	2.22711	4.36604e-14	4.85122e-12	up	ENSSSCG00000017924	PELP1	-3.18908	5.60718e-38	6.42457e-36	down
ENSSSCG00000016420	INSIG1	3.1449	9.50701e-15	1.07682e-12	up	ENSSSCG00000010578	PITX3	-6.60643	7.72098e-27	8.94695e-25	down							ENSSSCG00000040439	TMED5	-1.83692	4.50462e-14	4.98181e-12	down	ENSSSCG00000007544	SUN1	-2.65835	5.84817e-38	6.66937e-36	down
ENSSSCG00000000707	SCNN1A	-3.51852	1.02127e-14	1.15138e-12	down	ENSSSCG00000038474	AURKAIP1	-2.97907	8.93824e-27	1.03093e-24	down							ENSSSCG00000011592	PLXND1	1.20439	4.72262e-14	5.19862e-12	up	ENSSSCG00000025717	HIC1	-5.10853	9.12605e-38	1.03591e-35	down
ENSSSCG00000007351	FAM83D	4.33845	1.02637e-14	1.15177e-12	up	ENSSSCG00000035829	KMT5C	-5.28118	1.05517e-26	1.21139e-24	down							ENSSSCG00000028777	ENSSSCG00000028777	2.00409	4.92702e-14	5.3985e-12	up	ENSSSCG00000028530	TMEM52	-4.70638	9.19818e-38	1.03927e-35	down
ENSSSCG00000000759	WNT5B	1.92748	1.20302e-14	1.34378e-12	up	ENSSSCG00000058858	RNASEH2C	-5.24829	1.10763e-26	1.26576e-24	down							ENSSSCG00000003089	TOMM40	-1.87473	5.47075e-14	5.96665e-12	down	ENSSSCG00000023400	ZNF598	-3.50018	9.28137e-38	1.04383e-35	down
ENSSSCG00000026427	RORC	-1.89596	1.22111e-14	1.35772e-12	down	ENSSSCG00000036789	COX6A2	-4.44479	1.2236e-26	1.39187e-24	down							ENSSSCG00000004415	ENSSSCG00000004415	2.7845	6.41844e-14	6.96813e-12	up	ENSSSCG00000032106	SURF6	-3.84108	9.40447e-38	1.05283e-35	down
ENSSSCG00000038475	ENSSSCG00000038475	2.22943	1.22849e-14	1.3597e-12	up	ENSSSCG00000022246	ENSSSCG00000022246	-4.48559	2.36243e-26	2.67505e-24	down							ENSSSCG00000053702	FAM131A	1.73505	6.5562e-14	7.08518e-12	up	ENSSSCG00000007992	PIGQ	-4.02957	1.26505e-37	1.40975e-35	down
ENSSSCG00000014233	ENSSSCG00000014233	-7.46824	1.47686e-14	1.62717e-12	down	ENSSSCG00000005716	POMT1	-3.49283	2.97858e-26	3.3574e-24	down							ENSSSCG00000007116	CD93	1.33601	6.79145e-14	7.30606e-12	up	ENSSSCG00000000209	NCKAP5L	-4.14838	1.62713e-37	1.805e-35	down
ENSSSCG00000005135	MTAP	1.8562	1.48703e-14	1.63095e-12	up	ENSSSCG00000012886	ENSSSCG00000012886	-3.69084	3.15059e-26	3.53522e-24	down							ENSSSCG00000040366	ADAMTSL1	2.17921	7.51355e-14	8.0463e-12	up	ENSSSCG00000021475	SLC4A2	-3.63834	2.25141e-37	2.48623e-35	down
ENSSSCG00000006333	NUF2	2.80192	1.93511e-14	2.11285e-12	up	ENSSSCG00000005615	PTRH1	-5.95318	3.39475e-26	3.79203e-24	down							ENSSSCG00000036367	PABPN1L	-4.0968	7.83536e-14	8.35313e-12	down	ENSSSCG00000001510	KIFC1	-3.86943	2.65908e-37	2.92319e-35	down
ENSSSCG00000050235	ENSSSCG00000050235	3.38603	2.03047e-14	2.20702e-12	up	ENSSSCG00000024144	ENSSSCG00000024144	-3.50752	3.42091e-26	3.80412e-24	down							ENSSSCG00000040486	BIRC5	2.62273	7.99191e-14	8.48182e-12	up	ENSSSCG00000023792	SNRNP70	-2.63388	3.37159e-37	3.68985e-35	down
ENSSSCG00000010450	LIPA	1.71116	2.05881e-14	2.22711e-12	up	ENSSSCG00000028052	OBSL1	-3.76209	3.60186e-26	3.98745e-24	down							ENSSSCG00000037835	TRIM7	1.65142	8.09223e-14	8.52633e-12	up	ENSSSCG00000009876	DDX54	-3.65836	3.59298e-37	3.91459e-35	down
ENSSSCG00000004466	TTK	3.31409	2.06733e-14	2.22711e-12	up	ENSSSCG00000031602	DNAJC5	-3.21587	5.12503e-26	5.64847e-24	down							ENSSSCG00000015862	LIMS2	1.16201	8.1059e-14	8.52633e-12	up	ENSSSCG00000016461	ZYX	-2.82635	5.70654e-37	6.18969e-35	down
ENSSSCG00000006512	FDPS	2.31527	2.32864e-14	2.49751e-12	up	ENSSSCG00000014804	LAMTOR1	-3.5254	6.43953e-26	7.06582e-24	down							ENSSSCG00000010514	RRP12	-1.95181	8.33553e-14	8.72907e-12	down	ENSSSCG00000036712	TPD52L2	-2.97754	6.33885e-37	6.84511e-35	down
ENSSSCG00000000005	CDPF1	-1.9141	2.34066e-14	2.49935e-12	down	ENSSSCG00000014437	PPARGC1B	-4.25181	7.22137e-26	7.88879e-24	down							ENSSSCG00000027613	TRDN	1.25602	8.42962e-14	8.78872e-12	up	ENSSSCG00000001021	ENSSSCG00000001021	-6.18186	1.02554e-36	1.10257e-34	down
ENSSSCG00000040835	ENSSSCG00000040835	2.13582	2.42863e-14	2.58101e-12	up	ENSSSCG00000055885	ENSSSCG00000055885	-3.61251	8.02885e-26	8.73243e-24	down							ENSSSCG00000016574	KCP	2.39558	9.22859e-14	9.57952e-12	up	ENSSSCG00000037686	TBL3	-4.18906	1.05851e-36	1.13303e-34	down
ENSSSCG00000034632	PDXP	3.30851	2.44666e-14	2.58101e-12	up	ENSSSCG00000007743	CHCHD2	-2.75086	9.00437e-26	9.75067e-24	down							ENSSSCG00000008125	NCAPH	1.90893	9.6535e-14	9.97683e-12	up	ENSSSCG00000000075	MRTFA	-3.63787	2.10545e-36	2.24382e-34	down
ENSSSCG00000001550	ARMC12	-3.97107	2.44908e-14	2.58101e-12	down	ENSSSCG00000026904	NFKBIB	-3.76175	1.04098e-25	1.12236e-23	down							ENSSSCG00000038950	VARS1	-1.95083	9.88502e-14	1.01717e-11	down	ENSSSCG00000037039	PPP1R27	-3.43422	2.12212e-36	2.25175e-34	down
ENSSSCG00000017306	ITGB3	2.2272	2.47073e-14	2.59255e-12	up	ENSSSCG00000003257	CACNG6	-4.06748	1.1898e-25	1.27725e-23	down							ENSSSCG00000011884	HCLS1	1.66954	1.168e-13	1.19667e-11	up	ENSSSCG00000033892	EVA1B	-6.7097	2.4927e-36	2.63352e-34	down
ENSSSCG00000000190	TUBA1B	1.57683	2.49497e-14	2.6067e-12	up	ENSSSCG00000009545	COL4A2	-4.03337	1.3102e-25	1.40045e-23	down							ENSSSCG00000024687	FANCA	2.24326	1.19089e-13	1.21486e-11	up	ENSSSCG00000012878	IGHMBP2	-4.28594	2.52716e-36	2.65842e-34	down
ENSSSCG00000001469	SLA-DMB	2.70063	2.97822e-14	3.08925e-12	up	ENSSSCG00000012847	TALDO1	-4.18829	1.65883e-25	1.76548e-23	down							ENSSSCG00000028172	FAM78A	2.14213	1.20567e-13	1.22466e-11	up	ENSSSCG00000007743	CHCHD2	-2.79399	6.27501e-36	6.5726e-34	down
ENSSSCG00000012832	ENSSSCG00000012832	1.77047	2.98237e-14	3.08925e-12	up	ENSSSCG00000009555	LAMP1	-3.77478	2.63714e-25	2.79469e-23	down							ENSSSCG00000011207	SGO1	5.10344	1.22928e-13	1.24331e-11	up	ENSSSCG00000006187	MSC	-4.27988	6.78516e-36	7.07658e-34	down
ENSSSCG00000003155	PPP1R15A	-2.40017	3.00716e-14	3.08925e-12	down	ENSSSCG00000029161	ADI1	-2.78053	3.02638e-25	3.19354e-23	down							ENSSSCG00000027726	DLL1	1.58	1.25245e-13	1.26135e-11	up	ENSSSCG00000007719	ENSSSCG00000007719	-3.30218	7.84479e-36	8.11577e-34	down
ENSSSCG00000061347	TUBA1A	1.24806	3.00781e-14	3.08925e-12	up	ENSSSCG00000013033	BAD	-5.37955	3.37536e-25	3.5467e-23	down							ENSSSCG00000016131	ADAM23	2.19411	1.31739e-13	1.32113e-11	up	ENSSSCG00000023747	TTC19	-3.27754	7.84807e-36	8.11577e-34	down
ENSSSCG00000013354	CSRP3	-2.68105	3.07471e-14	3.14464e-12	down	ENSSSCG00000040507	PDLIM7	-3.59506	3.74709e-25	3.92069e-23	down							ENSSSCG00000017832	METTL16	-2.08463	1.40055e-13	1.3986e-11	down	ENSSSCG00000012983	PCNX3	-2.89957	8.33654e-36	8.58453e-34	down
ENSSSCG00000041478	ENSSSCG00000041478	2.08242	3.48518e-14	3.54946e-12	up	ENSSSCG00000033585	DUSP23	-4.62503	3.80005e-25	3.9594e-23	down							ENSSSCG00000013475	NCLN	-1.86237	1.4499e-13	1.43334e-11	down	ENSSSCG00000040446	ENSSSCG00000040446	-4.55731	1.05635e-35	1.0832e-33	down
ENSSSCG00000015604	NEK2	3.68128	4.10291e-14	4.1611e-12	up	ENSSSCG00000007425	SNX21	-3.50305	4.06911e-25	4.222e-23	down							ENSSSCG00000014338	HSPA9	-2.03213	1.45001e-13	1.43334e-11	down	ENSSSCG00000032684	BOK	-4.19628	1.12436e-35	1.14812e-33	down
ENSSSCG00000017893	PIMREG	4.28505	4.1941e-14	4.23587e-12	up	ENSSSCG00000017391	PLEKHH3	-3.57776	4.09394e-25	4.23006e-23	down							ENSSSCG00000004791	RASGRP1	-2.6548	1.45351e-13	1.43334e-11	down	ENSSSCG00000038766	MAD1L1	-3.43283	1.22642e-35	1.24711e-33	down
ENSSSCG00000000298	ENSSSCG00000000298	2.06702	4.87389e-14	4.902e-12	up	ENSSSCG00000037369	MTG2	-3.99966	4.25619e-25	4.37946e-23	down							ENSSSCG00000005380	COL15A1	1.08738	1.94431e-13	1.90938e-11	up	ENSSSCG00000018045	ULK2	-2.61103	1.80481e-35	1.82765e-33	down
ENSSSCG00000007423	UBE2C	3.74483	5.32848e-14	5.33707e-12	up	ENSSSCG00000024687	FANCA	-4.59784	5.38468e-25	5.51774e-23	down							ENSSSCG00000022998	PKIG	1.49281	1.95926e-13	1.91611e-11	up	ENSSSCG00000000087	TAB1	-3.3916	2.00154e-35	2.01849e-33	down
ENSSSCG00000027428	ENHO	2.0248	5.63936e-14	5.62521e-12	up	ENSSSCG00000037151	MIEF2	-5.37058	6.15949e-25	6.28572e-23	down							ENSSSCG00000031706	ENSSSCG00000031706	-2.81145	2.33555e-13	2.27471e-11	down	ENSSSCG00000036007	MFAP4	-3.28218	2.02175e-35	2.03049e-33	down
ENSSSCG00000031082	ATP13A2	1.54778	6.05191e-14	6.01198e-12	up	ENSSSCG00000007544	SUN1	-2.80034	1.12221e-24	1.14052e-22	down							ENSSSCG00000033443	DEPDC1	3.63221	2.50952e-13	2.43413e-11	up	ENSSSCG00000062981	AIP	-3.97176	2.44486e-35	2.44537e-33	down
ENSSSCG00000013849	ENSSSCG00000013849	1.2831	6.44413e-14	6.37548e-12	up	ENSSSCG00000037056	PPP1R37	-3.23927	1.19234e-24	1.20684e-22	down							ENSSSCG00000034858	RAP1GAP2	1.87066	2.60742e-13	2.51877e-11	up	ENSSSCG00000038715	FLCN	-3.61861	2.71569e-35	2.70516e-33	down
ENSSSCG00000054605	ENSSSCG00000054605	-3.47882	6.81822e-14	6.71816e-12	down	ENSSSCG00000000261	IGFBP6	-4.70356	1.25433e-24	1.26442e-22	down							ENSSSCG00000017947	ACADVL	-1.74837	2.93848e-13	2.82703e-11	down	ENSSSCG00000027407	MYH14	-2.97161	2.947e-35	2.92364e-33	down
ENSSSCG00000034864	CHEK2	3.11874	7.37609e-14	7.23842e-12	up	ENSSSCG00000036592	SRSF2	-2.6511	1.27227e-24	1.27731e-22	down							ENSSSCG00000025834	FNDC5	1.75188	2.9539e-13	2.83036e-11	up	ENSSSCG00000052003	FSCN2	-4.93934	3.2319e-35	3.1933e-33	down
ENSSSCG00000042004	ENSSSCG00000042004	5.11206	7.78953e-14	7.61333e-12	up	ENSSSCG00000022317	SLC38A10	-4.11197	1.43414e-24	1.43403e-22	down							ENSSSCG00000007840	POLR3E	-1.99718	3.06849e-13	2.9283e-11	down	ENSSSCG00000029375	ZNF205	-4.42834	3.35996e-35	3.30645e-33	down
ENSSSCG00000061997	ENSSSCG00000061997	-3.10486	8.16653e-14	7.94533e-12	down	ENSSSCG00000007652	PPP1R35	-4.92313	1.73065e-24	1.72356e-22	down							ENSSSCG00000034814	MRTO4	-2.21078	3.12896e-13	2.97402e-11	down	ENSSSCG00000031666	ZFTA	-5.21991	5.68149e-35	5.56854e-33	down
ENSSSCG00000037559	ACOT11	-2.10567	8.19478e-14	7.94533e-12	down	ENSSSCG00000024103	ENSSSCG00000024103	-4.38883	2.09374e-24	2.07682e-22	down							ENSSSCG00000003600	TINAGL1	-2.38866	3.4235e-13	3.23588e-11	down	ENSSSCG00000029161	ADI1	-2.97105	7.50312e-35	7.32455e-33	down
ENSSSCG00000024108	SLC43A2	-2.41547	8.94756e-14	8.64064e-12	down	ENSSSCG00000035313	ENSSSCG00000035313	-8.96903	2.11083e-24	2.08543e-22	down							ENSSSCG00000031201	LMOD1	1.25493	3.43181e-13	3.23588e-11	up	ENSSSCG00000016574	KCP	-4.81201	1.08632e-34	1.05624e-32	down
ENSSSCG00000014868	EMSY	-1.76461	9.19342e-14	8.84283e-12	down	ENSSSCG00000012088	ENSSSCG00000012088	-3.21108	2.23165e-24	2.19605e-22	down							ENSSSCG00000027525	DHCR24	1.7123	3.69563e-13	3.47081e-11	up	ENSSSCG00000009268	CRYL1	-3.22595	4.92417e-34	4.76882e-32	down
ENSSSCG00000040412	ENSSSCG00000040412	-1.92049	9.53129e-14	9.13158e-12	down	ENSSSCG00000014367	SLC35A4	-4.54683	2.40469e-24	2.35697e-22	down							ENSSSCG00000013022	PYGM	1.63804	4.19276e-13	3.92213e-11	up	ENSSSCG00000034723	PYCR1	-3.52282	5.31382e-34	5.12584e-32	down
ENSSSCG00000002004	PSME2	1.93725	1.06473e-13	1.01606e-11	up	ENSSSCG00000037016	ID1	-3.29383	2.84604e-24	2.77859e-22	down							ENSSSCG00000003489	EMC1	-1.82108	4.28341e-13	3.99116e-11	down	ENSSSCG00000014800	ENSSSCG00000014800	-4.80734	5.7056e-34	5.48209e-32	down
ENSSSCG00000036446	PALD1	1.82545	1.08053e-13	1.0271e-11	up	ENSSSCG00000040207	P2RY2	-4.0279	3.49349e-24	3.39732e-22	down							ENSSSCG00000022331	ENSSSCG00000022331	1.60524	6.48862e-13	6.0222e-11	up	ENSSSCG00000037531	MAP3K11	-3.26322	5.82952e-34	5.5792e-32	down
ENSSSCG00000009378	CKAP2	3.51602	1.08899e-13	1.0311e-11	up	ENSSSCG00000028571	SLX9	-6.06844	4.01456e-24	3.88879e-22	down							ENSSSCG00000011731	SMC4	1.40432	6.6553e-13	6.15278e-11	up	ENSSSCG00000032698	TPPP	-4.01947	7.25802e-34	6.91922e-32	down
ENSSSCG00000004518	SKA1	14.3138	1.12542e-13	1.06144e-11	up	ENSSSCG00000037865	SOX18	-6.0412	4.38136e-24	4.22758e-22	down							ENSSSCG00000028572	ENSSSCG00000028572	1.52861	6.88142e-13	6.33706e-11	up	ENSSSCG00000057536	ENSSSCG00000057536	-3.40809	7.73081e-34	7.34126e-32	down
ENSSSCG00000027860	ERAP2	2.25932	1.23588e-13	1.1611e-11	up	ENSSSCG00000038911	KLF2	-4.9879	4.54246e-24	4.36604e-22	down							ENSSSCG00000025796	NLE1	-2.14162	6.95512e-13	6.38011e-11	down	ENSSSCG00000033979	KLHL34	-4.34815	9.08113e-34	8.59012e-32	down
ENSSSCG00000002389	VASH1	2.78491	1.35758e-13	1.27051e-11	up	ENSSSCG00000023747	TTC19	-2.82379	1.00009e-23	9.57535e-22	down							ENSSSCG00000010521	UBTD1	1.63682	7.22931e-13	6.60602e-11	up	ENSSSCG00000027374	ENSSSCG00000027374	-3.24905	1.0947e-33	1.03151e-31	down
ENSSSCG00000006774	PPM1J	3.45729	1.45407e-13	1.35558e-11	up	ENSSSCG00000059634	NATD1	-4.93004	1.24908e-23	1.19133e-21	down							ENSSSCG00000006345	OLFML2B	1.38957	7.75681e-13	7.06079e-11	up	ENSSSCG00000059376	EEF1AKMT1	-3.37062	1.28239e-33	1.20372e-31	down
ENSSSCG00000013147	FAM111B	2.06037	1.54059e-13	1.43075e-11	up	ENSSSCG00000011623	ENSSSCG00000011623	-2.83188	1.29873e-23	1.23394e-21	down							ENSSSCG00000028135	PRTFDC1	2.08692	8.62596e-13	7.82186e-11	up	ENSSSCG00000033946	ENSSSCG00000033946	-4.09032	4.98034e-33	4.6569e-31	down
ENSSSCG00000012741	MAMLD1	-1.71764	1.5525e-13	1.4363e-11	down	ENSSSCG00000001619	FOXP4	-3.69478	1.33252e-23	1.26122e-21	down							ENSSSCG00000003384	DNAJC11	-1.76466	9.51597e-13	8.59597e-11	down	ENSSSCG00000033735	ENSSSCG00000033735	-2.39703	5.29074e-33	4.92827e-31	down
ENSSSCG00000017927	BCL6B	1.91517	1.62265e-13	1.49549e-11	up	ENSSSCG00000023792	SNRNP70	-2.25451	1.56312e-23	1.47385e-21	down							ENSSSCG00000013004	TM7SF2	1.107	1.0057e-12	9.05019e-11	up	ENSSSCG00000008000	RPUSD1	-4.02936	5.55068e-33	5.15023e-31	down
ENSSSCG00000011592	PLXND1	1.70918	1.74613e-13	1.6032e-11	up	ENSSSCG00000024661	ZNF524	-2.87192	1.90801e-23	1.79222e-21	down							ENSSSCG00000027890	ENSSSCG00000027890	1.81294	1.02348e-12	9.17529e-11	up	ENSSSCG00000039881	GLI4	-4.36881	5.57123e-33	5.15023e-31	down
ENSSSCG00000017238	TTYH2	1.97024	1.86419e-13	1.70514e-11	up	ENSSSCG00000039575	PALM	-4.31156	2.03419e-23	1.90354e-21	down							ENSSSCG00000008452	LRPPRC	-1.78469	1.04575e-12	9.3395e-11	down	ENSSSCG00000031860	MRPS12	-3.45862	6.50507e-33	5.9908e-31	down
ENSSSCG00000009414	ZC3H13	-1.63068	2.05503e-13	1.87263e-11	down	ENSSSCG00000060733	ENSSSCG00000060733	-3.6962	2.07271e-23	1.93229e-21	down							ENSSSCG00000038459	SURF2	-2.22851	1.0538e-12	9.37603e-11	down	ENSSSCG00000030696	ENSSSCG00000030696	-4.87689	6.75533e-33	6.19789e-31	down
ENSSSCG00000005983	ATAD2	1.84855	2.42481e-13	2.18684e-11	up	ENSSSCG00000000980	ALG12	-3.86545	2.08638e-23	1.93775e-21	down							ENSSSCG00000010132	COMT	-1.78343	1.05791e-12	9.37733e-11	down	ENSSSCG00000021289	GAK	-2.90735	7.03932e-33	6.43425e-31	down
ENSSSCG00000033987	UBE2E3	1.69783	2.42725e-13	2.18684e-11	up	ENSSSCG00000034101	D2HGDH	-5.24792	2.15289e-23	1.99206e-21	down							ENSSSCG00000000685	TPI1	1.59938	1.06727e-12	9.42504e-11	up	ENSSSCG00000040524	ISYNA1	-3.96176	7.5479e-33	6.87338e-31	down
ENSSSCG00000003760	TTLL7	2.1908	2.42834e-13	2.18684e-11	up	ENSSSCG00000017533	HOXB2	-5.17121	2.71408e-23	2.502e-21	down							ENSSSCG00000014395	PCDH12	1.42821	1.10663e-12	9.73627e-11	up	ENSSSCG00000036512	FGFRL1	-3.42984	8.56163e-33	7.76753e-31	down
ENSSSCG00000014047	FGFR4	2.03605	2.43594e-13	2.18684e-11	up	ENSSSCG00000040944	SKI	-2.83089	3.30478e-23	3.03525e-21	down							ENSSSCG00000040706	DBN1	1.36333	1.11694e-12	9.7906e-11	up	ENSSSCG00000032936	PIM3	-5.21431	1.20393e-32	1.08822e-30	down
ENSSSCG00000013397	ARNTL	-1.96533	2.78186e-13	2.48818e-11	down	ENSSSCG00000017993	NTN1	-4.45609	3.58858e-23	3.28375e-21	down							ENSSSCG00000035544	NUSAP1	1.26352	1.13713e-12	9.93079e-11	up	ENSSSCG00000029745	FAM193A	-3.14435	1.57995e-32	1.42283e-30	down
ENSSSCG00000027147	CENPH	3.27651	2.82148e-13	2.51433e-11	up	ENSSSCG00000007980	FAM234A	-4.25422	4.14462e-23	3.77861e-21	down							ENSSSCG00000060465	ENSSSCG00000060465	1.62139	1.16755e-12	1.0159e-10	up	ENSSSCG00000040457	EPN2	-2.22418	1.64539e-32	1.47631e-30	down
ENSSSCG00000054039	ENSSSCG00000054039	2.63384	2.94865e-13	2.61804e-11	up	ENSSSCG00000000087	TAB1	-3.20895	5.03719e-23	4.57554e-21	down							ENSSSCG00000063479	ENSSSCG00000063479	-1.77338	1.2419e-12	1.07663e-10	down	ENSSSCG00000024676	ENSSSCG00000024676	-2.35351	1.77463e-32	1.58644e-30	down
ENSSSCG00000017605	MMD	1.39007	3.18428e-13	2.81692e-11	up	ENSSSCG00000000968	SBF1	-4.54717	5.65622e-23	5.11909e-21	down							ENSSSCG00000038956	HEYL	1.42832	1.2827e-12	1.10442e-10	up	ENSSSCG00000013079	DAGLA	-3.66418	2.28457e-32	2.03485e-30	down
ENSSSCG00000016192	PLCD4	2.20358	3.67929e-13	3.243e-11	up	ENSSSCG00000016368	FARP2	-3.51147	6.1544e-23	5.5497e-21	down							ENSSSCG00000015961	CDCA7	2.14425	1.28329e-12	1.10442e-10	up	ENSSSCG00000038711	TMEM223	-2.60167	3.08761e-32	2.74011e-30	down
ENSSSCG00000008867	CTSO	2.31577	3.79331e-13	3.33138e-11	up	ENSSSCG00000013510	UBXN6	-2.53662	6.46382e-23	5.8076e-21	down							ENSSSCG00000015896	FAP	1.44271	1.40066e-12	1.20107e-10	up	ENSSSCG00000054578	RPS14	-3.32429	3.33562e-32	2.94949e-30	down
ENSSSCG00000008613	GEN1	3.76406	3.97997e-13	3.48269e-11	up	ENSSSCG00000001914	LOXL1	-3.63585	7.34944e-23	6.57948e-21	down							ENSSSCG00000010300	MSS51	1.62334	1.44175e-12	1.23183e-10	up	ENSSSCG00000017142	BAIAP2	-3.43693	4.08436e-32	3.59268e-30	down
ENSSSCG00000005498	PAPPA	-3.27622	4.70296e-13	4.10054e-11	down	ENSSSCG00000024823	RCN3	-3.79351	8.06013e-23	7.18976e-21	down							ENSSSCG00000010477	CEP55	4.18834	1.47215e-12	1.25329e-10	up	ENSSSCG00000007914	METTL22	-3.40714	4.09247e-32	3.59268e-30	down
ENSSSCG00000007094	DZANK1	-1.96205	5.46906e-13	4.75142e-11	down	ENSSSCG00000039922	CDC42EP5	-5.85278	9.25718e-23	8.22794e-21	down							ENSSSCG00000005959	ENSSSCG00000005959	-1.98199	1.61536e-12	1.36744e-10	down	ENSSSCG00000024669	NBL1	-4.32019	5.51727e-32	4.82613e-30	down
ENSSSCG00000009887	NAA25	-1.50151	5.90135e-13	5.10868e-11	down	ENSSSCG00000014433	PCYOX1L	-5.95644	1.09685e-22	9.71416e-21	down							ENSSSCG00000003861	ORC1	2.74185	1.61779e-12	1.36744e-10	up	ENSSSCG00000007517	NPEPL1	-3.32787	5.56773e-32	4.85287e-30	down
ENSSSCG00000009851	ENSSSCG00000009851	1.24482	6.55915e-13	5.65791e-11	up	ENSSSCG00000005895	C8orf82	-4.30302	1.51864e-22	1.34018e-20	down							ENSSSCG00000026281	SCAP	-2.06435	1.64751e-12	1.38761e-10	down	ENSSSCG00000026248	ENSSSCG00000026248	-3.30467	6.14259e-32	5.33487e-30	down
ENSSSCG00000004163	BCLAF1	-1.38834	6.59102e-13	5.66524e-11	down	ENSSSCG00000012295	MAGIX	-3.90619	1.54176e-22	1.35576e-20	down							ENSSSCG00000032601	RASSF2	1.86817	1.66082e-12	1.39385e-10	up	ENSSSCG00000034154	WNK2	-2.36193	6.42959e-32	5.56433e-30	down
ENSSSCG00000010329	ZMIZ1	-1.71559	7.26526e-13	6.22271e-11	down	ENSSSCG00000013028	ESRRA	-2.51394	2.23598e-22	1.95929e-20	down							ENSSSCG00000011157	PITRM1	-1.78478	1.74758e-12	1.46148e-10	down	ENSSSCG00000026554	PRXL2B	-3.51762	6.59767e-32	5.68962e-30	down
ENSSSCG00000003931	KIF2C	3.22663	7.94373e-13	6.77986e-11	up	ENSSSCG00000000964	LMF2	-5.26329	2.60223e-22	2.27219e-20	down							ENSSSCG00000007161	LZTS3	1.70251	1.85866e-12	1.5489e-10	up	ENSSSCG00000005914	SHARPIN	-5.3268	9.42624e-32	8.10026e-30	down
ENSSSCG00000029066	IDI1	2.18036	8.26536e-13	7.02962e-11	up	ENSSSCG00000013513	PLIN5	-4.10492	2.64399e-22	2.30055e-20	down							ENSSSCG00000030174	AP3S2	-1.92565	1.88724e-12	1.5672e-10	down	ENSSSCG00000040037	MTSS2	-2.33156	9.91839e-32	8.49328e-30	down
ENSSSCG00000030165	MAFF	-2.59132	8.54162e-13	7.23917e-11	down	ENSSSCG00000008689	ZFYVE28	-5.21197	2.65839e-22	2.30499e-20	down							ENSSSCG00000036256	MAD2L1	2.02525	1.91244e-12	1.58258e-10	up	ENSSSCG00000036592	SRSF2	-2.71022	1.0147e-31	8.65867e-30	down
ENSSSCG00000000217	RACGAP1	2.95283	9.88182e-13	8.34584e-11	up	ENSSSCG00000002905	RBM42	-2.68537	3.09596e-22	2.67503e-20	down							ENSSSCG00000027935	FHOD3	1.44564	1.95319e-12	1.61067e-10	up	ENSSSCG00000007547	ADAP1	-4.98874	1.02295e-31	8.69867e-30	down
ENSSSCG00000005627	AK1	2.45521	1.0437e-12	8.78408e-11	up	ENSSSCG00000007165	MRPS26	-3.04137	4.69427e-22	4.04196e-20	down							ENSSSCG00000030113	SHISA2	1.50341	1.99726e-12	1.64129e-10	up	ENSSSCG00000010974	CNTFR	-2.36135	1.04413e-31	8.84791e-30	down
ENSSSCG00000002749	ENSSSCG00000002749	3.32544	1.10806e-12	9.29355e-11	up	ENSSSCG00000012982	SIPA1	-4.58518	5.11654e-22	4.39031e-20	down							ENSSSCG00000017165	USP36	-1.9401	2.00637e-12	1.64307e-10	down	ENSSSCG00000017993	NTN1	-4.00621	1.06273e-31	8.9744e-30	down
ENSSSCG00000013375	MYOD1	1.93103	1.1237e-12	9.39218e-11	up	ENSSSCG00000033979	KLHL34	-4.46281	5.64271e-22	4.8251e-20	down							ENSSSCG00000005593	OLFML2A	1.31698	2.14289e-12	1.74882e-10	up	ENSSSCG00000027986	ABCB8	-4.72416	1.1399e-31	9.59282e-30	down
ENSSSCG00000048143	ENSSSCG00000048143	-2.25845	1.16838e-12	9.73209e-11	down	ENSSSCG00000012744	CD99L2	-3.23892	6.36497e-22	5.424e-20	down							ENSSSCG00000059284	ENSSSCG00000059284	-2.05967	2.37864e-12	1.93454e-10	down	ENSSSCG00000007543	DNAAF5	-2.94222	1.17781e-31	9.87779e-30	down
ENSSSCG00000036030	INKA2	2.01393	1.2362e-12	1.02617e-10	up	ENSSSCG00000038777	C7orf50	-8.23478	7.24207e-22	6.15031e-20	down							ENSSSCG00000015290	CDK18	-2.38504	2.50089e-12	2.02701e-10	down	ENSSSCG00000057266	DDT	-4.59367	1.71224e-31	1.42934e-29	down
ENSSSCG00000057993	RNF130	1.08948	1.257e-12	1.03988e-10	up	ENSSSCG00000035253	MAFG	-3.70622	8.57128e-22	7.25429e-20	down							ENSSSCG00000002746	DHODH	-2.05655	2.64636e-12	2.13752e-10	down	ENSSSCG00000012844	SLC25A22	-3.98149	1.71603e-31	1.42934e-29	down
ENSSSCG00000027882	C1orf115	2.18945	1.49037e-12	1.22875e-10	up	ENSSSCG00000007944	CORO7	-5.26753	9.12721e-22	7.67339e-20	down							ENSSSCG00000011959	ABI3BP	1.54621	2.6553e-12	2.13752e-10	up	ENSSSCG00000028036	MAP3K10	-3.16369	1.74558e-31	1.44901e-29	down
ENSSSCG00000031128	PPIC	1.55203	1.55097e-12	1.27437e-10	up	ENSSSCG00000008017	NME3	-16.9612	9.12835e-22	7.67339e-20	down							ENSSSCG00000003628	CLSPN	2.00478	2.75044e-12	2.2066e-10	up	ENSSSCG00000000973	SELENOO	-4.8425	2.09123e-31	1.73005e-29	down
ENSSSCG00000038144	ENSSSCG00000038144	-2.85675	1.69609e-12	1.3889e-10	down	ENSSSCG00000017879	SPNS2	-3.94816	9.35292e-22	7.8356e-20	down							ENSSSCG00000037793	NIT1	1.19939	3.25912e-12	2.59709e-10	up	ENSSSCG00000013110	TMEM109	-2.93054	2.19148e-31	1.80686e-29	down
ENSSSCG00000032003	ENSSSCG00000032003	1.26757	1.90391e-12	1.55383e-10	up	ENSSSCG00000017500	TCAP	-3.9597	9.61454e-22	8.02765e-20	down							ENSSSCG00000036224	ENSSSCG00000036224	5.59458	3.35264e-12	2.66103e-10	up	ENSSSCG00000003432	KIAA2013	-2.48112	2.61616e-31	2.14975e-29	down
ENSSSCG00000011727	PTX3	-3.41346	1.93928e-12	1.57739e-10	down	ENSSSCG00000013423	WDR18	-4.2864	9.98231e-22	8.30676e-20	down							ENSSSCG00000009622	POLR3D	-1.74318	3.36185e-12	2.66103e-10	down	ENSSSCG00000025561	VASN	-6.13681	2.79377e-31	2.28798e-29	down
ENSSSCG00000040779	CBS	-3.28683	2.17852e-12	1.76606e-10	down	ENSSSCG00000028606	ZBTB7B	-3.22241	1.05577e-21	8.75621e-20	down							ENSSSCG00000009631	PEBP4	1.03362	3.37386e-12	2.66164e-10	up	ENSSSCG00000010735	LHPP	-3.71549	3.74607e-31	3.05762e-29	down
ENSSSCG00000006087	CPQ	2.69491	2.24396e-12	1.80876e-10	up	ENSSSCG00000013032	GPR137	-3.42686	1.12554e-21	9.30371e-20	down							ENSSSCG00000001765	ADAMTS7	1.59785	3.57141e-12	2.80813e-10	up	ENSSSCG00000029901	UBE2O	-2.81792	3.90729e-31	3.17858e-29	down
ENSSSCG00000017032	ENSSSCG00000017032	4.50093	2.24612e-12	1.80876e-10	up	ENSSSCG00000007682	SH2B2	-7.33247	1.33866e-21	1.10286e-19	down							ENSSSCG00000031905	KCNS3	2.64409	3.67174e-12	2.87745e-10	up	ENSSSCG00000037056	PPP1R37	-3.16553	4.10607e-31	3.32919e-29	down
ENSSSCG00000013433	ADAMTSL5	-2.29825	2.2764e-12	1.82708e-10	down	ENSSSCG00000012878	IGHMBP2	-4.45335	1.40451e-21	1.15328e-19	down							ENSSSCG00000005604	PBX3	1.76079	3.78486e-12	2.95631e-10	up	ENSSSCG00000003267	MBOAT7	-3.83488	4.28426e-31	3.46217e-29	down
ENSSSCG00000038254	PRKRA	1.57347	2.29346e-12	1.83469e-10	up	ENSSSCG00000034820	MAFA	-6.27927	1.59466e-21	1.30509e-19	down							ENSSSCG00000054680	MYH1	1.39953	4.03342e-12	3.1401e-10	up	ENSSSCG00000017139	RPTOR	-2.58128	4.32001e-31	3.47954e-29	down
ENSSSCG00000040486	BIRC5	3.42454	2.40368e-12	1.91654e-10	up	ENSSSCG00000040385	RFNG	-4.57986	2.29896e-21	1.87532e-19	down							ENSSSCG00000029395	TMEM25	1.98271	4.11619e-12	3.19403e-10	up	ENSSSCG00000058858	RNASEH2C	-5.20553	4.45383e-31	3.57551e-29	down
ENSSSCG00000055606	PLK4	2.5088	2.46441e-12	1.95852e-10	up	ENSSSCG00000009761	NCOR2	-3.72089	2.68045e-21	2.17934e-19	down							ENSSSCG00000033214	GNMT	-3.88469	4.15603e-12	3.2144e-10	down	ENSSSCG00000026701	ENSSSCG00000026701	-3.42528	4.82596e-31	3.86156e-29	down
ENSSSCG00000017272	HELZ	-1.60598	2.65602e-12	2.1039e-10	down	ENSSSCG00000013919	HOMER3	-3.15619	2.74605e-21	2.22538e-19	down							ENSSSCG00000015747	MYOM2	1.31465	4.25884e-12	3.28319e-10	up	ENSSSCG00000034455	RNF166	-4.74775	5.05362e-31	4.03051e-29	down
ENSSSCG00000015600	DTL	4.72041	2.69639e-12	2.12892e-10	up	ENSSSCG00000004656	EID1	-3.19803	2.76159e-21	2.23068e-19	down							ENSSSCG00000034259	PMEPA1	1.0197	4.28164e-12	3.29005e-10	up	ENSSSCG00000003344	VWA1	-5.42427	5.1999e-31	4.13367e-29	down
ENSSSCG00000059472	TMEM233	3.12171	2.7524e-12	2.16608e-10	up	ENSSSCG00000050487	RILP	-2.74706	2.88607e-21	2.32366e-19	down							ENSSSCG00000006333	NUF2	2.26632	4.30979e-12	3.30097e-10	up	ENSSSCG00000003216	POLD1	-4.17448	5.23015e-31	4.14421e-29	down
ENSSSCG00000011646	KY	2.63635	2.82656e-12	2.21725e-10	up	ENSSSCG00000008000	RPUSD1	-5.27618	2.98875e-21	2.39855e-19	down							ENSSSCG00000014921	PRSS23	1.02599	4.48865e-12	3.42687e-10	up	ENSSSCG00000055493	EMC6	-3.5836	5.52841e-31	4.36637e-29	down
ENSSSCG00000013764	RFX1	-2.13389	3.0902e-12	2.41624e-10	down	ENSSSCG00000012779	ABCD1	-4.03209	3.30414e-21	2.64309e-19	down							ENSSSCG00000005530	LHX6	2.05356	4.58904e-12	3.49224e-10	up	ENSSSCG00000035074	FOXO6	-4.65579	7.7627e-31	6.11125e-29	down
ENSSSCG00000002245	KATNBL1	-1.96771	3.16576e-12	2.46736e-10	down	ENSSSCG00000008077	CARD19	-4.24966	3.65391e-21	2.91349e-19	down							ENSSSCG00000015712	DDX18	-1.76185	4.61294e-12	3.49918e-10	down	ENSSSCG00000035313	ENSSSCG00000035313	-6.89329	1.1132e-30	8.73561e-29	down
ENSSSCG00000021359	CDC42EP3	2.20683	3.19473e-12	2.48196e-10	up	ENSSSCG00000031082	ATP13A2	-3.87537	3.9081e-21	3.10619e-19	down							ENSSSCG00000022176	ENSSSCG00000022176	1.32407	4.82382e-12	3.64745e-10	up	ENSSSCG00000003343	ATAD3A	-4.31574	1.17656e-30	9.20315e-29	down
ENSSSCG00000004856	NFATC1	-1.57361	3.25205e-12	2.51841e-10	down	ENSSSCG00000021991	ENSSSCG00000021991	-2.31519	3.92825e-21	3.11223e-19	down							ENSSSCG00000004342	NDUFAF4	-2.00005	4.94865e-12	3.72993e-10	down	ENSSSCG00000003920	HPDL	-5.44983	1.3066e-30	1.01877e-28	down
ENSSSCG00000031819	TP53I11	1.95011	3.31846e-12	2.56166e-10	up	ENSSSCG00000017137	METRNL	-9.51713	4.13364e-21	3.26452e-19	down							ENSSSCG00000039568	SNAI2	1.38305	4.98431e-12	3.74488e-10	up	ENSSSCG00000060733	ENSSSCG00000060733	-4.07842	1.33106e-30	1.03454e-28	down
ENSSSCG00000053306	KNSTRN	2.21357	3.38988e-12	2.60848e-10	up	ENSSSCG00000062981	AIP	-3.13158	4.40779e-21	3.46998e-19	down							ENSSSCG00000002749	ENSSSCG00000002749	1.87461	5.70477e-12	4.27262e-10	up	ENSSSCG00000014802	NUMA1	-2.48261	1.57731e-30	1.22204e-28	down
ENSSSCG00000053039	NIPSNAP3A	1.69974	3.40425e-12	2.61125e-10	up	ENSSSCG00000024240	CCDC9	-2.59215	7.66833e-21	6.0177e-19	down							ENSSSCG00000010247	DDX21	-1.84016	5.77511e-12	4.31166e-10	down	ENSSSCG00000020777	ENSSSCG00000020777	-3.04229	1.69749e-30	1.31099e-28	down
ENSSSCG00000028924	AURKB	2.50997	3.53824e-12	2.70547e-10	up	ENSSSCG00000040793	CTSD	-4.28278	8.75084e-21	6.84553e-19	down							ENSSSCG00000021255	ADA	1.86136	6.19358e-12	4.60954e-10	up	ENSSSCG00000014628	APBB1	-4.24984	1.98575e-30	1.52877e-28	down
ENSSSCG00000009864	MED13L	-1.75156	3.61196e-12	2.74811e-10	down	ENSSSCG00000014443	CAMK2A	-2.19194	1.08597e-20	8.46855e-19	down							ENSSSCG00000012440	PGK1	1.37884	6.39127e-12	4.74176e-10	up	ENSSSCG00000017420	CNP	-3.15722	2.03641e-30	1.56285e-28	down
ENSSSCG00000011918	USF3	-1.76873	3.61668e-12	2.74811e-10	down	ENSSSCG00000022553	TNRC18	-4.552	1.3081e-20	1.01687e-18	down							ENSSSCG00000016420	INSIG1	1.77069	6.78114e-12	5.01529e-10	up	ENSSSCG00000001402	NFKBIL1	-3.42654	2.39939e-30	1.83565e-28	down
ENSSSCG00000039763	CMBL	2.0011	4.17018e-12	3.15878e-10	up	ENSSSCG00000005924	MROH1	-3.07489	1.46197e-20	1.13294e-18	down							ENSSSCG00000022429	KAZALD1	1.8654	7.85938e-12	5.79464e-10	up	ENSSSCG00000008004	ANTKMT	-4.4737	2.8046e-30	2.13895e-28	down
ENSSSCG00000032974	MYADML2	2.0065	4.46876e-12	3.3744e-10	up	ENSSSCG00000027189	PPP1R12C	-4.69979	1.4953e-20	1.15515e-18	down							ENSSSCG00000059634	NATD1	1.69697	8.60285e-12	6.32309e-10	up	ENSSSCG00000001914	LOXL1	-3.77484	4.19097e-30	3.18631e-28	down
ENSSSCG00000003143	MAMSTR	1.48229	4.53999e-12	3.41754e-10	up	ENSSSCG00000041063	ENSSSCG00000041063	18.6719	1.50904e-20	1.16215e-18	up							ENSSSCG00000008634	ATP6V1C2	13.2074	8.66695e-12	6.35048e-10	up	ENSSSCG00000027165	UBE2G2	-3.89438	5.63973e-30	4.27446e-28	down
ENSSSCG00000006051	CTHRC1	2.6048	4.65539e-12	3.49356e-10	up	ENSSSCG00000003479	MFAP2	-3.14202	1.79657e-20	1.3793e-18	down							ENSSSCG00000039425	BPGM	2.07632	8.86036e-12	6.47216e-10	up	ENSSSCG00000047083	ENSSSCG00000047083	-2.79882	6.09369e-30	4.59573e-28	down
ENSSSCG00000001930	PKM	2.15404	4.72901e-12	3.53785e-10	up	ENSSSCG00000003183	RRAS	-4.24053	1.91692e-20	1.46716e-18	down							ENSSSCG00000014851	SLCO2B1	1.69996	9.12493e-12	6.64492e-10	up	ENSSSCG00000034266	CACNA1H	-3.86286	6.10127e-30	4.59573e-28	down
ENSSSCG00000008228	GNLY	14.9791	4.97012e-12	3.70679e-10	up	ENSSSCG00000057358	MAFK	-15.664	2.23044e-20	1.70186e-18	down							ENSSSCG00000015270	FMOD	1.48505	9.21421e-12	6.68935e-10	up	ENSSSCG00000021397	PODXL2	-4.93862	6.77946e-30	5.09085e-28	down
ENSSSCG00000025736	RECQL4	2.36844	5.04053e-12	3.74777e-10	up	ENSSSCG00000022310	VPS9D1	-2.88076	2.56279e-20	1.94945e-18	down							ENSSSCG00000007993	CAPN15	-1.76533	9.93071e-12	7.18746e-10	down	ENSSSCG00000008722	SH3TC1	-4.6769	7.79903e-30	5.83851e-28	down
ENSSSCG00000008576	ENSSSCG00000008576	-1.67145	5.13883e-12	3.80917e-10	down	ENSSSCG00000024777	HDAC4	-3.15303	2.65528e-20	2.01363e-18	down							ENSSSCG00000028516	LARP4	-1.68793	1.15072e-11	8.25277e-10	down	ENSSSCG00000036804	TCEA2	-4.59589	9.52716e-30	7.11041e-28	down
ENSSSCG00000001683	POLH	1.24945	5.35433e-12	3.95682e-10	up	ENSSSCG00000002952	YIF1B	-2.77275	2.89526e-20	2.18892e-18	down							ENSSSCG00000038287	RDH13	-2.07307	1.23323e-11	8.81779e-10	down	ENSSSCG00000037995	ENSSSCG00000037995	-4.02508	1.00919e-29	7.50896e-28	down
ENSSSCG00000029275	PPARGC1A	-2.73487	5.45658e-12	4.02013e-10	down	ENSSSCG00000013778	NDUFB7	-3.84646	3.79209e-20	2.85825e-18	down							ENSSSCG00000036452	LRRC17	1.57225	1.24911e-11	8.90443e-10	up	ENSSSCG00000000034	TTLL12	-2.38621	1.30782e-29	9.70131e-28	down
ENSSSCG00000039216	CENPN	3.09723	5.6324e-12	4.13708e-10	up	ENSSSCG00000007981	NPRL3	-3.86184	4.31703e-20	3.24405e-18	down							ENSSSCG00000010327	POLR3A	-1.68592	1.27057e-11	9.03022e-10	down	ENSSSCG00000005924	MROH1	-3.42753	1.95764e-29	1.44776e-27	down
ENSSSCG00000029165	DOK4	1.63628	5.84546e-12	4.2806e-10	up	ENSSSCG00000045735	ENSSSCG00000045735	-3.04384	4.7023e-20	3.52289e-18	down							ENSSSCG00000031299	ENSSSCG00000031299	1.13793	1.38209e-11	9.79336e-10	up	ENSSSCG00000027189	PPP1R12C	-4.13565	2.16393e-29	1.59549e-27	down
ENSSSCG00000037120	TK1	2.50751	5.90528e-12	4.31139e-10	up	ENSSSCG00000000111	BAIAP2L2	-9.11085	4.75794e-20	3.55384e-18	down							ENSSSCG00000000298	ENSSSCG00000000298	1.58452	1.40685e-11	9.93911e-10	up	ENSSSCG00000028723	CCDC102A	-5.22407	2.79736e-29	2.05631e-27	down
ENSSSCG00000009653	CDCA2	2.81172	6.17091e-12	4.49179e-10	up	ENSSSCG00000040461	CDKN1C	-3.22611	5.00724e-20	3.72881e-18	down							ENSSSCG00000031821	HASPIN	12.8322	1.4298e-11	1.00712e-09	up	ENSSSCG00000022204	AGRN	-2.67692	4.08775e-29	2.99584e-27	down
ENSSSCG00000007451	SLC2A10	3.01245	6.45009e-12	4.68095e-10	up	ENSSSCG00000003201	ATF5	-4.01276	5.11211e-20	3.79551e-18	down							ENSSSCG00000003521	ENSSSCG00000003521	3.32575	1.49932e-11	1.05295e-09	up	ENSSSCG00000026962	A4GALT	-4.89364	4.11216e-29	3.00471e-27	down
ENSSSCG00000020706	ENSSSCG00000020706	1.37853	6.58832e-12	4.76699e-10	up	ENSSSCG00000008039	NTHL1	-5.64793	5.21687e-20	3.86173e-18	down							ENSSSCG00000011519	GXYLT2	1.30602	1.62552e-11	1.1382e-09	up	ENSSSCG00000022672	TRPM4	-2.9914	4.21073e-29	3.06755e-27	down
ENSSSCG00000007866	TMC7	-2.22644	6.6228e-12	4.77768e-10	down	ENSSSCG00000028593	TEPSIN	-5.77002	5.44815e-20	4.02093e-18	down							ENSSSCG00000023078	WDR4	-2.20658	1.66831e-11	1.16471e-09	down	ENSSSCG00000037369	MTG2	-4.206	5.88216e-29	4.27244e-27	down
ENSSSCG00000013509	CHAF1A	2.22557	7.18056e-12	5.16468e-10	up	ENSSSCG00000017420	CNP	-3.5801	5.48788e-20	4.03823e-18	down							ENSSSCG00000001024	RIOK1	-1.67663	1.69611e-11	1.18064e-09	down	ENSSSCG00000000972	TUBGCP6	-2.55272	6.17963e-29	4.47519e-27	down
ENSSSCG00000030413	PIK3CA	-1.91835	7.26132e-12	5.20731e-10	down	ENSSSCG00000022289	PCDH1	-4.14441	5.73842e-20	4.2101e-18	down							ENSSSCG00000033327	PDGFB	1.11568	1.91663e-11	1.33023e-09	up	ENSSSCG00000034173	GID8	-3.00328	7.08448e-29	5.11529e-27	down
ENSSSCG00000014440	HMGXB3	-1.48893	7.31748e-12	5.23211e-10	down	ENSSSCG00000038766	MAD1L1	-3.70492	6.29501e-20	4.60482e-18	down							ENSSSCG00000015785	CENPU	3.00485	1.92965e-11	1.33535e-09	up	ENSSSCG00000003168	ALDH16A1	-3.174	7.36929e-29	5.30524e-27	down
ENSSSCG00000010214	CDK1	2.86688	7.45292e-12	5.31327e-10	up	ENSSSCG00000003435	MIIP	-3.38285	6.35987e-20	4.63859e-18	down							ENSSSCG00000023880	RRP8	-1.90583	2.00024e-11	1.38017e-09	down	ENSSSCG00000025564	GAS2L1	-4.08382	8.20877e-29	5.89221e-27	down
ENSSSCG00000031489	DUSP22	1.03459	7.57383e-12	5.38364e-10	up	ENSSSCG00000036326	LATS2	-3.32507	6.62883e-20	4.82058e-18	down							ENSSSCG00000001930	PKM	1.44466	2.08294e-11	1.43305e-09	up	ENSSSCG00000025685	TP73	-6.18127	8.33471e-29	5.96506e-27	down
ENSSSCG00000011353	PFKFB4	1.62314	7.64868e-12	5.42095e-10	up	ENSSSCG00000008123	ARID5A	-4.10809	6.75728e-20	4.89962e-18	down							ENSSSCG00000023031	TNNT2	1.41023	2.33471e-11	1.60161e-09	up	ENSSSCG00000029944	FASN	-7.25196	8.48385e-29	6.05405e-27	down
ENSSSCG00000028135	PRTFDC1	2.52431	7.98539e-12	5.64309e-10	up	ENSSSCG00000028465	ELAC2	-2.97378	1.00259e-19	7.24846e-18	down							ENSSSCG00000055957	SLBP	1.22582	2.38063e-11	1.62839e-09	up	ENSSSCG00000001010	WRNIP1	-2.71457	9.94921e-29	7.07902e-27	down
ENSSSCG00000006345	OLFML2B	1.37951	8.42156e-12	5.93402e-10	up	ENSSSCG00000030857	LENG8	-2.93169	1.02443e-19	7.38484e-18	down							ENSSSCG00000052916	ENSSSCG00000052916	-3.20619	2.53717e-11	1.72549e-09	down	ENSSSCG00000003479	MFAP2	-2.59659	1.13126e-28	8.0257e-27	down
ENSSSCG00000005222	SLC1A1	-3.73824	8.71635e-12	6.12393e-10	down	ENSSSCG00000035839	TOP3A	-4.23096	1.09128e-19	7.84394e-18	down							ENSSSCG00000031819	TP53I11	1.38444	2.59057e-11	1.75677e-09	up	ENSSSCG00000013751	NACC1	-3.46027	1.68847e-28	1.19441e-26	down
ENSSSCG00000007151	CDC25B	1.84942	8.8896e-12	6.2276e-10	up	ENSSSCG00000042208	H2AX	-17.4352	1.13501e-19	8.1347e-18	down							ENSSSCG00000010158	TOMM20	-1.97802	2.60411e-11	1.7609e-09	down	ENSSSCG00000040107	GMEB2	-3.40854	1.74251e-28	1.22907e-26	down
ENSSSCG00000033816	ENSSSCG00000033816	-2.27129	9.00821e-12	6.2925e-10	down	ENSSSCG00000039144	ENSSSCG00000039144	-4.14312	1.17655e-19	8.40808e-18	down							ENSSSCG00000006631	TMOD4	1.29851	2.66479e-11	1.79679e-09	up	ENSSSCG00000006559	ENSSSCG00000006559	-2.64102	2.42516e-28	1.70565e-26	down
ENSSSCG00000022227	BRD4	-1.37176	9.27846e-12	6.46266e-10	down	ENSSSCG00000016755	POLM	-4.33925	1.63458e-19	1.16478e-17	down							ENSSSCG00000036534	MYOM3	-2.07911	2.81408e-11	1.89207e-09	down	ENSSSCG00000028381	FLYWCH1	-4.58652	2.47746e-28	1.73743e-26	down
ENSSSCG00000013510	UBXN6	-1.44105	9.75555e-12	6.7755e-10	down	ENSSSCG00000017866	TAX1BP3	-3.03561	1.78351e-19	1.26726e-17	down							ENSSSCG00000031514	CCDC28B	2.69266	2.98992e-11	2.0046e-09	up	ENSSSCG00000022302	BICRA	-3.78798	2.83343e-28	1.98137e-26	down
ENSSSCG00000006984	VPS37A	-1.61477	1.0308e-11	7.13874e-10	down	ENSSSCG00000027426	BCL3	-4.76951	1.81852e-19	1.28845e-17	down							ENSSSCG00000039862	TRIB3	-4.04154	3.02837e-11	2.02465e-09	down	ENSSSCG00000034768	CYTH3	-2.25669	2.91001e-28	2.0291e-26	down
ENSSSCG00000006107	PDP1	1.11594	1.07477e-11	7.42204e-10	up	ENSSSCG00000020771	INHA	-6.09225	1.86153e-19	1.31517e-17	down							ENSSSCG00000034297	HES2	2.32083	3.10592e-11	2.07064e-09	up	ENSSSCG00000005899	MFSD3	-4.50618	3.55483e-28	2.47167e-26	down
ENSSSCG00000001718	CYP39A1	1.7907	1.09187e-11	7.51868e-10	up	ENSSSCG00000024388	BNIP3	-2.45455	1.9456e-19	1.37066e-17	down							ENSSSCG00000024162	IMPA2	1.35094	3.27848e-11	2.17954e-09	up	ENSSSCG00000040426	C10orf143	-6.68813	4.05377e-28	2.81057e-26	down
ENSSSCG00000013049	RCOR2	2.25796	1.19161e-11	8.18229e-10	up	ENSSSCG00000026554	PRXL2B	-4.65225	2.08254e-19	1.46297e-17	down							ENSSSCG00000031724	LYNX1	1.85112	3.58914e-11	2.37939e-09	up	ENSSSCG00000032842	GIPC1	-3.13371	4.45428e-28	3.07951e-26	down
ENSSSCG00000000273	PRR13	1.32497	1.3627e-11	9.33065e-10	up	ENSSSCG00000005671	CRAT	-2.06129	2.22315e-19	1.55733e-17	down							ENSSSCG00000009742	ULK1	1.31218	3.65502e-11	2.4163e-09	up	ENSSSCG00000007586	FSCN1	-3.09311	4.62872e-28	3.19107e-26	down
ENSSSCG00000038786	FBXL22	2.87929	1.36953e-11	9.35103e-10	up	ENSSSCG00000000033	TSPO	-7.61525	2.35705e-19	1.64648e-17	down							ENSSSCG00000063433	FEN1	1.47418	3.74024e-11	2.46574e-09	up	ENSSSCG00000032154	ERF	-4.10784	5.11608e-28	3.51712e-26	down
ENSSSCG00000006475	IQGAP3	2.31877	1.39365e-11	9.48897e-10	up	ENSSSCG00000032633	FAM53A	-14.6926	2.47314e-19	1.72272e-17	down							ENSSSCG00000036383	LGALS3BP	2.28748	3.97507e-11	2.61328e-09	up	ENSSSCG00000029602	WDR37	-2.7982	5.17114e-28	3.54499e-26	down
ENSSSCG00000015886	ITGB6	1.29248	1.57715e-11	1.07083e-09	up	ENSSSCG00000028036	MAP3K10	-2.87307	2.55601e-19	1.77546e-17	down							ENSSSCG00000053466	CIRBP	-1.68842	4.33202e-11	2.84005e-09	down	ENSSSCG00000059584	ENSSSCG00000059584	-5.37809	5.72145e-28	3.91126e-26	down
ENSSSCG00000001394	ENSSSCG00000001394	1.94082	1.58184e-11	1.07101e-09	up	ENSSSCG00000008002	CIAO3	-2.83958	2.66044e-19	1.84284e-17	down							ENSSSCG00000003351	MMP23B	1.62601	4.60126e-11	3.00823e-09	up	ENSSSCG00000031657	ENSSSCG00000031657	-8.87386	6.85097e-28	4.67034e-26	down
ENSSSCG00000042522	ENSSSCG00000042522	3.3252	1.63135e-11	1.09879e-09	up	ENSSSCG00000036208	SHMT1	-2.75104	3.35363e-19	2.31653e-17	down							ENSSSCG00000022149	RMI2	2.83174	4.67464e-11	3.04779e-09	up	ENSSSCG00000014431	AFAP1L1	-2.4572	8.56874e-28	5.82507e-26	down
ENSSSCG00000015290	CDK18	-2.60677	1.63194e-11	1.09879e-09	down	ENSSSCG00000035532	ATP5F1D	-2.07557	3.71032e-19	2.55579e-17	down							ENSSSCG00000032967	CACNB3	1.69801	4.73424e-11	3.07817e-09	up	ENSSSCG00000017199	TRIM47	-4.3181	9.55816e-28	6.47964e-26	down
ENSSSCG00000013352	E2F8	3.57787	1.63782e-11	1.0997e-09	up	ENSSSCG00000013079	DAGLA	-3.41697	3.80981e-19	2.61706e-17	down							ENSSSCG00000014182	SLCO4C1	11.5316	4.78529e-11	3.10283e-09	up	ENSSSCG00000003351	MMP23B	-17.3402	9.59722e-28	6.48809e-26	down
ENSSSCG00000052789	ENSSSCG00000052789	11.0711	1.64374e-11	1.10063e-09	up	ENSSSCG00000032501	ENSSSCG00000032501	-16.1904	3.92381e-19	2.68792e-17	down							ENSSSCG00000015931	BBS5	-2.12414	5.13555e-11	3.32085e-09	down	ENSSSCG00000005669	MIGA2	-2.67885	1.04331e-27	7.03369e-26	down
ENSSSCG00000003148	DBP	2.71745	1.71506e-11	1.14521e-09	up	ENSSSCG00000002666	KIAA0513	-3.52864	4.02292e-19	2.74822e-17	down							ENSSSCG00000040918	LTV1	-1.89722	5.27426e-11	3.40125e-09	down	ENSSSCG00000010017	SMTN	-2.36295	1.3467e-27	9.05406e-26	down
ENSSSCG00000056580	ENSSSCG00000056580	-2.10613	1.85832e-11	1.23747e-09	down	ENSSSCG00000001520	LEMD2	-2.54305	4.2935e-19	2.92501e-17	down							ENSSSCG00000000377	ENSSSCG00000000377	-1.74057	5.50619e-11	3.54117e-09	down	ENSSSCG00000030857	LENG8	-2.84223	1.38692e-27	9.29883e-26	down
ENSSSCG00000021232	SYNC	1.9616	1.94192e-11	1.28959e-09	up	ENSSSCG00000025685	TP73	-4.93254	4.46659e-19	3.03459e-17	down							ENSSSCG00000017927	BCL6B	1.24662	5.63755e-11	3.61583e-09	up	ENSSSCG00000040706	DBN1	-2.09426	1.39873e-27	9.3523e-26	down
ENSSSCG00000007366	MYBL2	2.03614	2.02193e-11	1.33906e-09	up	ENSSSCG00000016701	HOXA7	-4.87566	5.01849e-19	3.40023e-17	down							ENSSSCG00000012792	RENBP	1.54815	6.27777e-11	4.01556e-09	up	ENSSSCG00000031977	PTCH2	-3.66816	1.46212e-27	9.74946e-26	down
ENSSSCG00000063553	ENSSSCG00000063553	-1.70794	2.07534e-11	1.36847e-09	down	ENSSSCG00000032684	BOK	-4.1883	5.10884e-19	3.45202e-17	down							ENSSSCG00000039135	ARHGAP33	1.95591	6.66657e-11	4.24134e-09	up	ENSSSCG00000030451	LRRC14	-3.30517	1.48679e-27	9.88696e-26	down
ENSSSCG00000005668	SH3GLB2	1.61534	2.07762e-11	1.36847e-09	up	ENSSSCG00000002651	CDT1	-8.1901	5.21352e-19	3.51318e-17	down							ENSSSCG00000055013	ENSSSCG00000055013	2.84074	6.85993e-11	4.35265e-09	up	ENSSSCG00000032919	ATG4B	-2.87507	1.83007e-27	1.21366e-25	down
ENSSSCG00000038643	KLF11	-2.04461	2.09854e-11	1.37827e-09	down	ENSSSCG00000032304	MAEA	-3.56262	5.24867e-19	3.52728e-17	down							ENSSSCG00000032710	E2F2	2.82357	7.05994e-11	4.46759e-09	up	ENSSSCG00000025343	ZNF628	-4.45046	1.88163e-27	1.24448e-25	down
ENSSSCG00000017643	ENSSSCG00000017643	1.23203	2.10388e-11	1.37827e-09	up	ENSSSCG00000032073	ENSSSCG00000032073	-2.47085	5.83291e-19	3.90931e-17	down							ENSSSCG00000026326	CCNF	1.78546	7.11233e-11	4.48752e-09	up	ENSSSCG00000005716	POMT1	-3.01612	2.40893e-27	1.58891e-25	down
ENSSSCG00000011207	SGO1	3.86477	2.24559e-11	1.46714e-09	up	ENSSSCG00000027986	ABCB8	-4.4038	6.04068e-19	4.03765e-17	down							ENSSSCG00000031142	NMNAT3	1.78033	7.12936e-11	4.48752e-09	up	ENSSSCG00000017125	FOXK2	-2.13854	2.72085e-27	1.78982e-25	down
ENSSSCG00000047210	ENSSSCG00000047210	6.51721	2.27379e-11	1.48157e-09	up	ENSSSCG00000025447	MID1IP1	-2.9983	7.31089e-19	4.87353e-17	down							ENSSSCG00000011471	FLNB	1.04885	7.1858e-11	4.51104e-09	up	ENSSSCG00000017128	HEXD	-2.83352	3.33882e-27	2.19043e-25	down
ENSSSCG00000053078	TDRD7	1.40564	2.28165e-11	1.48271e-09	up	ENSSSCG00000001621	TFEB	-3.32709	7.49045e-19	4.97984e-17	down							ENSSSCG00000035676	G3BP1	-1.67689	7.25502e-11	4.54245e-09	down	ENSSSCG00000037016	ID1	-3.8305	4.29483e-27	2.81006e-25	down
ENSSSCG00000016679	GGCT	1.94721	2.2969e-11	1.48862e-09	up	ENSSSCG00000029745	FAM193A	-3.2986	7.70409e-19	5.10819e-17	down							ENSSSCG00000037639	TIMMDC1	-1.76269	7.38945e-11	4.61441e-09	down	ENSSSCG00000022176	ENSSSCG00000022176	-3.11964	4.36269e-27	2.84683e-25	down
ENSSSCG00000010974	CNTFR	1.70867	2.39091e-11	1.54542e-09	up	ENSSSCG00000037527	CPLX1	-5.37871	7.86991e-19	5.20421e-17	down							ENSSSCG00000032947	SRRM1	-1.76614	8.24401e-11	5.1345e-09	down	ENSSSCG00000014274	PDLIM4	-3.29495	5.05705e-27	3.28628e-25	down
ENSSSCG00000031461	ZKSCAN1	-1.52636	2.41289e-11	1.55548e-09	down	ENSSSCG00000053677	MRGBP	-3.09572	8.45817e-19	5.57835e-17	down							ENSSSCG00000022225	NOP58	-1.66055	8.57116e-11	5.32424e-09	down	ENSSSCG00000011379	KLHDC8B	-2.89156	5.06306e-27	3.28628e-25	down
ENSSSCG00000045171	ENSSSCG00000045171	-6.46838	2.56996e-11	1.65197e-09	down	ENSSSCG00000034154	WNK2	-2.45234	9.09796e-19	5.98438e-17	down							ENSSSCG00000040503	LRRC45	1.1682	8.85573e-11	5.48661e-09	up	ENSSSCG00000005917	HSF1	-2.79221	6.41749e-27	4.15435e-25	down
ENSSSCG00000028777	ENSSSCG00000028777	2.35627	2.58278e-11	1.65197e-09	up	ENSSSCG00000033626	SREBF1	-3.98883	9.81106e-19	6.43636e-17	down							ENSSSCG00000054537	ENSSSCG00000054537	1.87229	9.13369e-11	5.64405e-09	up	ENSSSCG00000058618	ZNF512B	-2.93093	7.1809e-27	4.63624e-25	down
ENSSSCG00000027826	GIMAP4	2.14436	2.58301e-11	1.65197e-09	up	ENSSSCG00000000002	GTSE1	-4.32938	9.92887e-19	6.49647e-17	down							ENSSSCG00000013094	DDB1	-1.71297	9.28203e-11	5.72077e-09	down	ENSSSCG00000028712	ATPAF2	-3.74528	7.59859e-27	4.89297e-25	down
ENSSSCG00000047090	ENSSSCG00000047090	2.4056	2.81251e-11	1.79401e-09	up	ENSSSCG00000007719	ENSSSCG00000007719	-3.22027	1.03634e-18	6.76295e-17	down							ENSSSCG00000011849	TNK2	1.106	9.89248e-11	6.08118e-09	up	ENSSSCG00000039330	ANO8	-2.46816	7.91786e-27	5.08514e-25	down
ENSSSCG00000038189	SMCR8	-1.73419	2.88652e-11	1.83639e-09	down	ENSSSCG00000025955	SSBP4	-4.8797	1.08595e-18	7.06809e-17	down							ENSSSCG00000025736	RECQL4	2.28715	1.00344e-10	6.15246e-09	up	ENSSSCG00000038459	SURF2	-4.27122	8.05431e-27	5.1592e-25	down
ENSSSCG00000003738	MAPRE2	1.40186	2.9219e-11	1.85403e-09	up	ENSSSCG00000025260	CARD10	-4.63634	1.1092e-18	7.20048e-17	down							ENSSSCG00000009553	TUBGCP3	-1.71353	1.0681e-10	6.532e-09	down	ENSSSCG00000005713	PLPP7	-2.9564	8.44622e-27	5.39607e-25	down
ENSSSCG00000035074	FOXO6	1.93711	3.01108e-11	1.90563e-09	up	ENSSSCG00000003168	ALDH16A1	-3.05624	1.17002e-18	7.57549e-17	down							ENSSSCG00000017904	ENO3	1.36509	1.08708e-10	6.63089e-09	up	ENSSSCG00000005738	RALGDS	-2.47496	1.06184e-26	6.76612e-25	down
ENSSSCG00000007116	CD93	1.63086	3.19984e-11	2.01981e-09	up	ENSSSCG00000026052	LSM14B	-2.62338	1.2255e-18	7.91405e-17	down							ENSSSCG00000062807	ENSSSCG00000062807	3.02842	1.09041e-10	6.6341e-09	up	ENSSSCG00000020657	BCAM	-3.48353	1.16123e-26	7.38017e-25	down
ENSSSCG00000016313	HJURP	4.49033	3.29345e-11	2.0735e-09	up	ENSSSCG00000011326	PTH1R	-2.92896	1.35459e-18	8.72494e-17	down							ENSSSCG00000006214	RRS1	-1.68816	1.10681e-10	6.71664e-09	down	ENSSSCG00000003257	CACNG6	-3.81802	1.21431e-26	7.69746e-25	down
ENSSSCG00000038151	ENSSSCG00000038151	1.28315	3.7033e-11	2.3255e-09	up	ENSSSCG00000010104	ENSSSCG00000010104	-3.62998	1.36647e-18	8.77865e-17	down							ENSSSCG00000003616	FAM167B	-2.40298	1.11167e-10	6.72889e-09	down	ENSSSCG00000007987	DECR2	-3.65971	1.35944e-26	8.59514e-25	down
ENSSSCG00000021464	SOAT1	1.52907	4.04057e-11	2.53074e-09	up	ENSSSCG00000035344	UBE2S	-2.96927	1.47178e-18	9.43079e-17	down							ENSSSCG00000015311	CYP51A1	1.30281	1.11626e-10	6.73942e-09	up	ENSSSCG00000026904	NFKBIB	-4.8519	1.36793e-26	8.62642e-25	down
ENSSSCG00000011106	ENSSSCG00000011106	-2.04598	4.46541e-11	2.78304e-09	down	ENSSSCG00000036102	ENSSSCG00000036102	-4.78144	1.59957e-18	1.01985e-16	down							ENSSSCG00000053039	NIPSNAP3A	1.24234	1.12364e-10	6.76674e-09	up	ENSSSCG00000035344	UBE2S	-3.29915	1.56102e-26	9.81871e-25	down
ENSSSCG00000006982	ZDHHC2	-1.4863	4.46637e-11	2.78304e-09	down	ENSSSCG00000033920	CTU2	-4.73369	1.59982e-18	1.01985e-16	down							ENSSSCG00000050595	ENSSSCG00000050595	3.19181	1.15137e-10	6.91612e-09	up	ENSSSCG00000001539	PPARD	-2.84846	1.75442e-26	1.10069e-24	down
ENSSSCG00000011243	ENSSSCG00000011243	-1.32887	4.47791e-11	2.78308e-09	down	ENSSSCG00000016720	PGAM2	-4.22322	1.71446e-18	1.09013e-16	down							ENSSSCG00000055623	ENSSSCG00000055623	1.79118	1.19689e-10	7.17132e-09	up	ENSSSCG00000024018	SLC16A3	-7.55172	1.89163e-26	1.18373e-24	down
ENSSSCG00000039953	PNRC1	-1.84029	4.62434e-11	2.86674e-09	down	ENSSSCG00000007978	ENSSSCG00000007978	-4.85763	2.22922e-18	1.41381e-16	down							ENSSSCG00000012018	CHODL	1.21554	1.28413e-10	7.67464e-09	up	ENSSSCG00000005679	ASB6	-3.18045	2.16688e-26	1.3525e-24	down
ENSSSCG00000007508	ZBP1	3.74272	4.92687e-11	3.04649e-09	up	ENSSSCG00000006176	ENSSSCG00000006176	2.11958	2.32203e-18	1.46892e-16	up							ENSSSCG00000017938	YBX2	1.61677	1.34025e-10	7.98986e-09	up	ENSSSCG00000013017	EHD1	-2.72584	2.23986e-26	1.39448e-24	down
ENSSSCG00000050627	ENSSSCG00000050627	-1.32336	5.0077e-11	3.08859e-09	down	ENSSSCG00000003267	MBOAT7	-3.66169	2.58677e-18	1.63223e-16	down							ENSSSCG00000027846	RRP15	-1.98634	1.37118e-10	8.15369e-09	down	ENSSSCG00000008020	IFT140	-3.76737	2.86209e-26	1.77734e-24	down
ENSSSCG00000005710	LAMC3	-2.62895	5.08024e-11	3.12538e-09	down	ENSSSCG00000008010	CHTF18	-14.2137	2.75647e-18	1.7349e-16	down							ENSSSCG00000016720	PGAM2	1.38979	1.38022e-10	8.1869e-09	up	ENSSSCG00000035854	RAB11FIP3	-3.20444	3.10802e-26	1.92516e-24	down
ENSSSCG00000012584	CAPN6	1.89584	5.23727e-11	3.21383e-09	up	ENSSSCG00000031349	ZNF580	-3.81678	2.81626e-18	1.76804e-16	down							ENSSSCG00000037305	TMEM33	-1.57297	1.41514e-10	8.37303e-09	down	ENSSSCG00000039148	P4HB	-2.97769	3.15994e-26	1.95236e-24	down
ENSSSCG00000034229	MIS18A	2.76367	5.2997e-11	3.24392e-09	up	ENSSSCG00000040599	TBC1D25	-2.92858	2.85654e-18	1.7888e-16	down							ENSSSCG00000023173	REXO4	-1.92119	1.47697e-10	8.71708e-09	down	ENSSSCG00000003301	PPP6R1	-2.21964	4.45936e-26	2.74825e-24	down
ENSSSCG00000003669	MFSD2A	-12.9097	5.67083e-11	3.46235e-09	down	ENSSSCG00000012843	PIDD1	-7.56709	2.89322e-18	1.80721e-16	down							ENSSSCG00000006754	AMPD1	1.6211	1.49791e-10	8.81869e-09	up	ENSSSCG00000016734	CCM2	-2.68892	4.57264e-26	2.81097e-24	down
ENSSSCG00000011426	POC1A	2.54405	5.95503e-11	3.62674e-09	up	ENSSSCG00000017197	FBF1	-2.77637	3.34301e-18	2.08291e-16	down							ENSSSCG00000008675	LETM1	-1.767	1.56514e-10	9.19158e-09	down	ENSSSCG00000023423	UBALD2	-3.47986	4.84663e-26	2.97191e-24	down
ENSSSCG00000057242	ENSSSCG00000057242	1.41401	5.98409e-11	3.6353e-09	up	ENSSSCG00000007543	DNAAF5	-2.81882	3.49333e-18	2.17112e-16	down							ENSSSCG00000010599	PDCD11	-1.73402	1.58013e-10	9.25667e-09	down	ENSSSCG00000017866	TAX1BP3	-2.80924	5.28697e-26	3.2338e-24	down
ENSSSCG00000007456	SULF2	1.18581	6.10424e-11	3.69902e-09	up	ENSSSCG00000040875	ZFPM1	-7.52671	3.56898e-18	2.21259e-16	down							ENSSSCG00000001837	FANCI	1.65427	1.70837e-10	9.98322e-09	up	ENSSSCG00000025610	AGAP3	-3.02402	5.40432e-26	3.29731e-24	down
ENSSSCG00000020963	EPDR1	1.72551	6.27464e-11	3.79279e-09	up	ENSSSCG00000038453	SYNPO	-3.68373	3.58648e-18	2.2179e-16	down							ENSSSCG00000017109	ADAMTS16	1.9051	1.76371e-10	1.02812e-08	up	ENSSSCG00000014804	LAMTOR1	-3.06206	5.57965e-26	3.39579e-24	down
ENSSSCG00000015283	PIK3C2B	1.34041	6.31672e-11	3.80873e-09	up	ENSSSCG00000039681	B9D1	-7.11603	3.75298e-18	2.31508e-16	down							ENSSSCG00000007799	MYLPF	1.09448	1.8186e-10	1.05751e-08	up	ENSSSCG00000005614	NIBAN2	-2.28235	6.48813e-26	3.93888e-24	down
ENSSSCG00000009720	DDX60	4.45486	6.34543e-11	3.81655e-09	up	ENSSSCG00000012850	DEAF1	-4.73864	3.81438e-18	2.34712e-16	down							ENSSSCG00000012494	TIMM8A	-1.764	1.86559e-10	1.08218e-08	down	ENSSSCG00000021698	RRP1B	-2.41653	6.71921e-26	4.06904e-24	down
ENSSSCG00000006829	SYPL2	1.46792	6.7507e-11	4.05025e-09	up	ENSSSCG00000021289	GAK	-2.45541	5.441e-18	3.33975e-16	down							ENSSSCG00000010969	GALT	-1.81338	2.05651e-10	1.18711e-08	down	ENSSSCG00000003030	CIC	-2.25231	7.09442e-26	4.28562e-24	down
ENSSSCG00000002277	SPTB	-1.52146	6.88862e-11	4.1228e-09	down	ENSSSCG00000008038	SLC9A3R2	-4.73472	5.63505e-18	3.45032e-16	down							ENSSSCG00000004048	TCP1	-1.724	2.06401e-10	1.18854e-08	down	ENSSSCG00000040709	CACFD1	-3.84273	8.11753e-26	4.89157e-24	down
ENSSSCG00000009626	SORBS3	-1.49656	6.97058e-11	4.16157e-09	down	ENSSSCG00000033883	ENSSSCG00000033883	-5.52585	5.98176e-18	3.65359e-16	down							ENSSSCG00000041935	HSPB7	-2.43868	2.07889e-10	1.1942e-08	down	ENSSSCG00000014443	CAMK2A	-2.3692	9.80297e-26	5.89265e-24	down
ENSSSCG00000012467	KLHL4	3.36118	7.70573e-11	4.57792e-09	up	ENSSSCG00000032919	ATG4B	-2.95714	6.03734e-18	3.67848e-16	down							ENSSSCG00000016079	MOBKL3	-1.54509	2.09864e-10	1.20263e-08	down	ENSSSCG00000038514	DDAH2	-3.54215	1.31115e-25	7.86209e-24	down
ENSSSCG00000001977	STXBP6	2.37028	7.90493e-11	4.68478e-09	up	ENSSSCG00000013039	NUDT22	-3.73489	6.54879e-18	3.97071e-16	down							ENSSSCG00000039216	CENPN	2.90536	2.15837e-10	1.23387e-08	up	ENSSSCG00000008698	RGS12	-4.28673	1.45818e-25	8.7223e-24	down
ENSSSCG00000017682	MYO19	-1.76681	8.01298e-11	4.73723e-09	down	ENSSSCG00000035230	PIEZO1	-4.20983	6.549e-18	3.97071e-16	down							ENSSSCG00000001881	MAN2C1	-1.71667	2.16694e-10	1.23578e-08	down	ENSSSCG00000002645	GALNS	-2.99752	1.49589e-25	8.92594e-24	down
ENSSSCG00000029790	PCYOX1	1.30955	8.61428e-11	5.06984e-09	up	ENSSSCG00000003229	ETFB	-3.33316	6.83155e-18	4.13192e-16	down							ENSSSCG00000010860	PSEN2	-1.91341	2.25697e-10	1.28403e-08	down	ENSSSCG00000033299	FLNA	-3.0457	1.50918e-25	8.98328e-24	down
ENSSSCG00000031741	ENSSSCG00000031741	2.99108	8.61741e-11	5.06984e-09	up	ENSSSCG00000016334	SCLY	-3.86175	7.15222e-18	4.31535e-16	down							ENSSSCG00000011449	GNL3	-1.94817	2.39573e-10	1.35971e-08	down	ENSSSCG00000000999	CDYL	-3.67807	1.82583e-25	1.08417e-23	down
ENSSSCG00000039272	IP6K3	-1.5173	9.28806e-11	5.45117e-09	down	ENSSSCG00000017941	NEURL4	-2.52789	7.48135e-18	4.50297e-16	down							ENSSSCG00000010865	EXO1	3.71538	2.50839e-10	1.42024e-08	up	ENSSSCG00000002652	KLHDC4	-2.80722	1.84387e-25	1.09222e-23	down
ENSSSCG00000011599	GRIP2	1.7052	9.50167e-11	5.56307e-09	up	ENSSSCG00000034841	RGS19	-8.55975	7.50822e-18	4.50821e-16	down							ENSSSCG00000006737	IGSF3	1.08298	2.55342e-10	1.43885e-08	up	ENSSSCG00000003183	RRAS	-3.11395	2.00785e-25	1.18648e-23	down
ENSSSCG00000010746	ADAM12	1.83118	9.70851e-11	5.67047e-09	up	ENSSSCG00000003046	RABAC1	-3.96272	7.65805e-18	4.58706e-16	down							ENSSSCG00000024655	PHB2	-1.58642	2.6891e-10	1.51171e-08	down	ENSSSCG00000001137	H1-3	-2.50823	2.58256e-25	1.5224e-23	down
ENSSSCG00000035667	KBTBD13	5.30263	9.75095e-11	5.68157e-09	up	ENSSSCG00000040037	MTSS2	-2.61759	8.00085e-18	4.78085e-16	down							ENSSSCG00000037534	OPCML	3.03139	2.75828e-10	1.54693e-08	up	ENSSSCG00000003486	ARHGEF10L	-2.85798	3.01953e-25	1.7757e-23	down
ENSSSCG00000033402	SARAF	-1.53059	1.02034e-10	5.93096e-09	down	ENSSSCG00000008691	TNIP2	-4.27488	8.56987e-18	5.10855e-16	down							ENSSSCG00000008563	KCNK3	-4.97782	2.77844e-10	1.55455e-08	down	ENSSSCG00000036755	TENT5B	-4.80374	3.13991e-25	1.84205e-23	down
ENSSSCG00000024592	ANKRD17	-1.56465	1.09998e-10	6.37854e-09	down	ENSSSCG00000006955	GSDMD	-5.32113	8.70689e-18	5.17778e-16	down							ENSSSCG00000007944	CORO7	1.19419	2.95681e-10	1.65044e-08	up	ENSSSCG00000024500	CFAP410	-5.07088	4.18745e-25	2.45071e-23	down
ENSSSCG00000039425	BPGM	2.14476	1.1168e-10	6.46067e-09	up	ENSSSCG00000031692	ENSSSCG00000031692	-3.25377	9.79155e-18	5.80887e-16	down							ENSSSCG00000048318	STAC	1.80574	2.98399e-10	1.66096e-08	up	ENSSSCG00000037527	CPLX1	-3.34652	4.57942e-25	2.6737e-23	down
ENSSSCG00000035952	TGFB1I1	1.45418	1.12083e-10	6.46851e-09	up	ENSSSCG00000023173	REXO4	-4.10283	9.93717e-18	5.88119e-16	down							ENSSSCG00000009704	HMGB2	1.41546	2.98968e-10	1.66096e-08	up	ENSSSCG00000012838	TSPAN4	-3.81639	4.95992e-25	2.88895e-23	down
ENSSSCG00000040989	GPRC5C	1.20255	1.16133e-10	6.68633e-09	up	ENSSSCG00000001510	KIFC1	-4.18792	1.00662e-17	5.94338e-16	down							ENSSSCG00000009580	S1PR3	2.5082	3.0708e-10	1.70203e-08	up	ENSSSCG00000031602	DNAJC5	-2.62779	6.25483e-25	3.63451e-23	down
ENSSSCG00000017773	SUPT6H	-1.39294	1.19356e-10	6.85561e-09	down	ENSSSCG00000039307	H2AJ	-3.72428	1.0265e-17	6.04636e-16	down							ENSSSCG00000001394	ENSSSCG00000001394	1.82658	3.08652e-10	1.70674e-08	up	ENSSSCG00000007312	SCAND1	-17.4735	7.05866e-25	4.09184e-23	down
ENSSSCG00000022446	SEL1L3	2.20268	1.21315e-10	6.95164e-09	up	ENSSSCG00000002812	KIFC3	-3.3593	1.04674e-17	6.15096e-16	down							ENSSSCG00000038348	NME1	-2.34314	3.15517e-10	1.74064e-08	down	ENSSSCG00000031125	AMPD2	-2.57166	8.20093e-25	4.74274e-23	down
ENSSSCG00000015545	ENSSSCG00000015545	-1.72152	1.26015e-10	7.20394e-09	down	ENSSSCG00000004954	C15orf61	-4.30591	1.05289e-17	6.17248e-16	down							ENSSSCG00000010654	ATRNL1	1.28898	3.37455e-10	1.85734e-08	up	ENSSSCG00000014040	LMAN2	-2.40311	8.99712e-25	5.19089e-23	down
ENSSSCG00000015116	MCAM	1.23738	1.26738e-10	7.22826e-09	up	ENSSSCG00000012089	ADARB1	-2.38202	1.0995e-17	6.43054e-16	down							ENSSSCG00000004542	NARS1	-1.73507	3.53591e-10	1.94163e-08	down	ENSSSCG00000029781	SELENOM	-5.06554	9.84255e-25	5.66527e-23	down
ENSSSCG00000013318	RCN1	1.26465	1.28133e-10	7.29065e-09	up	ENSSSCG00000033301	THAP7	-4.72403	1.17373e-17	6.84853e-16	down							ENSSSCG00000039103	ADIPOQ	1.90172	3.55235e-10	1.94614e-08	up	ENSSSCG00000013778	NDUFB7	-2.91349	1.03131e-24	5.92216e-23	down
ENSSSCG00000010949	DAPK1	-2.13422	1.34012e-10	7.6073e-09	down	ENSSSCG00000039807	ENSSSCG00000039807	-7.71374	1.37948e-17	8.02634e-16	down							ENSSSCG00000013304	NAT10	-1.72862	3.60868e-10	1.97244e-08	down	ENSSSCG00000029949	CD248	-3.14331	1.11478e-24	6.38641e-23	down
ENSSSCG00000031771	TSHR	1.58015	1.36872e-10	7.75149e-09	up	ENSSSCG00000012920	CORO1B	-3.79194	1.38207e-17	8.02634e-16	down							ENSSSCG00000029199	ENSSSCG00000029199	3.87925	3.72953e-10	2.0338e-08	up	ENSSSCG00000002712	LDHD	-3.46686	1.15122e-24	6.57977e-23	down
ENSSSCG00000024692	RRBP1	1.83098	1.3872e-10	7.83786e-09	up	ENSSSCG00000023349	ZNF768	-2.24843	1.78891e-17	1.03648e-15	down							ENSSSCG00000029163	BCAT1	-1.81604	3.77428e-10	2.05347e-08	down	ENSSSCG00000004022	RPS6KA2	-1.92334	1.25367e-24	7.14858e-23	down
ENSSSCG00000009178	H2AFZ	1.26375	1.40852e-10	7.93981e-09	up	ENSSSCG00000001010	WRNIP1	-3.14399	1.80392e-17	1.04274e-15	down							ENSSSCG00000033822	THRSP	2.09233	3.88339e-10	2.10798e-08	up	ENSSSCG00000010494	SORBS1	1.7515	1.38706e-24	7.89073e-23	up
ENSSSCG00000006140	CA2	2.74212	1.42517e-10	8.01503e-09	up	ENSSSCG00000056699	ENSSSCG00000056699	-3.73165	2.00504e-17	1.1563e-15	down							ENSSSCG00000040728	EYA1	1.11053	3.94466e-10	2.13634e-08	up	ENSSSCG00000038474	AURKAIP1	-2.69145	1.45802e-24	8.27509e-23	down
ENSSSCG00000051090	ENSSSCG00000051090	-1.86063	1.43257e-10	8.03796e-09	down	ENSSSCG00000017203	GALK1	-15.0884	2.03889e-17	1.1731e-15	down							ENSSSCG00000001679	XPO5	-1.63469	4.12974e-10	2.23147e-08	down	ENSSSCG00000036030	INKA2	-3.90884	1.6373e-24	9.27109e-23	down
ENSSSCG00000013901	IFI30	1.96496	1.45607e-10	8.15099e-09	up	ENSSSCG00000013113	TMEM132A	-3.81872	2.22809e-17	1.27898e-15	down							ENSSSCG00000030253	NOL9	-1.78044	4.15799e-10	2.23992e-08	down	ENSSSCG00000038079	CLPP	-4.25876	2.31246e-24	1.30638e-22	down
ENSSSCG00000012034	TIAM1	1.78581	1.61001e-10	8.98278e-09	up	ENSSSCG00000051892	GON7	-3.2219	2.46257e-17	1.41032e-15	down							ENSSSCG00000036015	TSSC4	-1.76707	4.16431e-10	2.23992e-08	down	ENSSSCG00000000076	SGSM3	-2.53328	2.60288e-24	1.46418e-22	down
ENSSSCG00000014878	PAK1	1.61201	1.61208e-10	8.98278e-09	up	ENSSSCG00000022302	BICRA	-3.12648	2.53343e-17	1.44756e-15	down							ENSSSCG00000024126	CCT5	-1.77422	4.40774e-10	2.36014e-08	down	ENSSSCG00000035829	KMT5C	-4.42193	2.60379e-24	1.46418e-22	down
ENSSSCG00000006625	RFX5	1.70105	1.64313e-10	9.13481e-09	up	ENSSSCG00000007552	ENSSSCG00000007552	-15.2351	2.68337e-17	1.52971e-15	down							ENSSSCG00000036438	GPX3	-2.58248	4.78685e-10	2.5532e-08	down	ENSSSCG00000004656	EID1	-3.676	2.79982e-24	1.5708e-22	down
ENSSSCG00000000683	CDCA3	3.39792	1.66513e-10	9.23597e-09	up	ENSSSCG00000000955	TBC1D22A	-2.80249	2.79804e-17	1.59142e-15	down							ENSSSCG00000010190	ACTA1	1.1024	4.78987e-10	2.5532e-08	up	ENSSSCG00000024341	USP20	-2.73227	2.91335e-24	1.63074e-22	down
ENSSSCG00000024750	GFOD2	1.57638	1.70391e-10	9.42946e-09	up	ENSSSCG00000008013	IGFALS	-14.7164	2.84522e-17	1.61455e-15	down							ENSSSCG00000008890	TMA16	-1.61299	4.84966e-10	2.57925e-08	down	ENSSSCG00000035419	RARRES2	-3.42506	2.93138e-24	1.63708e-22	down
ENSSSCG00000032601	RASSF2	2.42479	1.71033e-10	9.44344e-09	up	ENSSSCG00000037039	PPP1R27	-3.32406	2.95437e-17	1.67266e-15	down							ENSSSCG00000016943	ADAMTS6	1.0998	4.87901e-10	2.58905e-08	up	ENSSSCG00000010138	ZDHHC8	-3.53967	3.24834e-24	1.80995e-22	down
ENSSSCG00000010311	CAMK2G	1.28164	1.71591e-10	9.45274e-09	up	ENSSSCG00000003449	LRRC38	-3.31595	3.03734e-17	1.71572e-15	down							ENSSSCG00000010821	EPRS1	-1.6914	5.02587e-10	2.66101e-08	down	ENSSSCG00000037427	PTDSS2	-2.33533	3.29925e-24	1.83413e-22	down
ENSSSCG00000010578	PITX3	-2.25421	1.72997e-10	9.50857e-09	down	ENSSSCG00000055397	NAPRT	-14.9724	3.16093e-17	1.78147e-15	down							ENSSSCG00000028338	PAMR1	1.28813	5.17989e-10	2.72941e-08	up	ENSSSCG00000031925	ENSSSCG00000031925	-3.48093	3.6828e-24	2.0427e-22	down
ENSSSCG00000007170	CPXM1	2.39732	1.777e-10	9.74493e-09	up	ENSSSCG00000025582	PXDC1	-2.98342	3.22345e-17	1.81259e-15	down							ENSSSCG00000053390	ENSSSCG00000053390	2.79787	5.18964e-10	2.72941e-08	up	ENSSSCG00000037153	FEM1A	-2.2403	3.70836e-24	2.05221e-22	down
ENSSSCG00000011831	APOD	-2.03338	1.82489e-10	9.98499e-09	down	ENSSSCG00000037427	PTDSS2	-2.38443	3.33942e-17	1.87355e-15	down							ENSSSCG00000010575	PPRC1	-1.78812	5.20753e-10	2.73274e-08	down	ENSSSCG00000002812	KIFC3	-3.06548	3.95094e-24	2.18151e-22	down
ENSSSCG00000031706	ENSSSCG00000031706	-2.3494	1.87328e-10	1.02267e-08	down	ENSSSCG00000000075	MRTFA	-3.01237	3.56291e-17	1.99442e-15	down							ENSSSCG00000009120	ZGRF1	2.33793	5.22661e-10	2.73668e-08	up	ENSSSCG00000007206	RBCK1	-2.86201	3.98791e-24	2.19695e-22	down
ENSSSCG00000007469	PTPN1	-1.72954	1.95369e-10	1.06417e-08	down	ENSSSCG00000031493	CYBA	-15.8283	4.16803e-17	2.3279e-15	down							ENSSSCG00000012315	SYNJ2	-2.21844	5.34785e-10	2.79399e-08	down	ENSSSCG00000031769	CTTN	-1.86977	4.12991e-24	2.27005e-22	down
ENSSSCG00000062938	VAMP8	1.52958	1.97965e-10	1.07589e-08	up	ENSSSCG00000032367	CEBPD	-2.85875	4.3553e-17	2.42703e-15	down							ENSSSCG00000016426	ENSSSCG00000016426	-1.84618	5.76946e-10	3.00762e-08	down	ENSSSCG00000010104	ENSSSCG00000010104	-3.71678	4.80986e-24	2.63786e-22	down
ENSSSCG00000010199	RET	2.14219	2.02549e-10	1.09834e-08	up	ENSSSCG00000028266	TMUB1	-3.89994	4.80737e-17	2.66862e-15	down							ENSSSCG00000013377	USH1C	11.9326	6.22502e-10	3.23087e-08	up	ENSSSCG00000028465	ELAC2	-3.48108	5.22078e-24	2.8568e-22	down
ENSSSCG00000053702	FAM131A	1.50178	2.05366e-10	1.11113e-08	up	ENSSSCG00000001402	NFKBIL1	-4.30941	4.81865e-17	2.66862e-15	down							ENSSSCG00000030045	PRMT5	-1.83005	6.47021e-10	3.35003e-08	down	ENSSSCG00000002267	RGMA	-2.32338	5.57778e-24	3.04532e-22	down
ENSSSCG00000002915	KIRREL2	2.65922	2.08685e-10	1.12657e-08	up	ENSSSCG00000016747	NUDCD3	-3.94622	4.82112e-17	2.66862e-15	down							ENSSSCG00000031698	GFUS	-1.75448	6.48293e-10	3.35003e-08	down	ENSSSCG00000027252	HCFC1R1	-3.58274	5.70387e-24	3.10721e-22	down
ENSSSCG00000001456	ENSSSCG00000001456	2.19178	2.11144e-10	1.13732e-08	up	ENSSSCG00000014335	REEP2	-3.76664	5.23344e-17	2.8904e-15	down							ENSSSCG00000051274	ENSSSCG00000051274	-2.60743	7.21309e-10	3.71922e-08	down	ENSSSCG00000025689	DVL2	-2.93065	7.16319e-24	3.89349e-22	down
ENSSSCG00000062149	ENSSSCG00000062149	-5.10228	2.13256e-10	1.14615e-08	down	ENSSSCG00000036030	INKA2	-4.50177	5.31826e-17	2.92575e-15	down							ENSSSCG00000013513	PLIN5	-1.92323	7.77766e-10	3.99292e-08	down	ENSSSCG00000031280	MRPL57	-18.017	7.25046e-24	3.93217e-22	down
ENSSSCG00000000261	IGFBP6	1.80326	2.19589e-10	1.17757e-08	up	ENSSSCG00000013884	MAP1S	-2.58762	5.32105e-17	2.92575e-15	down							ENSSSCG00000017489	PSMD3	-1.61963	8.29138e-10	4.24745e-08	down	ENSSSCG00000012847	TALDO1	-3.409	7.76258e-24	4.20057e-22	down
ENSSSCG00000060989	ENSSSCG00000060989	2.67989	2.31388e-10	1.23811e-08	up	ENSSSCG00000052926	ENSSSCG00000052926	-4.10487	5.5746e-17	3.05839e-15	down							ENSSSCG00000016031	CALCRL	-1.62143	8.46271e-10	4.32585e-08	down	ENSSSCG00000007723	RCC1L	-2.65395	7.97037e-24	4.30347e-22	down
ENSSSCG00000027466	PCOLCE	1.61363	2.47128e-10	1.31941e-08	up	ENSSSCG00000028712	ATPAF2	-4.24674	5.68625e-17	3.11275e-15	down							ENSSSCG00000025534	CSE1L	-1.82376	8.5489e-10	4.36049e-08	down	ENSSSCG00000017169	SEC14L1	-2.80197	8.78013e-24	4.73022e-22	down
ENSSSCG00000002353	FAM161B	-1.95502	2.51077e-10	1.33755e-08	down	ENSSSCG00000008144	NCK2	-2.52892	5.80138e-17	3.16878e-15	down							ENSSSCG00000035176	SEMA6B	1.11939	8.71599e-10	4.43616e-08	up	ENSSSCG00000050487	RILP	-2.25628	8.84244e-24	4.7533e-22	down
ENSSSCG00000010860	PSEN2	-1.99198	2.53823e-10	1.34921e-08	down	ENSSSCG00000039183	NDUFAF8	-8.37044	6.51641e-17	3.55152e-15	down							ENSSSCG00000008493	CEBPZ	-1.56027	9.13528e-10	4.63959e-08	down	ENSSSCG00000013513	PLIN5	-2.78889	9.05567e-24	4.85722e-22	down
ENSSSCG00000008486	GALM	1.10988	2.7089e-10	1.43679e-08	up	ENSSSCG00000005908	ENSSSCG00000005908	-6.7393	8.83686e-17	4.80562e-15	down							ENSSSCG00000006872	AGL	1.34119	9.48021e-10	4.80445e-08	up	ENSSSCG00000008702	ENSSSCG00000008702	-16.226	9.55595e-24	5.11432e-22	down
ENSSSCG00000027407	MYH14	-1.25272	2.73261e-10	1.44619e-08	down	ENSSSCG00000017900	KIF1C	-1.93918	8.8587e-17	4.80696e-15	down							ENSSSCG00000007723	RCC1L	-1.76163	9.53508e-10	4.82194e-08	down	ENSSSCG00000013900	PIK3R2	-2.1977	1.22676e-23	6.55121e-22	down
ENSSSCG00000014907	CREBZF	-1.44791	2.81672e-10	1.48746e-08	down	ENSSSCG00000035419	RARRES2	-3.57827	9.50167e-17	5.14459e-15	down							ENSSSCG00000017835	CLUH	-1.77965	1.05209e-09	5.30915e-08	down	ENSSSCG00000007930	MGRN1	-2.16382	1.38101e-23	7.35887e-22	down
ENSSSCG00000015567	NIBAN1	1.39724	2.84217e-10	1.49764e-08	up	ENSSSCG00000017140	CHMP6	-3.20904	1.01647e-16	5.4916e-15	down							ENSSSCG00000047090	ENSSSCG00000047090	2.11672	1.10022e-09	5.54018e-08	up	ENSSSCG00000027428	ENHO	-3.63979	1.42922e-23	7.59916e-22	down
ENSSSCG00000035176	SEMA6B	1.75883	2.88629e-10	1.51759e-08	up	ENSSSCG00000003329	ACAP3	-3.25099	1.04408e-16	5.62849e-15	down							ENSSSCG00000037430	COL6A6	1.4629	1.15707e-09	5.8141e-08	up	ENSSSCG00000014811	INPPL1	-1.993	1.53317e-23	8.13413e-22	down
ENSSSCG00000038158	THAP5	-1.39986	2.92705e-10	1.53569e-08	down	ENSSSCG00000002496	GLRX5	-2.49793	1.14452e-16	6.1566e-15	down							ENSSSCG00000008127	SNRNP200	-1.61168	1.20378e-09	6.02321e-08	down	ENSSSCG00000031307	ENSSSCG00000031307	-3.96664	1.57844e-23	8.35615e-22	down
ENSSSCG00000017472	IGFBP4	1.8487	2.96603e-10	1.55051e-08	up	ENSSSCG00000006810	KCNC4	-3.64169	1.17252e-16	6.29351e-15	down							ENSSSCG00000051823	ENSSSCG00000051823	-12.3168	1.24629e-09	6.22275e-08	down	ENSSSCG00000003187	FCGRT	-1.81688	1.68337e-23	8.89235e-22	down
ENSSSCG00000008118	PROM2	-6.49168	2.96809e-10	1.55051e-08	down	ENSSSCG00000014440	HMGXB3	-3.65236	1.23651e-16	6.62268e-15	down							ENSSSCG00000015742	TMEM177	-2.46316	1.28675e-09	6.41129e-08	down	ENSSSCG00000023890	ATG2A	-2.73131	1.93433e-23	1.0196e-21	down
ENSSSCG00000022005	SFXN3	2.0183	3.10447e-10	1.61827e-08	up	ENSSSCG00000012983	PCNX3	-3.20535	1.28079e-16	6.84504e-15	down							ENSSSCG00000010746	ADAM12	1.14387	1.29485e-09	6.43809e-08	up	ENSSSCG00000016379	HDLBP	-2.10596	2.15149e-23	1.13134e-21	down
ENSSSCG00000003998	ENSSSCG00000003998	-1.87238	3.17792e-10	1.65299e-08	down	ENSSSCG00000013110	TMEM109	-2.80682	1.31979e-16	7.02976e-15	down							ENSSSCG00000015892	PSMD14	-1.92345	1.31761e-09	6.53748e-08	down	ENSSSCG00000025955	SSBP4	-4.55225	2.1556e-23	1.13134e-21	down
ENSSSCG00000004328	MDN1	-1.59577	3.33635e-10	1.73169e-08	down	ENSSSCG00000062538	DEXI	-5.18477	1.32102e-16	7.02976e-15	down							ENSSSCG00000037565	ENSSSCG00000037565	2.36584	1.35161e-09	6.69218e-08	up	ENSSSCG00000009565	GAS6	-3.17506	2.27652e-23	1.19224e-21	down
ENSSSCG00000045950	C1orf54	2.59379	3.67525e-10	1.90351e-08	up	ENSSSCG00000031450	MLYCD	-4.26264	1.40888e-16	7.48127e-15	down							ENSSSCG00000005361	ALDH1B1	1.93173	1.36318e-09	6.73537e-08	up	ENSSSCG00000038969	DMPK	-2.51372	2.28902e-23	1.19622e-21	down
ENSSSCG00000039506	MYL6	1.21107	3.97752e-10	2.05567e-08	up	ENSSSCG00000035604	FAM89B	-2.74626	1.42472e-16	7.54919e-15	down							ENSSSCG00000036480	CTNNA3	1.44868	1.38619e-09	6.82182e-08	up	ENSSSCG00000016732	TBRG4	-3.09842	2.72751e-23	1.42233e-21	down
ENSSSCG00000062252	ENSSSCG00000062252	-2.1116	4.12245e-10	2.12555e-08	down	ENSSSCG00000003694	EMILIN2	-2.32601	1.49433e-16	7.90113e-15	down							ENSSSCG00000026761	CCT8	-1.93476	1.38644e-09	6.82182e-08	down	ENSSSCG00000021467	EME2	-2.9162	2.83913e-23	1.47738e-21	down
ENSSSCG00000009963	TPST2	1.89489	4.13026e-10	2.12555e-08	up	ENSSSCG00000031360	ADO	-5.26589	1.58463e-16	8.36075e-15	down							ENSSSCG00000003134	GRWD1	-1.7433	1.49594e-09	7.3301e-08	down	ENSSSCG00000040859	LLGL1	-15.1909	2.96313e-23	1.53862e-21	down
ENSSSCG00000001457	SLA-DQB1	2.04335	4.18522e-10	2.14927e-08	up	ENSSSCG00000054091	CLTB	-2.21892	1.5926e-16	8.38499e-15	down							ENSSSCG00000013642	PDE4A	1.28266	1.54358e-09	7.54792e-08	up	ENSSSCG00000008014	NUBP2	-4.78656	3.24563e-23	1.68173e-21	down
ENSSSCG00000014349	STING1	2.31478	4.21586e-10	2.15702e-08	up	ENSSSCG00000039514	ID3	-3.83623	1.60625e-16	8.43891e-15	down							ENSSSCG00000028465	ELAC2	-1.60136	1.64354e-09	7.98719e-08	down	ENSSSCG00000033982	ZNHIT1	-3.12337	3.62956e-23	1.87668e-21	down
ENSSSCG00000021386	PTGR1	1.99197	4.21812e-10	2.15702e-08	up	ENSSSCG00000060929	SBK1	-3.63979	1.65063e-16	8.64924e-15	down							ENSSSCG00000011426	POC1A	2.12526	1.6518e-09	8.01089e-08	up	ENSSSCG00000037096	TMEM88	-3.61253	3.7852e-23	1.95302e-21	down
ENSSSCG00000016212	ANKZF1	-1.57025	4.27582e-10	2.18193e-08	down	ENSSSCG00000053526	ENSSSCG00000053526	-4.04857	1.65325e-16	8.64924e-15	down							ENSSSCG00000034191	SOX6	1.60724	1.65976e-09	8.01751e-08	up	ENSSSCG00000022998	PKIG	-3.1667	4.7074e-23	2.42372e-21	down
ENSSSCG00000017422	FKBP10	1.72457	4.58691e-10	2.33576e-08	up	ENSSSCG00000014041	MXD3	-3.974	1.68396e-16	8.79135e-15	down							ENSSSCG00000032383	ENSSSCG00000032383	-2.20845	1.66097e-09	8.01751e-08	down	ENSSSCG00000025138	ZNF579	-3.69673	5.76409e-23	2.96153e-21	down
ENSSSCG00000051618	SETD1B	-1.33367	4.73103e-10	2.4041e-08	down	ENSSSCG00000032549	ENSSSCG00000032549	-2.41188	1.74448e-16	9.08817e-15	down							ENSSSCG00000031847	RBM28	-1.60695	1.66333e-09	8.01751e-08	down	ENSSSCG00000034695	SIRT7	-3.76645	7.06415e-23	3.62186e-21	down
ENSSSCG00000016792	RETREG1	-2.34396	4.8915e-10	2.48044e-08	down	ENSSSCG00000024341	USP20	-2.61787	1.8061e-16	9.38945e-15	down							ENSSSCG00000023585	SERINC2	1.16886	1.71383e-09	8.24414e-08	up	ENSSSCG00000040182	RHBDD2	-2.7146	8.32343e-23	4.25856e-21	down
ENSSSCG00000009759	SCARB1	1.26867	4.95494e-10	2.50737e-08	up	ENSSSCG00000022506	COL6A1	-4.00079	2.0569e-16	1.06709e-14	down							ENSSSCG00000010198	BMS1	-1.58418	1.72322e-09	8.27249e-08	down	ENSSSCG00000029241	ASB10	-3.79708	1.02697e-22	5.24336e-21	down
ENSSSCG00000005314	ARHGEF39	1.94493	5.52653e-10	2.79078e-08	up	ENSSSCG00000027165	UBE2G2	-3.35526	2.19671e-16	1.13724e-14	down							ENSSSCG00000052246	ENSSSCG00000052246	4.32409	1.7317e-09	8.29637e-08	up	ENSSSCG00000024144	ENSSSCG00000024144	-2.67713	1.04787e-22	5.33887e-21	down
ENSSSCG00000023803	ELK3	1.41493	5.6496e-10	2.847e-08	up	ENSSSCG00000016374	THAP4	-3.38178	2.2456e-16	1.16013e-14	down							ENSSSCG00000031882	PNPT1	-1.90067	1.76694e-09	8.44813e-08	down	ENSSSCG00000003317	ZNF787	-4.77679	1.06191e-22	5.39915e-21	down
ENSSSCG00000021129	PFKM	1.90911	5.67925e-10	2.856e-08	up	ENSSSCG00000027988	ENSSSCG00000027988	-3.45662	2.52231e-16	1.30038e-14	down							ENSSSCG00000004328	MDN1	-1.5239	1.83091e-09	8.73633e-08	down	ENSSSCG00000001765	ADAMTS7	-3.67401	1.08219e-22	5.4908e-21	down
ENSSSCG00000025582	PXDC1	-1.66895	5.87291e-10	2.94727e-08	down	ENSSSCG00000039148	P4HB	-3.81956	2.62747e-16	1.35179e-14	down							ENSSSCG00000012347	ALAS2	1.74214	1.90199e-09	9.05721e-08	up	ENSSSCG00000003288	HSPBP1	-3.9516	1.09673e-22	5.55304e-21	down
ENSSSCG00000026701	ENSSSCG00000026701	1.6722	6.02881e-10	3.01926e-08	up	ENSSSCG00000037096	TMEM88	-3.9906	2.63914e-16	1.35498e-14	down							ENSSSCG00000028996	ALDH1A1	1.39142	1.91037e-09	9.07885e-08	up	ENSSSCG00000035304	ARFRP1	-2.57815	1.31286e-22	6.63361e-21	down
ENSSSCG00000038639	TOM1L2	-1.36105	6.20145e-10	3.09932e-08	down	ENSSSCG00000036812	ENSSSCG00000036812	-2.76407	2.69757e-16	1.38211e-14	down							ENSSSCG00000013273	CHST1	1.8575	1.91988e-09	9.10575e-08	up	ENSSSCG00000037105	EVL	-2.25416	1.38196e-22	6.96832e-21	down
ENSSSCG00000027812	IQSEC1	1.12189	6.25657e-10	3.12043e-08	up	ENSSSCG00000023653	GLIS2	-4.07818	3.01447e-16	1.5413e-14	down							ENSSSCG00000010568	NPM3	-2.22032	1.93651e-09	9.16627e-08	down	ENSSSCG00000007585	ACTB	-2.68629	1.56196e-22	7.85969e-21	down
ENSSSCG00000013599	ANGPTL4	2.28016	6.33382e-10	3.15247e-08	up	ENSSSCG00000029901	UBE2O	-2.82169	3.13169e-16	1.59794e-14	down							ENSSSCG00000003667	TRIT1	-1.70149	2.20874e-09	1.0434e-07	down	ENSSSCG00000049350	ENSSSCG00000049350	-3.13973	1.73199e-22	8.69739e-21	down
ENSSSCG00000027762	TNFRSF11B	2.36249	6.38958e-10	3.17371e-08	up	ENSSSCG00000031757	CARS2	-2.74482	3.3826e-16	1.72242e-14	down							ENSSSCG00000047420	RBM12	-1.74187	2.23127e-09	1.05194e-07	down	ENSSSCG00000013919	HOMER3	-2.84459	2.04239e-22	1.0235e-20	down
ENSSSCG00000016653	DNAJB9	-1.765	6.62131e-10	3.28208e-08	down	ENSSSCG00000014833	UCP2	-2.88602	3.40865e-16	1.73213e-14	down							ENSSSCG00000037445	ENSSSCG00000037445	-1.78773	2.25228e-09	1.05954e-07	down	ENSSSCG00000040207	P2RY2	-3.33012	2.26283e-22	1.13165e-20	down
ENSSSCG00000009120	ZGRF1	4.55263	6.97454e-10	3.44834e-08	up	ENSSSCG00000038234	TMEM175	-3.4128	3.55605e-16	1.80333e-14	down							ENSSSCG00000003329	ACAP3	1.07527	2.25634e-09	1.05954e-07	up	ENSSSCG00000008077	CARD19	-3.13573	2.30977e-22	1.15276e-20	down
ENSSSCG00000029662	RASSF4	1.91479	6.98517e-10	3.44834e-08	up	ENSSSCG00000028381	FLYWCH1	-4.6408	3.61386e-16	1.82891e-14	down							ENSSSCG00000003973	CTPS1	-1.93156	2.29595e-09	1.07601e-07	down	ENSSSCG00000037450	SSC5D	-2.83429	2.40549e-22	1.19808e-20	down
ENSSSCG00000000199	SPATS2	1.48801	7.1757e-10	3.5352e-08	up	ENSSSCG00000000681	P3H3	-3.26655	3.72618e-16	1.88191e-14	down							ENSSSCG00000034570	IFI6	1.61958	2.31159e-09	1.0812e-07	up	ENSSSCG00000012905	TMEM134	-2.88117	3.17575e-22	1.57849e-20	down
ENSSSCG00000010589	SFXN2	2.48244	7.22563e-10	3.55258e-08	up	ENSSSCG00000002831	IRX3	-3.90603	3.8104e-16	1.92054e-14	down							ENSSSCG00000056778	ENSSSCG00000056778	-1.98944	2.3491e-09	1.09657e-07	down	ENSSSCG00000030505	KLHL17	-2.66403	3.2936e-22	1.63374e-20	down
ENSSSCG00000037970	SOX8	1.4256	7.30045e-10	3.5821e-08	up	ENSSSCG00000003187	FCGRT	-2.10209	3.8288e-16	1.92589e-14	down							ENSSSCG00000022895	CRYBG3	1.10897	2.35412e-09	1.09675e-07	up	ENSSSCG00000023362	RHBDF2	-3.43704	3.60503e-22	1.7846e-20	down
ENSSSCG00000038006	SLC25A33	-1.91179	7.45267e-10	3.6494e-08	down	ENSSSCG00000003393	TMEM201	-3.04157	3.88186e-16	1.94863e-14	down							ENSSSCG00000010484	NOC3L	-1.73499	2.36445e-09	1.0994e-07	down	ENSSSCG00000000002	GTSE1	-5.11594	3.75812e-22	1.85662e-20	down
ENSSSCG00000040275	HEBP1	1.17219	7.59555e-10	3.71186e-08	up	ENSSSCG00000062050	TUBB2A	-3.89798	4.04656e-16	2.0272e-14	down							ENSSSCG00000008613	GEN1	2.92338	2.37784e-09	1.10155e-07	up	ENSSSCG00000005894	ARHGAP39	-5.01683	3.85701e-22	1.90162e-20	down
ENSSSCG00000041409	MFSD4B	-2.27111	7.62924e-10	3.72083e-08	down	ENSSSCG00000007517	NPEPL1	-3.94825	4.18707e-16	2.09337e-14	down							ENSSSCG00000010131	TXNRD2	-1.76949	2.37892e-09	1.10155e-07	down	ENSSSCG00000017941	NEURL4	-2.2612	4.04378e-22	1.98969e-20	down
ENSSSCG00000006648	CTSS	2.12413	8.35229e-10	4.06528e-08	up	ENSSSCG00000002645	GALNS	-3.36502	4.26983e-16	2.13045e-14	down							ENSSSCG00000003128	LIG1	1.24668	2.38304e-09	1.10155e-07	up	ENSSSCG00000036722	MALSU1	-2.70604	4.12793e-22	2.027e-20	down
ENSSSCG00000009285	ENSSSCG00000009285	2.15043	8.44262e-10	4.10101e-08	up	ENSSSCG00000017169	SEC14L1	-2.45025	4.29866e-16	2.14053e-14	down							ENSSSCG00000023984	RSL1D1	-1.66576	2.43922e-09	1.12532e-07	down	ENSSSCG00000027229	B3GNTL1	-4.18825	4.50807e-22	2.20923e-20	down
ENSSSCG00000012018	CHODL	2.36339	8.48511e-10	4.11341e-08	up	ENSSSCG00000005672	PTPA	-1.92152	4.65992e-16	2.31577e-14	down							ENSSSCG00000015730	NIFK	-1.69367	2.50299e-09	1.15026e-07	down	ENSSSCG00000029391	PLSCR3	-3.15731	4.8663e-22	2.38e-20	down
ENSSSCG00000048318	STAC	2.76361	8.54964e-10	4.13642e-08	up	ENSSSCG00000031307	ENSSSCG00000031307	-3.38586	4.7636e-16	2.36255e-14	down							ENSSSCG00000017288	FTSJ3	-2.0879	2.54599e-09	1.16775e-07	down	ENSSSCG00000013033	BAD	-4.86987	5.06568e-22	2.47256e-20	down
ENSSSCG00000060144	CCNA2	2.21805	8.57584e-10	4.14083e-08	up	ENSSSCG00000052603	ENSSSCG00000052603	-14.9009	5.07891e-16	2.51391e-14	down							ENSSSCG00000016226	ENSSSCG00000016226	-1.65694	2.58889e-09	1.18513e-07	down	ENSSSCG00000039324	FLII	-1.99002	5.20501e-22	2.5355e-20	down
ENSSSCG00000011399	GNAI2	1.0088	8.72356e-10	4.20378e-08	up	ENSSSCG00000014369	CD14	-3.89486	5.48748e-16	2.71073e-14	down							ENSSSCG00000014727	ENSSSCG00000014727	1.91009	2.64716e-09	1.20947e-07	up	ENSSSCG00000008058	ENSSSCG00000008058	-2.80543	5.45613e-22	2.65253e-20	down
ENSSSCG00000028552	BHLHE41	2.00159	9.07016e-10	4.36213e-08	up	ENSSSCG00000026425	ADAMTSL2	-5.37561	5.77132e-16	2.84527e-14	down							ENSSSCG00000008693	NOP14	-1.71672	2.70214e-09	1.23221e-07	down	ENSSSCG00000003289	ISOC2	-2.63108	5.93658e-22	2.88036e-20	down
ENSSSCG00000006862	VCAM1	1.59589	9.9151e-10	4.75905e-08	up	ENSSSCG00000017141	AATK	-13.2414	5.85757e-16	2.88206e-14	down							ENSSSCG00000017471	CDC6	2.63827	2.71931e-09	1.23765e-07	up	ENSSSCG00000039922	CDC42EP5	-5.52475	7.56527e-22	3.6633e-20	down
ENSSSCG00000032768	EBP	1.55481	1.00805e-09	4.82886e-08	up	ENSSSCG00000014875	CAPN5	-2.72323	6.02197e-16	2.95619e-14	down							ENSSSCG00000027882	C1orf115	1.07752	2.74209e-09	1.24333e-07	up	ENSSSCG00000013753	IER2	-3.38568	7.91768e-22	3.82636e-20	down
ENSSSCG00000031940	GAS2	2.76102	1.04925e-09	5.01631e-08	up	ENSSSCG00000034207	CEBPB	-2.83985	6.03207e-16	2.95619e-14	down							ENSSSCG00000002341	PAPLN	1.20114	2.7423e-09	1.24333e-07	up	ENSSSCG00000017500	TCAP	-2.84476	7.97506e-22	3.84647e-20	down
ENSSSCG00000028228	XPO1	-1.27505	1.05864e-09	5.05127e-08	down	ENSSSCG00000005738	RALGDS	-3.00478	7.56975e-16	3.70246e-14	down							ENSSSCG00000038521	CHAC1	-2.46545	2.77247e-09	1.25461e-07	down	ENSSSCG00000038950	VARS1	-2.18914	8.30212e-22	3.99631e-20	down
ENSSSCG00000026951	PSMB8	2.17892	1.07523e-09	5.12033e-08	up	ENSSSCG00000017142	BAIAP2	-2.82003	8.42671e-16	4.11349e-14	down							ENSSSCG00000008337	AAK1	-1.71672	2.85526e-09	1.28961e-07	down	ENSSSCG00000036326	LATS2	-2.57849	8.75063e-22	4.20392e-20	down
ENSSSCG00000002684	CDH13	1.26144	1.10264e-09	5.24058e-08	up	ENSSSCG00000033982	ZNHIT1	-3.65128	8.66687e-16	4.22242e-14	down							ENSSSCG00000000869	UTP20	-1.79465	2.88459e-09	1.30037e-07	down	ENSSSCG00000036015	TSSC4	-15.7493	9.4483e-22	4.53017e-20	down
ENSSSCG00000014041	MXD3	2.21992	1.10689e-09	5.25046e-08	up	ENSSSCG00000027407	MYH14	-3.28337	8.92524e-16	4.33977e-14	down							ENSSSCG00000031631	GNL2	-1.62482	2.97089e-09	1.33673e-07	down	ENSSSCG00000020813	FAM20C	-2.34613	9.6339e-22	4.61011e-20	down
ENSSSCG00000002640	DEF8	-1.27929	1.11005e-09	5.25518e-08	down	ENSSSCG00000035561	ENSSSCG00000035561	-14.8963	9.38436e-16	4.55408e-14	down							ENSSSCG00000033337	ARHGDIB	1.0199	3.1438e-09	1.41185e-07	up	ENSSSCG00000033760	LTBP4	-3.06876	1.03195e-21	4.92851e-20	down
ENSSSCG00000032668	ENSSSCG00000032668	1.23427	1.11823e-09	5.2836e-08	up	ENSSSCG00000010968	IL11RA	-2.59409	1.00051e-15	4.84582e-14	down							ENSSSCG00000005582	STRBP	1.17835	3.18309e-09	1.42678e-07	up	ENSSSCG00000003913	MAST2	-1.82537	1.14901e-21	5.47687e-20	down
ENSSSCG00000001518	ITPR3	-1.36719	1.15656e-09	5.45406e-08	down	ENSSSCG00000038718	ADRM1	-2.26886	1.0687e-15	5.16599e-14	down							ENSSSCG00000036883	FABP3	-1.66109	3.20582e-09	1.43425e-07	down	ENSSSCG00000053677	MRGBP	-2.69319	1.19996e-21	5.70859e-20	down
ENSSSCG00000011950	NXPE3	1.67415	1.21303e-09	5.70926e-08	up	ENSSSCG00000020657	BCAM	-3.81665	1.0752e-15	5.18734e-14	down							ENSSSCG00000028169	NCAPG2	1.23437	3.34544e-09	1.4939e-07	up	ENSSSCG00000031450	MLYCD	-2.76924	1.25192e-21	5.94416e-20	down
ENSSSCG00000037645	COTL1	2.08324	1.29205e-09	6.06939e-08	up	ENSSSCG00000000076	SGSM3	-2.62699	1.07948e-15	5.19785e-14	down							ENSSSCG00000003701	SNRPD1	-2.053	3.36132e-09	1.49619e-07	down	ENSSSCG00000013011	SAC3D1	-5.67277	1.29106e-21	6.11811e-20	down
ENSSSCG00000021250	FKBP9	1.06917	1.40158e-09	6.57118e-08	up	ENSSSCG00000010527	MARVELD1	-16.0824	1.10596e-15	5.31502e-14	down							ENSSSCG00000000694	GAPDH	1.25964	3.38543e-09	1.50325e-07	up	ENSSSCG00000013263	CREB3L1	-2.53886	1.31244e-21	6.20737e-20	down
ENSSSCG00000004136	AIG1	1.3804	1.4244e-09	6.66526e-08	up	ENSSSCG00000032231	ENSSSCG00000032231	-13.7612	1.14636e-15	5.49855e-14	down							ENSSSCG00000032889	ASB12	1.10585	3.41402e-09	1.5131e-07	up	ENSSSCG00000002680	TAF1C	-15.0684	1.36161e-21	6.42748e-20	down
ENSSSCG00000011463	IL17RD	1.71436	1.43608e-09	6.70698e-08	up	ENSSSCG00000008446	SIX2	-8.66263	1.25881e-15	6.02627e-14	down							ENSSSCG00000000006	PPARA	-2.01539	3.50563e-09	1.5508e-07	down	ENSSSCG00000026092	SREBF2	-2.52336	1.3812e-21	6.50738e-20	down
ENSSSCG00000054652	ENSSSCG00000054652	4.28877	1.45696e-09	6.79141e-08	up	ENSSSCG00000010017	SMTN	-2.98338	1.26783e-15	6.05774e-14	down							ENSSSCG00000022725	FLOT1	1.18453	3.55831e-09	1.57117e-07	up	ENSSSCG00000017126	NARF	-2.6942	1.62273e-21	7.63057e-20	down
ENSSSCG00000048443	APLN	3.26856	1.48622e-09	6.91448e-08	up	ENSSSCG00000021880	MXRA8	-2.97948	1.3386e-15	6.38356e-14	down							ENSSSCG00000009620	BMP1	-1.61154	3.64531e-09	1.60659e-07	down	ENSSSCG00000040352	DUS1L	-3.19106	1.68103e-21	7.8895e-20	down
ENSSSCG00000045084	ENSSSCG00000045084	-2.03645	1.51121e-09	7.0173e-08	down	ENSSSCG00000015618	LAMB3	-3.59471	1.37411e-15	6.54035e-14	down							ENSSSCG00000041731	ENSSSCG00000041731	-1.78419	3.84808e-09	1.6928e-07	down	ENSSSCG00000015618	LAMB3	-4.86659	1.7097e-21	8.0087e-20	down
ENSSSCG00000012639	THOC2	-1.36089	1.51644e-09	7.02812e-08	down	ENSSSCG00000002652	KLHDC4	-2.30292	1.41903e-15	6.7412e-14	down							ENSSSCG00000008509	RASGRP3	1.01809	3.87145e-09	1.69992e-07	up	ENSSSCG00000012857	CARS1	-2.95378	1.71417e-21	8.01424e-20	down
ENSSSCG00000058137	ENSSSCG00000058137	-3.70714	1.58418e-09	7.32803e-08	down	ENSSSCG00000027072	ATP5IF1	-2.15948	1.5559e-15	7.3773e-14	down							ENSSSCG00000003621	ZSCAN20	-2.12012	3.89531e-09	1.70723e-07	down	ENSSSCG00000040461	CDKN1C	-2.8641	1.90738e-21	8.9005e-20	down
ENSSSCG00000016378	PASK	2.43164	1.5954e-09	7.36589e-08	up	ENSSSCG00000062928	RHOT2	-2.97198	1.63001e-15	7.71392e-14	down							ENSSSCG00000057040	ENSSSCG00000057040	1.67865	3.915e-09	1.71269e-07	up	ENSSSCG00000030425	SPHK2	-2.58786	2.12568e-21	9.90022e-20	down
ENSSSCG00000054721	PAGR1	1.13215	1.60788e-09	7.40937e-08	up	ENSSSCG00000030303	ACHE	-3.96718	1.63671e-15	7.73089e-14	down							ENSSSCG00000006120	OTUD6B	-1.5985	3.97312e-09	1.73491e-07	down	ENSSSCG00000008061	ELOB	-2.68285	2.13238e-21	9.9125e-20	down
ENSSSCG00000024687	FANCA	2.17331	1.61477e-09	7.42702e-08	up	ENSSSCG00000032235	ARFGAP1	-3.14508	1.64171e-15	7.73974e-14	down							ENSSSCG00000021359	CDC42EP3	1.01435	4.26412e-09	1.85854e-07	up	ENSSSCG00000012920	CORO1B	-3.14417	2.19789e-21	1.01976e-19	down
ENSSSCG00000010025	LIMK2	1.30966	1.63373e-09	7.49999e-08	up	ENSSSCG00000006667	BOLA1	-3.04925	1.68535e-15	7.93043e-14	down							ENSSSCG00000016199	CYP27A1	2.03121	4.3521e-09	1.8934e-07	up	ENSSSCG00000008017	NME3	-16.8891	2.48222e-21	1.1495e-19	down
ENSSSCG00000032436	ENSSSCG00000032436	3.56642	1.64224e-09	7.52337e-08	up	ENSSSCG00000002633	GAS8	-2.79509	1.69099e-15	7.94187e-14	down							ENSSSCG00000062688	ENSSSCG00000062688	2.05339	4.42084e-09	1.91978e-07	up	ENSSSCG00000040793	CTSD	-3.25112	2.49529e-21	1.15336e-19	down
ENSSSCG00000011136	TASOR2	-1.38327	1.64503e-09	7.52337e-08	down	ENSSSCG00000011129	ITIH5	-2.44087	1.72336e-15	8.07862e-14	down							ENSSSCG00000017693	AATF	-1.73787	4.50447e-09	1.95252e-07	down	ENSSSCG00000023677	CHMP1A	-3.16871	2.66646e-21	1.23015e-19	down
ENSSSCG00000011698	GYG1	1.23672	1.67898e-09	7.6642e-08	up	ENSSSCG00000063463	ENSSSCG00000063463	-15.1242	1.73223e-15	8.10488e-14	down							ENSSSCG00000056187	ENSSSCG00000056187	3.22753	4.54395e-09	1.96456e-07	up	ENSSSCG00000032242	HMGA1	-2.58514	2.9125e-21	1.34112e-19	down
ENSSSCG00000004739	MGA	-1.55468	1.71551e-09	7.81623e-08	down	ENSSSCG00000000999	CDYL	-3.40194	1.80564e-15	8.43244e-14	down							ENSSSCG00000058137	ENSSSCG00000058137	-3.5278	4.54886e-09	1.96456e-07	down	ENSSSCG00000032655	ALYREF	-2.9523	3.00799e-21	1.38249e-19	down
ENSSSCG00000010494	SORBS1	-2.25831	1.71933e-09	7.81892e-08	down	ENSSSCG00000004948	SMAD6	-6.86744	1.97386e-15	9.20069e-14	down							ENSSSCG00000017557	WFIKKN2	-2.14201	4.56167e-09	1.9665e-07	down	ENSSSCG00000027660	IFI44L	2.1609	3.13148e-21	1.43654e-19	up
ENSSSCG00000015334	PDK4	-2.17109	1.72879e-09	7.8472e-08	down	ENSSSCG00000017971	ENSSSCG00000017971	-2.6256	2.20987e-15	1.02815e-13	down							ENSSSCG00000013332	KIF18A	2.67937	4.72161e-09	2.03175e-07	up	ENSSSCG00000022289	PCDH1	-3.04774	3.3918e-21	1.55304e-19	down
ENSSSCG00000022288	STK38L	-1.75028	1.74359e-09	7.89961e-08	down	ENSSSCG00000000997	PPP1R3G	-15.1451	2.22888e-15	1.03505e-13	down							ENSSSCG00000027872	MYBL1	2.41886	4.75758e-09	2.04059e-07	up	ENSSSCG00000033822	THRSP	-3.5397	3.49191e-21	1.59588e-19	down
ENSSSCG00000015851	TNKS	-1.68322	1.75301e-09	7.92747e-08	down	ENSSSCG00000029843	NPHP4	-3.73162	2.26327e-15	1.04906e-13	down							ENSSSCG00000053283	SCN3B	1.20566	4.7594e-09	2.04059e-07	up	ENSSSCG00000052718	TPGS1	-16.5355	3.63968e-21	1.66031e-19	down
ENSSSCG00000022940	G3BP2	-1.30103	1.76754e-09	7.97828e-08	down	ENSSSCG00000014825	RELT	-13.1664	2.5361e-15	1.17332e-13	down							ENSSSCG00000030140	ENSSSCG00000030140	1.53115	4.80374e-09	2.05588e-07	up	ENSSSCG00000052231	RPRM	-4.20314	3.66006e-21	1.66649e-19	down
ENSSSCG00000012440	PGK1	1.81483	1.82099e-09	8.20428e-08	up	ENSSSCG00000000981	CRELD2	-3.33076	2.8e-15	1.29301e-13	down							ENSSSCG00000006830	PSMA5	-1.73463	4.85031e-09	2.07206e-07	down	ENSSSCG00000012886	ENSSSCG00000012886	-3.29137	3.85473e-21	1.75186e-19	down
ENSSSCG00000000685	TPI1	1.89244	1.84351e-09	8.29031e-08	up	ENSSSCG00000011158	PFKP	-3.20019	2.81121e-15	1.29577e-13	down							ENSSSCG00000008010	CHTF18	1.66178	5.53473e-09	2.35171e-07	up	ENSSSCG00000014255	SLC12A2	1.92295	4.83489e-21	2.19322e-19	up
ENSSSCG00000038948	ETS2	-1.1876	1.95353e-09	8.76882e-08	down	ENSSSCG00000005717	UCK1	-2.68461	2.90041e-15	1.3344e-13	down							ENSSSCG00000001076	RNF144B	1.10854	5.59731e-09	2.37309e-07	up	ENSSSCG00000008689	ZFYVE28	-6.45457	5.16228e-21	2.33739e-19	down
ENSSSCG00000028840	EZH2	1.52632	1.97879e-09	8.86581e-08	up	ENSSSCG00000029339	SPATA2L	-5.95892	2.97012e-15	1.36394e-13	down							ENSSSCG00000059551	EIF4EBP3	-2.07769	5.60509e-09	2.37309e-07	down	ENSSSCG00000002905	RBM42	-2.62029	5.97677e-21	2.70117e-19	down
ENSSSCG00000021672	WBP2	-1.49139	2.12151e-09	9.48771e-08	down	ENSSSCG00000012985	LTBP3	-3.57531	3.04261e-15	1.39465e-13	down							ENSSSCG00000009004	SFRP2	1.07387	5.62819e-09	2.37861e-07	up	ENSSSCG00000003376	PLEKHG5	-3.09978	6.12832e-21	2.76454e-19	down
ENSSSCG00000015320	CALCR	1.42773	2.1549e-09	9.61926e-08	up	ENSSSCG00000056391	ENSSSCG00000056391	-15.7647	3.08568e-15	1.41179e-13	down							ENSSSCG00000006475	IQGAP3	1.65553	5.86799e-09	2.47113e-07	up	ENSSSCG00000033695	KCTD15	-1.8136	6.40101e-21	2.88223e-19	down
ENSSSCG00000011925	CD200R1	6.0005	2.28381e-09	1.0176e-07	up	ENSSSCG00000034510	ORAI1	-2.44887	3.38319e-15	1.54505e-13	down							ENSSSCG00000055438	ENSSSCG00000055438	1.03887	6.22954e-09	2.61873e-07	up	ENSSSCG00000003458	EFHD2	-2.32525	6.72844e-21	3.02408e-19	down
ENSSSCG00000021562	PLXNA4	-2.29439	2.28887e-09	1.01798e-07	down	ENSSSCG00000033735	ENSSSCG00000033735	-2.69663	3.46483e-15	1.57943e-13	down							ENSSSCG00000014058	NOP16	-1.77115	6.51631e-09	2.73442e-07	down	ENSSSCG00000013457	DOT1L	-1.88173	6.95796e-21	3.12149e-19	down
ENSSSCG00000055048	ENSSSCG00000055048	-2.07132	2.37083e-09	1.0525e-07	down	ENSSSCG00000040352	DUS1L	-3.67713	3.52095e-15	1.60207e-13	down							ENSSSCG00000034151	RNPEP	1.37229	6.63812e-09	2.77569e-07	up	ENSSSCG00000000981	CRELD2	-3.04217	7.58356e-21	3.39591e-19	down
ENSSSCG00000003393	TMEM201	-1.72632	2.49606e-09	1.10607e-07	down	ENSSSCG00000009290	MIPEP	-3.25598	3.56164e-15	1.61761e-13	down							ENSSSCG00000055606	PLK4	1.52016	6.74557e-09	2.81565e-07	up	ENSSSCG00000014568	DENND2B	-2.59653	8.29904e-21	3.70949e-19	down
ENSSSCG00000008187	CRACDL	-11.6207	2.50105e-09	1.10626e-07	down	ENSSSCG00000035849	PTPRF	-3.03844	3.60025e-15	1.63216e-13	down							ENSSSCG00000009671	PBK	2.43661	6.76014e-09	2.81677e-07	up	ENSSSCG00000000980	ALG12	-3.35237	8.60243e-21	3.83807e-19	down
ENSSSCG00000014056	RNF44	-1.3996	2.52287e-09	1.11387e-07	down	ENSSSCG00000008020	IFT140	-3.75516	3.78786e-15	1.71408e-13	down							ENSSSCG00000050318	SMIM35	4.00587	6.79142e-09	2.82482e-07	up	ENSSSCG00000012956	PACS1	-1.99066	8.6301e-21	3.84339e-19	down
ENSSSCG00000009112	SEC24D	1.44056	2.58694e-09	1.14009e-07	up	ENSSSCG00000033689	GPS1	-3.081	4.07536e-15	1.84082e-13	down							ENSSSCG00000021005	UBQLN1	-1.652	6.81434e-09	2.82582e-07	down	ENSSSCG00000034608	TMEM94	-2.4644	1.0835e-20	4.81656e-19	down
ENSSSCG00000012653	ZDHHC9	-2.15012	2.62051e-09	1.15279e-07	down	ENSSSCG00000056590	ENSSSCG00000056590	-2.23819	4.21007e-15	1.8982e-13	down							ENSSSCG00000010330	PPIF	-1.81424	6.81769e-09	2.82582e-07	down	ENSSSCG00000039516	LRRC47	-2.86089	1.15868e-20	5.14136e-19	down
ENSSSCG00000032080	ZNF35	-1.90667	2.68429e-09	1.1787e-07	down	ENSSSCG00000012844	SLC25A22	-4.31263	4.47892e-15	2.01576e-13	down							ENSSSCG00000047129	ENSSSCG00000047129	1.80057	6.8581e-09	2.8376e-07	up	ENSSSCG00000045735	ENSSSCG00000045735	-3.28205	1.21175e-20	5.36713e-19	down
ENSSSCG00000009827	HVCN1	2.42604	2.69082e-09	1.17944e-07	up	ENSSSCG00000025245	ARMC5	-13.4181	4.68358e-15	2.10405e-13	down							ENSSSCG00000057522	CDO1	1.1391	7.27987e-09	2.99639e-07	up	ENSSSCG00000033689	GPS1	-2.73789	1.37197e-20	6.06573e-19	down
ENSSSCG00000008668	RBAK	-1.45501	2.73419e-09	1.19628e-07	down	ENSSSCG00000033332	PSMA7	-2.25513	4.92142e-15	2.20665e-13	down							ENSSSCG00000015496	CENPL	3.16988	7.37431e-09	3.02475e-07	up	ENSSSCG00000013048	SPINDOC	-2.74232	1.50348e-20	6.63517e-19	down
ENSSSCG00000006932	ENSSSCG00000006932	-3.27541	2.77924e-09	1.2138e-07	down	ENSSSCG00000049515	ENSSSCG00000049515	-14.3016	4.92977e-15	2.20665e-13	down							ENSSSCG00000015413	FGL2	-1.53942	7.45733e-09	3.0535e-07	down	ENSSSCG00000036824	AVPI1	-2.02798	1.84985e-20	8.14903e-19	down
ENSSSCG00000010079	PPM1F	1.33788	2.81258e-09	1.22615e-07	up	ENSSSCG00000035430	YPEL3	-3.7816	5.08534e-15	2.27219e-13	down							ENSSSCG00000032833	CD320	-1.81936	7.53955e-09	3.08184e-07	down	ENSSSCG00000012840	CD151	-2.54037	1.98928e-20	8.74746e-19	down
ENSSSCG00000004412	MICAL1	1.5012	2.81872e-09	1.22662e-07	up	ENSSSCG00000042169	ENSSSCG00000042169	3.21367	5.10363e-15	2.27626e-13	up							ENSSSCG00000053078	TDRD7	1.17085	7.58373e-09	3.09455e-07	up	ENSSSCG00000029616	FAAP100	-14.6234	2.17657e-20	9.55382e-19	down
ENSSSCG00000007543	DNAAF5	-1.3656	2.89202e-09	1.25627e-07	down	ENSSSCG00000031977	PTCH2	-3.22929	5.25378e-15	2.33901e-13	down							ENSSSCG00000036551	AGBL1	1.17958	7.70068e-09	3.13687e-07	up	ENSSSCG00000011720	MBNL1	1.38667	2.56436e-20	1.12358e-18	up
ENSSSCG00000048696	ENSSSCG00000048696	-2.01382	2.99535e-09	1.29882e-07	down	ENSSSCG00000031941	MED22	-2.39828	5.45127e-15	2.42259e-13	down							ENSSSCG00000028924	AURKB	1.62565	7.88703e-09	3.20492e-07	up	ENSSSCG00000035118	BRD9	-2.55517	3.01774e-20	1.31985e-18	down
ENSSSCG00000017941	NEURL4	-1.26712	3.02731e-09	1.31034e-07	down	ENSSSCG00000012903	PITPNM1	-3.45339	5.54405e-15	2.45941e-13	down							ENSSSCG00000053385	ENSSSCG00000053385	2.18454	7.89483e-09	3.20492e-07	up	ENSSSCG00000006955	GSDMD	-4.1241	3.27382e-20	1.42929e-18	down
ENSSSCG00000038618	RFLNB	1.41237	3.03783e-09	1.31255e-07	up	ENSSSCG00000056995	SAYSD1	-5.80975	5.59233e-15	2.4764e-13	down							ENSSSCG00000000843	TXNRD1	-1.72023	7.9864e-09	3.23654e-07	down	ENSSSCG00000009551	ARHGEF7	-1.80817	3.5395e-20	1.54253e-18	down
ENSSSCG00000058198	ENSSSCG00000058198	-2.66147	3.05462e-09	1.31745e-07	down	ENSSSCG00000037450	SSC5D	-2.79309	5.71662e-15	2.52693e-13	down							ENSSSCG00000014020	CANX	-1.66674	8.0651e-09	3.26285e-07	down	ENSSSCG00000038285	KLHL36	-3.94112	4.1165e-20	1.79079e-18	down
ENSSSCG00000008047	E4F1	-1.2407	3.08058e-09	1.32629e-07	down	ENSSSCG00000063201	ZDHHC12	-4.42803	5.76084e-15	2.54195e-13	down							ENSSSCG00000024748	THUMPD1	-1.53099	8.07937e-09	3.26304e-07	down	ENSSSCG00000025109	PLD3	-2.46208	4.12661e-20	1.79199e-18	down
ENSSSCG00000028338	PAMR1	1.29466	3.11896e-09	1.34044e-07	up	ENSSSCG00000014568	DENND2B	-2.85465	5.80293e-15	2.55597e-13	down							ENSSSCG00000052374	ENSSSCG00000052374	1.66722	8.16309e-09	3.28564e-07	up	ENSSSCG00000032235	ARFGAP1	-2.68156	4.2197e-20	1.82916e-18	down
ENSSSCG00000015450	ZNF786	-1.60791	3.19718e-09	1.37162e-07	down	ENSSSCG00000014869	LRRC32	-3.98987	6.48937e-15	2.84867e-13	down							ENSSSCG00000016036	WDR75	-1.70784	8.22436e-09	3.30468e-07	down	ENSSSCG00000013237	SPI1	-4.08664	4.84109e-20	2.0948e-18	down
ENSSSCG00000018005	MYH8	-2.72623	3.28363e-09	1.40622e-07	down	ENSSSCG00000030000	PLEKHN1	-2.71573	6.49044e-15	2.84867e-13	down							ENSSSCG00000015067	ZPR1	-1.73103	8.64917e-09	3.46949e-07	down	ENSSSCG00000031531	TSPAN10	-4.49467	4.92319e-20	2.12613e-18	down
ENSSSCG00000032752	ZBTB43	-1.37615	3.31111e-09	1.41459e-07	down	ENSSSCG00000040554	COL9A3	-13.5958	6.51859e-15	2.85597e-13	down							ENSSSCG00000023247	OPTN	1.3554	8.86645e-09	3.55063e-07	up	ENSSSCG00000024777	HDAC4	-2.99784	4.9309e-20	2.12613e-18	down
ENSSSCG00000013734	HOOK2	-2.16804	3.31485e-09	1.41459e-07	down	ENSSSCG00000005679	ASB6	-3.60573	6.62812e-15	2.89379e-13	down							ENSSSCG00000004570	TPM1	1.02654	9.05814e-09	3.62127e-07	up	ENSSSCG00000037779	CAPN10	-14.9176	5.02084e-20	2.16109e-18	down
ENSSSCG00000012920	CORO1B	1.2199	3.37432e-09	1.43744e-07	up	ENSSSCG00000038514	DDAH2	-3.67265	6.62825e-15	2.89379e-13	down							ENSSSCG00000016245	COL4A3	1.79392	9.07444e-09	3.62167e-07	up	ENSSSCG00000014825	RELT	-14.5137	5.35636e-20	2.30144e-18	down
ENSSSCG00000012164	CNKSR2	-2.67554	3.4622e-09	1.47228e-07	down	ENSSSCG00000017924	PELP1	-3.17304	6.77549e-15	2.95287e-13	down							ENSSSCG00000043454	ENSSSCG00000043454	-2.3294	9.45712e-09	3.76171e-07	down	ENSSSCG00000023483	PLXNA3	-3.10112	5.56248e-20	2.3858e-18	down
ENSSSCG00000004205	ARHGAP18	1.13161	3.51023e-09	1.4901e-07	up	ENSSSCG00000039573	SLPI	3.46539	6.89743e-15	3.00074e-13	up							ENSSSCG00000053358	RAB40B	1.58559	9.66577e-09	3.83825e-07	up	ENSSSCG00000036102	ENSSSCG00000036102	-3.4194	5.76925e-20	2.47015e-18	down
ENSSSCG00000039541	ANKRD11	-1.14704	3.57087e-09	1.51079e-07	down	ENSSSCG00000029838	FZD2	-3.84134	7.67233e-15	3.33202e-13	down							ENSSSCG00000063241	ENSSSCG00000063241	3.05065	9.74078e-09	3.8551e-07	up	ENSSSCG00000037865	SOX18	-4.97905	5.83084e-20	2.49215e-18	down
ENSSSCG00000050311	ENSSSCG00000050311	-4.14539	3.57144e-09	1.51079e-07	down	ENSSSCG00000040457	EPN2	-2.00367	7.69162e-15	3.33456e-13	down							ENSSSCG00000009281	ENSSSCG00000009281	1.04594	9.8432e-09	3.88913e-07	up	ENSSSCG00000005751	COL5A1	-2.19059	6.1823e-20	2.63329e-18	down
ENSSSCG00000036152	TSPAN15	1.33832	3.57773e-09	1.51081e-07	up	ENSSSCG00000012768	ZFP92	-7.098	8.14397e-15	3.52451e-13	down							ENSSSCG00000039659	TIMM10	-1.85173	1.0291e-08	4.05928e-07	down	ENSSSCG00000056699	ENSSSCG00000056699	-2.90559	6.18264e-20	2.63329e-18	down
ENSSSCG00000008509	RASGRP3	1.96075	3.63065e-09	1.53049e-07	up	ENSSSCG00000035120	ALKBH5	-1.96499	8.51359e-15	3.67805e-13	down							ENSSSCG00000010251	SUPV3L1	-1.77216	1.05003e-08	4.12125e-07	down	ENSSSCG00000036537	NFIC	-1.94255	6.25153e-20	2.65799e-18	down
ENSSSCG00000007145	ADAM33	1.32694	3.75425e-09	1.57985e-07	up	ENSSSCG00000005128	TUSC1	-15.6546	8.67803e-15	3.74257e-13	down							ENSSSCG00000003662	NT5C1A	1.27261	1.10726e-08	4.33866e-07	up	ENSSSCG00000035693	POLRMT	-2.16476	6.48697e-20	2.7533e-18	down
ENSSSCG00000017288	FTSJ3	-1.34637	3.76949e-09	1.58351e-07	down	ENSSSCG00000021411	HIST1H2BD	-2.10355	8.8095e-15	3.79267e-13	down							ENSSSCG00000012276	SYN1	1.12724	1.11411e-08	4.35831e-07	up	ENSSSCG00000033332	PSMA7	-1.89182	6.63487e-20	2.81118e-18	down
ENSSSCG00000039731	GLRX	1.26299	3.89034e-09	1.63145e-07	up	ENSSSCG00000035664	ZBTB45	-7.90752	9.05575e-15	3.89193e-13	down							ENSSSCG00000026044	FDFT1	1.30014	1.11765e-08	4.36494e-07	up	ENSSSCG00000012874	LTO1	-2.54904	6.66013e-20	2.81699e-18	down
ENSSSCG00000008557	EMILIN1	1.38695	3.90261e-09	1.63377e-07	up	ENSSSCG00000010138	ZDHHC8	-3.45941	9.32436e-15	4.00044e-13	down							ENSSSCG00000008534	WDR43	-1.57198	1.16145e-08	4.52849e-07	down	ENSSSCG00000040385	RFNG	-3.53069	6.72295e-20	2.83864e-18	down
ENSSSCG00000037793	NIT1	1.40213	3.93361e-09	1.64391e-07	up	ENSSSCG00000034173	GID8	-2.88238	9.37388e-15	4.01474e-13	down							ENSSSCG00000055425	RBM34	-1.59956	1.1873e-08	4.62169e-07	down	ENSSSCG00000024001	PLXNA1	-1.9685	8.93021e-20	3.7641e-18	down
ENSSSCG00000008735	BOD1L1	-1.3328	3.94113e-09	1.64422e-07	down	ENSSSCG00000021155	ENSSSCG00000021155	-14.6456	9.64309e-15	4.12292e-13	down							ENSSSCG00000030643	SELENOI	-1.53483	1.21206e-08	4.70261e-07	down	ENSSSCG00000013735	JUNB	-8.39929	1.05827e-19	4.45294e-18	down
ENSSSCG00000025240	DDIT4L	1.93901	3.97286e-09	1.65461e-07	up	ENSSSCG00000001706	AARS2	-2.30711	9.80762e-15	4.18605e-13	down							ENSSSCG00000010923	UBE2T	2.01954	1.22728e-08	4.75384e-07	up	ENSSSCG00000036595	ZGPAT	-2.89849	1.14005e-19	4.78881e-18	down
ENSSSCG00000026748	PLK1	1.89736	3.98845e-09	1.65825e-07	up	ENSSSCG00000031532	GBGT1	-3.9331	1.00048e-14	4.26288e-13	down							ENSSSCG00000027984	ZWINT	2.24912	1.23663e-08	4.78223e-07	up	ENSSSCG00000028606	ZBTB7B	-2.32406	1.25525e-19	5.26362e-18	down
ENSSSCG00000056683	ENSSSCG00000056683	6.07326	4.02324e-09	1.66985e-07	up	ENSSSCG00000040524	ISYNA1	-3.40266	1.04466e-14	4.44348e-13	down							ENSSSCG00000054414	ENSSSCG00000054414	11.7351	1.33721e-08	5.14596e-07	up	ENSSSCG00000008976	ART3	1.50421	1.35433e-19	5.66936e-18	up
ENSSSCG00000015771	NEIL3	6.00563	4.05447e-09	1.67994e-07	up	ENSSSCG00000034272	DENND6B	-3.83239	1.06784e-14	4.53428e-13	down							ENSSSCG00000033542	VSTM1	3.95149	1.34986e-08	5.18624e-07	up	ENSSSCG00000034811	QDPR	-2.28076	1.61256e-19	6.7388e-18	down
ENSSSCG00000016510	UBN2	-1.85889	4.09719e-09	1.69474e-07	down	ENSSSCG00000010973	RPP25L	-2.60236	1.08302e-14	4.5909e-13	down							ENSSSCG00000011604	CHCHD4	-1.96905	1.38278e-08	5.3041e-07	down	ENSSSCG00000017127	CYBC1	-2.7872	1.65171e-19	6.89059e-18	down
ENSSSCG00000035993	C1QTNF2	1.66644	4.2363e-09	1.7493e-07	up	ENSSSCG00000007687	LRWD1	-3.97561	1.0918e-14	4.62022e-13	down							ENSSSCG00000059302	TRIM3	1.12854	1.39854e-08	5.35587e-07	up	ENSSSCG00000036436	FZD1	-3.60467	1.73778e-19	7.23731e-18	down
ENSSSCG00000013566	INSR	-2.24841	4.27832e-09	1.76364e-07	down	ENSSSCG00000025109	PLD3	-2.67717	1.19131e-14	5.03271e-13	down							ENSSSCG00000016047	MSTN	1.68424	1.40109e-08	5.35698e-07	up	ENSSSCG00000027946	MVP	-2.21008	1.82473e-19	7.58645e-18	down
ENSSSCG00000000950	E2F7	2.0227	4.38201e-09	1.80332e-07	up	ENSSSCG00000003371	GPR153	-13.9869	1.33873e-14	5.64591e-13	down							ENSSSCG00000007713	BUD23	-1.92147	1.44418e-08	5.5128e-07	down	ENSSSCG00000031360	ADO	-5.56854	1.85287e-19	7.69035e-18	down
ENSSSCG00000025672	RAVER2	1.20459	4.45981e-09	1.83164e-07	up	ENSSSCG00000030505	KLHL17	-3.16971	1.40405e-14	5.91131e-13	down							ENSSSCG00000036030	INKA2	1.48989	1.47299e-08	5.61079e-07	up	ENSSSCG00000014396	DELE1	-2.33319	1.98783e-19	8.23652e-18	down
ENSSSCG00000000258	RARG	1.74544	4.46594e-09	1.83164e-07	up	ENSSSCG00000020777	ENSSSCG00000020777	-2.56852	1.41558e-14	5.94383e-13	down							ENSSSCG00000021591	RBM3	-1.91513	1.47459e-08	5.61079e-07	down	ENSSSCG00000029571	AVIL	2.30834	2.14267e-19	8.86305e-18	up
ENSSSCG00000032397	LBR	1.09019	4.47628e-09	1.83278e-07	up	ENSSSCG00000049700	ENSSSCG00000049700	3.87585	1.41657e-14	5.94383e-13	up							ENSSSCG00000010136	TRMT2A	-1.64159	1.48662e-08	5.64749e-07	down	ENSSSCG00000059634	NATD1	-3.3632	2.36161e-19	9.75214e-18	down
ENSSSCG00000032269	LIMA1	1.16292	4.60241e-09	1.88125e-07	up	ENSSSCG00000033788	OXLD1	-15.6408	1.53845e-14	6.44435e-13	down							ENSSSCG00000006093	NDUFAF6	-1.74896	1.49682e-08	5.67712e-07	down	ENSSSCG00000022246	ENSSSCG00000022246	-4.4557	2.42855e-19	1.00116e-17	down
ENSSSCG00000017396	PSMC3IP	3.40599	4.6293e-09	1.88905e-07	up	ENSSSCG00000032452	WFS1	-3.42616	1.5568e-14	6.50413e-13	down							ENSSSCG00000013638	ILF3	-1.46088	1.51969e-08	5.75466e-07	down	ENSSSCG00000032562	TMC6	-3.8205	2.53392e-19	1.04284e-17	down
ENSSSCG00000042386	ENSSSCG00000042386	1.10995	4.64249e-09	1.89125e-07	up	ENSSSCG00000000972	TUBGCP6	-2.60148	1.55797e-14	6.50413e-13	down							ENSSSCG00000051934	ENSSSCG00000051934	2.77913	1.54872e-08	5.85521e-07	up	ENSSSCG00000032304	MAEA	-2.74984	2.59158e-19	1.06477e-17	down
ENSSSCG00000035224	ENSSSCG00000035224	1.92125	4.67575e-09	1.90037e-07	up	ENSSSCG00000032842	GIPC1	-3.36138	1.65811e-14	6.91057e-13	down							ENSSSCG00000005669	MIGA2	-1.60041	1.56174e-08	5.89499e-07	down	ENSSSCG00000017573	XYLT2	-2.54223	2.62013e-19	1.07469e-17	down
ENSSSCG00000024476	CES3	-2.56445	4.68056e-09	1.90037e-07	down	ENSSSCG00000010756	MGMT	-3.21984	1.68567e-14	7.01363e-13	down							ENSSSCG00000004136	AIG1	1.07634	1.5936e-08	6.0057e-07	up	ENSSSCG00000060622	ENSSSCG00000060622	2.45866	2.84909e-19	1.16664e-17	up
ENSSSCG00000009833	SH2B3	1.10796	4.73773e-09	1.92036e-07	up	ENSSSCG00000042447	APOBEC2	-2.05135	1.7201e-14	7.14488e-13	down							ENSSSCG00000025924	IGFBP5	1.12938	1.61505e-08	6.07685e-07	up	ENSSSCG00000017938	YBX2	-3.16854	2.94078e-19	1.20217e-17	down
ENSSSCG00000003144	DHDH	1.11036	4.81982e-09	1.95038e-07	up	ENSSSCG00000037153	FEM1A	-2.79608	1.77587e-14	7.36423e-13	down							ENSSSCG00000034864	CHEK2	1.85797	1.64774e-08	6.19002e-07	up	ENSSSCG00000002998	SNRPA	-2.52917	3.1782e-19	1.29706e-17	down
ENSSSCG00000006651	ADAMTSL4	-2.02836	4.85468e-09	1.96121e-07	down	ENSSSCG00000000034	TTLL12	-2.51882	1.88793e-14	7.81583e-13	down							ENSSSCG00000007987	DECR2	1.19299	1.65792e-08	6.2184e-07	up	ENSSSCG00000017133	WDR45B	-2.14876	3.87826e-19	1.58012e-17	down
ENSSSCG00000015311	CYP51A1	1.70188	4.89273e-09	1.97329e-07	up	ENSSSCG00000003360	WRAP73	-2.45029	1.9858e-14	8.20732e-13	down							ENSSSCG00000007109	XRN2	-1.49505	1.66117e-08	6.22072e-07	down	ENSSSCG00000024240	CCDC9	-2.33455	4.38001e-19	1.78157e-17	down
ENSSSCG00000030857	LENG8	-1.09903	4.92056e-09	1.98122e-07	down	ENSSSCG00000021067	BLVRB	-2.95829	2.08091e-14	8.58609e-13	down							ENSSSCG00000000696	NOP2	-1.57569	1.73665e-08	6.47263e-07	down	ENSSSCG00000024692	RRBP1	-1.62729	4.6578e-19	1.89141e-17	down
ENSSSCG00000000734	TSPAN11	1.75304	4.97175e-09	1.99851e-07	up	ENSSSCG00000053131	ENSSSCG00000053131	-3.83343	2.08986e-14	8.60871e-13	down							ENSSSCG00000015611	UTP25	-1.71039	1.76034e-08	6.54033e-07	down	ENSSSCG00000059729	ENSSSCG00000059729	1.40699	4.9988e-19	2.02651e-17	up
ENSSSCG00000014960	AMOTL1	-1.67628	5.0077e-09	2.00963e-07	down	ENSSSCG00000061624	MTLN	-3.5271	2.167e-14	8.91164e-13	down							ENSSSCG00000026850	SNCG	1.77898	1.81822e-08	6.74479e-07	up	ENSSSCG00000022891	MYMK	-3.53238	5.3792e-19	2.1771e-17	down
ENSSSCG00000036814	CLEC11A	3.55121	5.03525e-09	2.01734e-07	up	ENSSSCG00000040919	RTN4RL2	-15.692	2.3284e-14	9.55955e-13	down							ENSSSCG00000037606	PSMB3	-1.72254	1.86005e-08	6.88917e-07	down	ENSSSCG00000011623	ENSSSCG00000011623	-2.15548	5.43083e-19	2.19436e-17	down
ENSSSCG00000039468	SERPINH1	1.46912	5.1386e-09	2.05535e-07	up	ENSSSCG00000014448	ARSI	-6.96647	2.3682e-14	9.70689e-13	down							ENSSSCG00000032024	URB1	-1.74082	1.96914e-08	7.28182e-07	down	ENSSSCG00000016374	THAP4	-2.98717	5.45191e-19	2.19924e-17	down
ENSSSCG00000030408	DDX58	2.51598	5.20858e-09	2.07991e-07	up	ENSSSCG00000013588	MAP2K7	-2.56436	2.72608e-14	1.11554e-12	down							ENSSSCG00000045200	ENSSSCG00000045200	-1.52487	2.0095e-08	7.41949e-07	down	ENSSSCG00000042208	H2AX	-17.4466	5.92275e-19	2.38523e-17	down
ENSSSCG00000002266	CHD2	-1.27317	5.33138e-09	2.12545e-07	down	ENSSSCG00000014822	ENSSSCG00000014822	-3.15083	2.83064e-14	1.15641e-12	down							ENSSSCG00000003288	HSPBP1	-1.66635	2.01528e-08	7.42923e-07	down	ENSSSCG00000002496	GLRX5	-2.48592	6.22894e-19	2.5044e-17	down
ENSSSCG00000027922	UNC5CL	-1.42863	5.40314e-09	2.15052e-07	down	ENSSSCG00000038888	C1orf122	-5.18069	3.05474e-14	1.24591e-12	down							ENSSSCG00000029651	SLN	1.24445	2.06302e-08	7.5934e-07	up	ENSSSCG00000030167	SLC25A39	-2.15663	6.9235e-19	2.77908e-17	down
ENSSSCG00000007625	ARPC1B	1.09917	5.42114e-09	2.15415e-07	up	ENSSSCG00000016732	TBRG4	-3.76123	3.06282e-14	1.24621e-12	down							ENSSSCG00000004032	PRKN	1.71052	2.10721e-08	7.72333e-07	up	ENSSSCG00000012744	CD99L2	-2.93837	7.05356e-19	2.82664e-17	down
ENSSSCG00000007944	CORO7	1.42954	5.51163e-09	2.18652e-07	up	ENSSSCG00000037975	JRK	-14.1324	3.06552e-14	1.24621e-12	down							ENSSSCG00000006984	VPS37A	-1.49502	2.10811e-08	7.72333e-07	down	ENSSSCG00000007667	LRCH4	-2.10452	7.10885e-19	2.84412e-17	down
ENSSSCG00000040507	PDLIM7	1.4512	5.63481e-09	2.23174e-07	up	ENSSSCG00000010791	FUOM	-5.10156	3.12245e-14	1.26728e-12	down							ENSSSCG00000016174	FN1	1.2511	2.11224e-08	7.72649e-07	up	ENSSSCG00000010109	SCARF2	-4.09507	7.22755e-19	2.88688e-17	down
ENSSSCG00000031728	ABRA	-2.47624	5.72267e-09	2.26284e-07	down	ENSSSCG00000035392	IGFBP2	-4.994	3.14215e-14	1.27292e-12	down							ENSSSCG00000011620	RUVBL1	-1.74662	2.11735e-08	7.73323e-07	down	ENSSSCG00000034058	ARHGDIA	-1.91872	7.90592e-19	3.15268e-17	down
ENSSSCG00000010514	RRP12	-1.50064	5.73568e-09	2.26429e-07	down	ENSSSCG00000040410	EXOC3L2	-13.2408	3.14662e-14	1.27292e-12	down							ENSSSCG00000034615	TNFAIP8L1	1.34869	2.15616e-08	7.85074e-07	up	ENSSSCG00000017141	AATK	-13.9628	8.35804e-19	3.32754e-17	down
ENSSSCG00000028117	CDK5RAP2	1.19477	5.74692e-09	2.26504e-07	up	ENSSSCG00000008724	ACOX3	-2.4564	3.33086e-14	1.34525e-12	down							ENSSSCG00000062685	ATAD1	-1.59702	2.17098e-08	7.89258e-07	down	ENSSSCG00000032501	ENSSSCG00000032501	-16.1436	8.57088e-19	3.40672e-17	down
ENSSSCG00000029256	AKR1A1	1.02296	5.76154e-09	2.26711e-07	up	ENSSSCG00000016379	HDLBP	-1.89587	3.6402e-14	1.4678e-12	down							ENSSSCG00000022353	RAP1GDS1	1.00899	2.23263e-08	8.09185e-07	up	ENSSSCG00000015099	BCL9L	-2.05933	9.63925e-19	3.82514e-17	down
ENSSSCG00000045712	OLFML3	1.70996	5.90788e-09	2.32093e-07	up	ENSSSCG00000012127	GEMIN8	-3.22432	3.74004e-14	1.50561e-12	down							ENSSSCG00000007336	ENSSSCG00000007336	-1.91871	2.26571e-08	8.19916e-07	down	ENSSSCG00000032964	STK11IP	-2.73012	9.74031e-19	3.85897e-17	down
ENSSSCG00000017604	HLF	1.22948	6.00116e-09	2.35375e-07	up	ENSSSCG00000057685	PHLDA3	-16.2527	4.03065e-14	1.61997e-12	down							ENSSSCG00000009978	AP1B1	-1.46982	2.28304e-08	8.24926e-07	down	ENSSSCG00000003114	DHX34	-2.59897	1.06345e-18	4.20641e-17	down
ENSSSCG00000007599	LMTK2	-1.39819	6.01584e-09	2.3557e-07	down	ENSSSCG00000039135	ARHGAP33	-3.82493	4.0811e-14	1.63759e-12	down							ENSSSCG00000035825	UBE2QL1	2.20375	2.38877e-08	8.61816e-07	up	ENSSSCG00000012985	LTBP3	-3.02126	1.1383e-18	4.49517e-17	down
ENSSSCG00000009336	RXFP2	-3.5701	6.21279e-09	2.4289e-07	down	ENSSSCG00000007565	TTYH3	-3.85634	4.42407e-14	1.77235e-12	down							ENSSSCG00000015453	PDIA4	-1.77606	2.3983e-08	8.63935e-07	down	ENSSSCG00000033883	ENSSSCG00000033883	-5.78932	1.17118e-18	4.61757e-17	down
ENSSSCG00000004127	PLAGL1	-1.7704	6.23537e-09	2.4338e-07	down	ENSSSCG00000003301	PPP6R1	-2.41169	4.47433e-14	1.78959e-12	down							ENSSSCG00000009973	RHBDD3	-1.61585	2.43655e-08	8.76382e-07	down	ENSSSCG00000035852	CSNK1D	-1.81111	1.19029e-18	4.68534e-17	down
ENSSSCG00000009631	PEBP4	1.44272	6.28927e-09	2.4509e-07	up	ENSSSCG00000013011	SAC3D1	-7.39636	4.94877e-14	1.97616e-12	down							ENSSSCG00000011826	TMEM44	1.13531	2.45428e-08	8.81418e-07	up	ENSSSCG00000031201	LMOD1	-2.19746	1.21679e-18	4.78194e-17	down
ENSSSCG00000012350	MAGEH1	1.40477	6.38121e-09	2.48273e-07	up	ENSSSCG00000012770	CCNQ	-2.62768	5.17424e-14	2.06287e-12	down							ENSSSCG00000025107	MIX23	-1.68575	2.46979e-08	8.85643e-07	down	ENSSSCG00000027357	CSTB	-3.45456	1.25051e-18	4.90653e-17	down
ENSSSCG00000022324	PPFIA3	1.93137	6.45271e-09	2.50292e-07	up	ENSSSCG00000016773	ZNF212	-3.45188	5.23257e-14	2.08278e-12	down							ENSSSCG00000013468	THOP1	-1.57736	2.53406e-08	9.07316e-07	down	ENSSSCG00000038888	C1orf122	-4.33501	1.26496e-18	4.95266e-17	down
ENSSSCG00000017274	PITPNC1	-1.64996	6.45376e-09	2.50292e-07	down	ENSSSCG00000010855	PYCR2	-3.11094	5.49297e-14	2.18293e-12	down							ENSSSCG00000044913	ENSSSCG00000044913	2.25663	2.56847e-08	9.18249e-07	up	ENSSSCG00000014627	SMPD1	-2.19136	1.26632e-18	4.95266e-17	down
ENSSSCG00000016256	SPHKAP	10.0861	6.48064e-09	2.50933e-07	up	ENSSSCG00000014768	TRIM68	-3.79393	5.57871e-14	2.21345e-12	down							ENSSSCG00000038594	ENSSSCG00000038594	-2.20016	2.62456e-08	9.36883e-07	down	ENSSSCG00000001680	ABCC10	-2.11182	1.32183e-18	5.16149e-17	down
ENSSSCG00000030643	SELENOI	-1.74514	6.62768e-09	2.56218e-07	down	ENSSSCG00000000139	IFT27	-3.79041	5.5877e-14	2.21348e-12	down							ENSSSCG00000022656	SRFBP1	-1.5132	2.75354e-08	9.81447e-07	down	ENSSSCG00000005524	DAB2IP	-2.21749	1.45006e-18	5.65314e-17	down
ENSSSCG00000003830	MYSM1	-1.25003	6.92192e-09	2.67166e-07	down	ENSSSCG00000007576	FOXK1	-2.66953	5.661e-14	2.23894e-12	down							ENSSSCG00000004071	CNKSR3	1.01213	2.7887e-08	9.92485e-07	up	ENSSSCG00000026945	LRRC2	1.46666	1.48862e-18	5.79421e-17	up
ENSSSCG00000003583	RPA2	1.30293	7.29646e-09	2.81175e-07	up	ENSSSCG00000040119	TIGD5	-13.8536	5.82074e-14	2.29845e-12	down							ENSSSCG00000007046	TRMT6	-1.55095	2.83658e-08	1.00523e-06	down	ENSSSCG00000003514	HSPG2	-2.39384	1.55337e-18	6.03662e-17	down
ENSSSCG00000025463	PROS1	1.24042	7.43671e-09	2.86124e-07	up	ENSSSCG00000035118	BRD9	-2.72348	6.14808e-14	2.42385e-12	down							ENSSSCG00000033701	ENSSSCG00000033701	-3.24865	2.83726e-08	1.00523e-06	down	ENSSSCG00000037260	ENSSSCG00000037260	-13.7767	1.58959e-18	6.16756e-17	down
ENSSSCG00000021656	ENSSSCG00000021656	-2.22541	7.54363e-09	2.89778e-07	down	ENSSSCG00000009716	SH3RF1	-2.27739	6.36689e-14	2.50613e-12	down							ENSSSCG00000017104	NSUN2	-1.507	2.86521e-08	1.01362e-06	down	ENSSSCG00000010861	COQ8A	-2.06374	1.7478e-18	6.77063e-17	down
ENSSSCG00000006296	ATP1B1	-1.4516	7.64804e-09	2.93324e-07	down	ENSSSCG00000038504	FBXL15	-14.4794	6.47044e-14	2.54285e-12	down							ENSSSCG00000000896	NTN4	1.19052	3.00287e-08	1.06073e-06	up	ENSSSCG00000012988	EHBP1L1	-1.76858	1.7753e-18	6.86626e-17	down
ENSSSCG00000041667	CLDN5	2.30157	7.92015e-09	3.03281e-07	up	ENSSSCG00000034742	MECP2	-2.72174	6.88232e-14	2.70044e-12	down							ENSSSCG00000027928	TMEM9	1.80315	3.05338e-08	1.07536e-06	up	ENSSSCG00000016372	STK25	-2.55706	1.8108e-18	6.9925e-17	down
ENSSSCG00000004485	CD109	1.66096	8.20867e-09	3.13833e-07	up	ENSSSCG00000002032	SLC7A8	2.85128	7.74482e-14	3.03406e-12	up							ENSSSCG00000031869	VPS72	-1.86981	3.07155e-08	1.08015e-06	down	ENSSSCG00000013764	RFX1	-2.4649	1.83631e-18	7.07981e-17	down
ENSSSCG00000012686	MOSPD1	-1.32946	8.3042e-09	3.16985e-07	down	ENSSSCG00000030451	LRRC14	-2.81187	7.84367e-14	3.06794e-12	down							ENSSSCG00000012999	CAPN1	1.08527	3.09047e-08	1.08519e-06	up	ENSSSCG00000005672	PTPA	-1.94699	1.86923e-18	7.19244e-17	down
ENSSSCG00000025034	LAPTM5	1.46727	8.47737e-09	3.23086e-07	up	ENSSSCG00000031724	LYNX1	-3.63448	8.11766e-14	3.1701e-12	down							ENSSSCG00000037016	ID1	1.3333	3.11545e-08	1.09234e-06	up	ENSSSCG00000017227	FDXR	-3.90874	1.87142e-18	7.19244e-17	down
ENSSSCG00000007492	FAM210B	1.35299	8.50605e-09	3.2367e-07	up	ENSSSCG00000033001	FZD8	-3.82756	8.61428e-14	3.35876e-12	down							ENSSSCG00000003760	TTLL7	1.3801	3.21878e-08	1.12524e-06	up	ENSSSCG00000031724	LYNX1	-3.73701	2.15783e-18	8.27539e-17	down
ENSSSCG00000045157	ENSSSCG00000045157	-1.45724	8.56658e-09	3.25463e-07	down	ENSSSCG00000035867	GFOD1	2.05079	9.16376e-14	3.56739e-12	up							ENSSSCG00000021129	PFKM	1.17282	3.22812e-08	1.12684e-06	up	ENSSSCG00000025796	NLE1	-2.6732	2.15998e-18	8.27539e-17	down
ENSSSCG00000024058	SLC5A2	11.5798	8.6355e-09	3.27568e-07	up	ENSSSCG00000032242	HMGA1	-2.97076	1.01816e-13	3.9574e-12	down							ENSSSCG00000038151	ENSSSCG00000038151	1.10955	3.35452e-08	1.16924e-06	up	ENSSSCG00000013884	MAP1S	-2.63824	2.23599e-18	8.5532e-17	down
ENSSSCG00000029458	SLC16A2	1.86828	8.66206e-09	3.28062e-07	up	ENSSSCG00000006559	ENSSSCG00000006559	-2.15867	1.05291e-13	4.08609e-12	down							ENSSSCG00000005951	TMEM71	10.085	3.50078e-08	1.21664e-06	up	ENSSSCG00000022655	PTGES2	-2.09295	2.29898e-18	8.78039e-17	down
ENSSSCG00000013380	ENSSSCG00000013380	1.69166	8.81211e-09	3.33224e-07	up	ENSSSCG00000028529	REM1	-3.68509	1.05522e-13	4.08867e-12	down							ENSSSCG00000054668	ENSSSCG00000054668	1.60977	3.54849e-08	1.23141e-06	up	ENSSSCG00000017879	SPNS2	-3.31124	2.30532e-18	8.79084e-17	down
ENSSSCG00000037512	ZSCAN23	-2.51762	8.89372e-09	3.35786e-07	down	ENSSSCG00000026931	SERTAD1	-2.43173	1.0684e-13	4.13326e-12	down							ENSSSCG00000003919	MUTYH	1.59686	3.62365e-08	1.25565e-06	up	ENSSSCG00000002972	SARS2	-2.73327	2.41234e-18	9.18457e-17	down
ENSSSCG00000013594	FBN3	1.70949	8.97721e-09	3.38412e-07	up	ENSSSCG00000039854	TLCD4	1.8129	1.08928e-13	4.20749e-12	up							ENSSSCG00000038540	ENSSSCG00000038540	1.56685	3.83292e-08	1.32429e-06	up	ENSSSCG00000023866	ACSF3	-2.77149	2.57301e-18	9.78103e-17	down
ENSSSCG00000032889	ASB12	2.05588	9.10108e-09	3.42548e-07	up	ENSSSCG00000031201	LMOD1	-2.94296	1.0993e-13	4.23958e-12	down							ENSSSCG00000030076	SLC6A13	-2.70017	3.95613e-08	1.36404e-06	down	ENSSSCG00000054981	FADD	-2.82155	2.73146e-18	1.03672e-16	down
ENSSSCG00000051823	ENSSSCG00000051823	11.3001	9.15098e-09	3.43892e-07	up	ENSSSCG00000014040	LMAN2	-2.05305	1.15423e-13	4.4393e-12	down							ENSSSCG00000047673	ENSSSCG00000047673	1.86522	3.95951e-08	1.36404e-06	up	ENSSSCG00000009554	GRTP1	-3.70137	2.81357e-18	1.06623e-16	down
ENSSSCG00000031514	CCDC28B	3.2409	9.26411e-09	3.47605e-07	up	ENSSSCG00000000062	CSDC2	-4.34327	1.15467e-13	4.4393e-12	down							ENSSSCG00000014411	LARS1	-1.55396	3.9869e-08	1.37148e-06	down	ENSSSCG00000001621	TFEB	-2.5265	2.94347e-18	1.11373e-16	down
ENSSSCG00000023121	ABCA7	1.4116	9.306e-09	3.48637e-07	up	ENSSSCG00000035511	C1QTNF1	-3.1872	1.23974e-13	4.75898e-12	down							ENSSSCG00000011065	MASTL	2.82567	4.10876e-08	1.41135e-06	up	ENSSSCG00000033375	LRRC14B	-3.78598	3.04676e-18	1.15102e-16	down
ENSSSCG00000022998	PKIG	1.80647	9.52135e-09	3.56154e-07	up	ENSSSCG00000047083	ENSSSCG00000047083	-2.88286	1.24229e-13	4.76139e-12	down							ENSSSCG00000012795	IRAK1	-1.69196	4.13252e-08	1.41746e-06	down	ENSSSCG00000006850	FAM102B	1.9481	3.22226e-18	1.21544e-16	up
ENSSSCG00000016186	ENSSSCG00000016186	-1.33702	9.56337e-09	3.57175e-07	down	ENSSSCG00000013074	RAB3IL1	-4.07352	1.27987e-13	4.89789e-12	down							ENSSSCG00000061599	H1-10	1.03695	4.31382e-08	1.4775e-06	up	ENSSSCG00000038287	RDH13	-2.89702	3.30883e-18	1.24617e-16	down
ENSSSCG00000058216	IGFBP3	-1.89512	9.60672e-09	3.58242e-07	down	ENSSSCG00000057512	H2AC18	-5.51072	1.29501e-13	4.94818e-12	down							ENSSSCG00000037087	PRRT4	4.32916	4.35524e-08	1.48953e-06	up	ENSSSCG00000017102	TENT4A	-2.01285	3.46551e-18	1.30317e-16	down
ENSSSCG00000009047	SMARCA5	-1.15643	9.8783e-09	3.67803e-07	down	ENSSSCG00000003114	DHX34	-2.19575	1.3121e-13	5.00577e-12	down							ENSSSCG00000021749	MCF2L2	1.61095	4.51763e-08	1.54021e-06	up	ENSSSCG00000021411	HIST1H2BD	-2.11719	3.51843e-18	1.32036e-16	down
ENSSSCG00000036094	PLAAT1	1.28421	1.00634e-08	3.74121e-07	up	ENSSSCG00000032655	ALYREF	-2.86907	1.32511e-13	5.04764e-12	down							ENSSSCG00000003399	RBP7	1.87479	4.52293e-08	1.54021e-06	up	ENSSSCG00000027016	C19orf47	-2.11978	3.52205e-18	1.32036e-16	down
ENSSSCG00000011843	PAK2	-1.19146	1.01045e-08	3.75074e-07	down	ENSSSCG00000007914	METTL22	-3.54202	1.34905e-13	5.13096e-12	down							ENSSSCG00000032223	EIF1AX	-1.44394	4.55865e-08	1.55014e-06	down	ENSSSCG00000016701	HOXA7	-4.16884	3.58552e-18	1.3421e-16	down
ENSSSCG00000001201	ZKSCAN8	-1.22967	1.01556e-08	3.76096e-07	down	ENSSSCG00000056862	GAS1	-11.488	1.43006e-13	5.43071e-12	down							ENSSSCG00000061057	ENSSSCG00000061057	1.10794	4.61847e-08	1.56823e-06	up	ENSSSCG00000012089	ADARB1	-2.65597	3.66286e-18	1.36894e-16	down
ENSSSCG00000022176	ENSSSCG00000022176	1.09305	1.01631e-08	3.76096e-07	up	ENSSSCG00000002972	SARS2	-2.71289	1.47727e-13	5.60142e-12	down							ENSSSCG00000000739	FOXM1	5.4453	4.66469e-08	1.58165e-06	up	ENSSSCG00000003360	WRAP73	-2.19477	3.7062e-18	1.38158e-16	down
ENSSSCG00000028076	ZBTB7C	2.34274	1.03176e-08	3.81231e-07	up	ENSSSCG00000007991	WDR90	-6.84519	1.56386e-13	5.92069e-12	down							ENSSSCG00000007351	FAM83D	3.55693	4.68248e-08	1.58541e-06	up	ENSSSCG00000025447	MID1IP1	-2.86039	3.70799e-18	1.38158e-16	down
ENSSSCG00000006214	RRS1	-1.52207	1.04727e-08	3.86374e-07	down	ENSSSCG00000023400	ZNF598	-3.87132	1.58217e-13	5.9809e-12	down							ENSSSCG00000052003	FSCN2	1.42876	4.73474e-08	1.60081e-06	up	ENSSSCG00000032085	CACTIN	-1.7639	3.76729e-18	1.40154e-16	down
ENSSSCG00000006082	MATN2	1.21133	1.10448e-08	4.06861e-07	up	ENSSSCG00000008697	HTT	-2.19813	1.60482e-13	6.05726e-12	down							ENSSSCG00000003718	TAF4B	-2.03936	4.81994e-08	1.62498e-06	down	ENSSSCG00000009966	MN1	-3.60611	3.94187e-18	1.46209e-16	down
ENSSSCG00000040713	TXLNG	-1.52271	1.11077e-08	4.08557e-07	down	ENSSSCG00000012790	ARHGAP4	-6.19925	1.6725e-13	6.30314e-12	down							ENSSSCG00000000743	FKBP4	-1.79537	4.89987e-08	1.64958e-06	down	ENSSSCG00000053526	ENSSSCG00000053526	-3.46013	3.94204e-18	1.46209e-16	down
ENSSSCG00000014838	PGM2L1	1.20316	1.12483e-08	4.13104e-07	up	ENSSSCG00000000974	TRABD	-7.85717	1.73548e-13	6.53055e-12	down							ENSSSCG00000044483	ENSSSCG00000044483	-2.00072	4.92072e-08	1.65424e-06	down	ENSSSCG00000045200	ENSSSCG00000045200	-2.04008	4.16677e-18	1.5431e-16	down
ENSSSCG00000017723	CCL2	3.98529	1.12792e-08	4.13611e-07	up	ENSSSCG00000029154	NOSIP	-3.09506	1.73865e-13	6.53259e-12	down							ENSSSCG00000027455	SLC39A6	-1.77106	5.10367e-08	1.71331e-06	down	ENSSSCG00000003199	AP2A1	-2.10279	4.3459e-18	1.60699e-16	down
ENSSSCG00000031579	PCP4L1	2.19297	1.14784e-08	4.20279e-07	up	ENSSSCG00000026092	SREBF2	-2.3227	1.7465e-13	6.55213e-12	down							ENSSSCG00000013393	SPON1	-1.89459	5.13359e-08	1.72092e-06	down	ENSSSCG00000028571	SLX9	-15.3459	5.0867e-18	1.87808e-16	down
ENSSSCG00000033854	LGALS1	1.35263	1.15469e-08	4.22149e-07	up	ENSSSCG00000017126	NARF	-2.7584	1.77374e-13	6.64429e-12	down							ENSSSCG00000014812	FOLR2	1.51773	5.31306e-08	1.77354e-06	up	ENSSSCG00000026103	ZBTB17	-2.34427	5.29502e-18	1.95204e-16	down
ENSSSCG00000014291	AFF4	-1.81041	1.1662e-08	4.25715e-07	down	ENSSSCG00000021748	PRR5	-13.6518	1.98914e-13	7.43992e-12	down							ENSSSCG00000034415	C18orf32	-1.55699	5.46945e-08	1.82218e-06	down	ENSSSCG00000016334	SCLY	-3.57255	5.54033e-18	2.03939e-16	down
ENSSSCG00000013332	KIF18A	3.08072	1.19369e-08	4.34441e-07	up	ENSSSCG00000040709	CACFD1	-2.71685	2.03288e-13	7.59205e-12	down							ENSSSCG00000037686	TBL3	-1.5582	5.47924e-08	1.82218e-06	down	ENSSSCG00000002989	AKT2	-1.58156	5.84976e-18	2.15005e-16	down
ENSSSCG00000006564	RAB13	1.23069	1.20107e-08	4.36473e-07	up	ENSSSCG00000035103	PIGL	-2.69577	2.04913e-13	7.64127e-12	down							ENSSSCG00000028856	ABCF3	-1.39391	5.5095e-08	1.8288e-06	down	ENSSSCG00000020706	ENSSSCG00000020706	-1.99764	6.11449e-18	2.24397e-16	down
ENSSSCG00000009498	ENSSSCG00000009498	-2.96369	1.21184e-08	4.3934e-07	down	ENSSSCG00000023890	ATG2A	-3.16065	2.09723e-13	7.80886e-12	down							ENSSSCG00000033189	ENSSSCG00000033189	-1.94206	5.69807e-08	1.8861e-06	down	ENSSSCG00000034487	NDUFB11	-2.1027	6.96714e-18	2.55305e-16	down
ENSSSCG00000013900	PIK3R2	1.07599	1.21258e-08	4.3934e-07	up	ENSSSCG00000057447	H2AC19	-5.69579	2.14697e-13	7.98209e-12	down							ENSSSCG00000010990	NOL6	-1.80724	5.71633e-08	1.8895e-06	down	ENSSSCG00000056590	ENSSSCG00000056590	-2.14889	7.6941e-18	2.81521e-16	down
ENSSSCG00000032097	DUSP16	-2.03451	1.26072e-08	4.56099e-07	down	ENSSSCG00000026994	ADAMTS10	-1.97381	2.16026e-13	8.01949e-12	down							ENSSSCG00000055702	CENPO	2.546	5.89693e-08	1.94377e-06	up	ENSSSCG00000052926	ENSSSCG00000052926	-3.5707	7.95292e-18	2.90555e-16	down
ENSSSCG00000033879	ZNF280B	-1.89264	1.26733e-08	4.57805e-07	down	ENSSSCG00000034487	NDUFB11	-2.09452	2.35601e-13	8.73307e-12	down							ENSSSCG00000058826	ENSSSCG00000058826	1.47882	5.95539e-08	1.96031e-06	up	ENSSSCG00000034742	MECP2	-2.56921	8.04235e-18	2.93383e-16	down
ENSSSCG00000025618	TAP1	1.96763	1.27579e-08	4.60176e-07	up	ENSSSCG00000037686	TBL3	-4.30395	2.39501e-13	8.8644e-12	down							ENSSSCG00000017593	UTP18	-1.66561	6.02606e-08	1.98082e-06	down	ENSSSCG00000054091	CLTB	-2.23278	8.78212e-18	3.19892e-16	down
ENSSSCG00000016554	MEST	1.29503	1.28245e-08	4.61891e-07	up	ENSSSCG00000035645	ENSSSCG00000035645	-4.19968	2.46026e-13	9.09233e-12	down							ENSSSCG00000017402	STAT5A	1.02284	6.12218e-08	2.00755e-06	up	ENSSSCG00000008009	LMF1	-2.39099	9.1314e-18	3.32119e-16	down
ENSSSCG00000029602	WDR37	-1.40704	1.31107e-08	4.71501e-07	down	ENSSSCG00000030328	NDUFB10	-1.85657	2.50592e-13	9.24731e-12	down							ENSSSCG00000009963	TPST2	1.10862	6.12435e-08	2.00755e-06	up	ENSSSCG00000007980	FAM234A	-4.00511	1.09832e-17	3.98875e-16	down
ENSSSCG00000040355	TICRR	4.49711	1.34215e-08	4.81961e-07	up	ENSSSCG00000031420	SCO2	-3.76701	2.56416e-13	9.44814e-12	down							ENSSSCG00000024385	RNASEH2B	1.31859	6.18557e-08	2.02481e-06	up	ENSSSCG00000037131	CLTA	-1.69639	1.14786e-17	4.16248e-16	down
ENSSSCG00000034284	ENSSSCG00000034284	3.5722	1.35607e-08	4.86238e-07	up	ENSSSCG00000008677	ENSSSCG00000008677	-2.9458	2.58557e-13	9.51291e-12	down							ENSSSCG00000034494	MARS2	-2.1749	6.20497e-08	2.02836e-06	down	ENSSSCG00000031102	C1orf174	-3.20746	1.21231e-17	4.38969e-16	down
ENSSSCG00000022434	ZNF235	-1.88805	1.37276e-08	4.91497e-07	down	ENSSSCG00000013061	EML3	-2.14649	2.60828e-13	9.57743e-12	down							ENSSSCG00000028117	CDK5RAP2	1.08847	6.27238e-08	2.04756e-06	up	ENSSSCG00000012896	NDUFV1	-2.3793	1.22978e-17	4.44632e-16	down
ENSSSCG00000003369	ICMT	-1.59255	1.3918e-08	4.97579e-07	down	ENSSSCG00000005699	HMCN2	-3.28262	2.61083e-13	9.57743e-12	down							ENSSSCG00000009137	GAR1	-1.68594	6.37853e-08	2.07935e-06	down	ENSSSCG00000008010	CHTF18	-14.0921	1.23552e-17	4.4605e-16	down
ENSSSCG00000033706	NUP88	-1.6556	1.41019e-08	5.03007e-07	down	ENSSSCG00000016593	ARF5	-2.20428	2.64217e-13	9.67806e-12	down							ENSSSCG00000039064	DHX33	-1.66938	6.59903e-08	2.14827e-06	down	ENSSSCG00000001520	LEMD2	-2.22744	1.24203e-17	4.47735e-16	down
ENSSSCG00000005423	ABCA1	-1.8019	1.41113e-08	5.03007e-07	down	ENSSSCG00000025564	GAS2L1	-3.91457	2.66729e-13	9.75566e-12	down							ENSSSCG00000013003	ZNHIT2	-12.1905	6.71984e-08	2.1816e-06	down	ENSSSCG00000055161	NKD2	-15.1266	1.29365e-17	4.65658e-16	down
ENSSSCG00000009524	TMTC4	1.37092	1.42522e-08	5.07283e-07	up	ENSSSCG00000010861	COQ8A	-2.88928	2.86112e-13	1.04492e-11	down							ENSSSCG00000004598	MYZAP	1.57166	6.76822e-08	2.19361e-06	up	ENSSSCG00000047379	ENSSSCG00000047379	-14.3569	1.32209e-17	4.75193e-16	down
ENSSSCG00000026596	SYNRG	-1.35648	1.4329e-08	5.09269e-07	down	ENSSSCG00000018052	NT5M	-3.51892	2.87355e-13	1.04792e-11	down							ENSSSCG00000015267	FMO2	-2.86153	6.77538e-08	2.19361e-06	down	ENSSSCG00000038440	GTPBP3	-2.63389	1.32961e-17	4.77192e-16	down
ENSSSCG00000017402	STAT5A	1.54415	1.43638e-08	5.09758e-07	up	ENSSSCG00000034608	TMEM94	-2.16741	3.23452e-13	1.17782e-11	down							ENSSSCG00000013919	HOMER3	1.12764	6.79242e-08	2.19612e-06	up	ENSSSCG00000003211	NR1H2	-2.88678	1.33907e-17	4.79881e-16	down
ENSSSCG00000040701	GYPC	1.68185	1.44319e-08	5.11424e-07	up	ENSSSCG00000034723	PYCR1	-3.57901	3.45681e-13	1.25692e-11	down							ENSSSCG00000060951	ENSSSCG00000060951	-2.45761	6.82227e-08	2.20276e-06	down	ENSSSCG00000029627	PWP2	-2.35795	1.38347e-17	4.95067e-16	down
ENSSSCG00000029219	SH3BGR	1.30142	1.46722e-08	5.19181e-07	up	ENSSSCG00000035733	PLXNB2	-1.99034	3.4662e-13	1.25849e-11	down							ENSSSCG00000025711	ENSSSCG00000025711	1.4722	7.14564e-08	2.29777e-06	up	ENSSSCG00000032536	B3GNT8	-3.23995	1.39704e-17	4.9919e-16	down
ENSSSCG00000024162	IMPA2	1.55862	1.53298e-08	5.41661e-07	up	ENSSSCG00000027423	TMEM53	-3.52889	3.83411e-13	1.39003e-11	down							ENSSSCG00000063137	ENSSSCG00000063137	2.79672	7.245e-08	2.32656e-06	up	ENSSSCG00000038526	FBXL18	-7.70074	1.42066e-17	5.06889e-16	down
ENSSSCG00000006858	OLFM3	12.4198	1.54852e-08	5.46356e-07	up	ENSSSCG00000002664	GSE1	-2.05574	4.0116e-13	1.45226e-11	down							ENSSSCG00000023973	NOC2L	-1.76693	7.42346e-08	2.38064e-06	down	ENSSSCG00000021991	ENSSSCG00000021991	-1.79423	1.42279e-17	5.06907e-16	down
ENSSSCG00000021973	GPX8	1.04283	1.59052e-08	5.60358e-07	up	ENSSSCG00000022538	MARK4	-2.3283	4.21261e-13	1.5209e-11	down							ENSSSCG00000038229	EML2	1.11458	7.46558e-08	2.38972e-06	up	ENSSSCG00000016593	ARF5	-2.29568	1.47121e-17	5.23394e-16	down
ENSSSCG00000032213	DBI	1.50587	1.60287e-08	5.63888e-07	up	ENSSSCG00000017156	GAA	-2.94468	4.21349e-13	1.5209e-11	down							ENSSSCG00000017346	EFTUD2	-1.4907	7.47197e-08	2.38972e-06	down	ENSSSCG00000036570	CTXN3	2.6101	1.51822e-17	5.39334e-16	up
ENSSSCG00000056685	PLCXD2	-2.14442	1.66781e-08	5.85886e-07	down	ENSSSCG00000029553	CCDC57	-12.778	4.28629e-13	1.54493e-11	down							ENSSSCG00000016653	DNAJB9	-1.45994	7.49048e-08	2.39241e-06	down	ENSSSCG00000029154	NOSIP	-2.47817	1.52426e-17	5.4069e-16	down
ENSSSCG00000000105	KDELR3	1.59993	1.67312e-08	5.869e-07	up	ENSSSCG00000057424	ENSSSCG00000057424	-3.69249	4.3587e-13	1.56875e-11	down							ENSSSCG00000007528	PHACTR3	3.99063	7.64036e-08	2.43699e-06	up	ENSSSCG00000013601	MARCHF2	-2.69161	1.53355e-17	5.43196e-16	down
ENSSSCG00000051838	CRTAP	1.17882	1.69089e-08	5.92277e-07	up	ENSSSCG00000037391	ENSSSCG00000037391	-3.36079	4.55418e-13	1.63673e-11	down							ENSSSCG00000016411	NOM1	-1.46331	7.6851e-08	2.44796e-06	down	ENSSSCG00000023681	PWWP2B	-4.14191	1.57155e-17	5.55851e-16	down
ENSSSCG00000055438	ENSSSCG00000055438	1.22315	1.79061e-08	6.26301e-07	up	ENSSSCG00000005313	CCDC107	-2.15897	4.56377e-13	1.6378e-11	down							ENSSSCG00000009320	FLT1	-1.74889	7.87219e-08	2.50418e-06	down	ENSSSCG00000008051	ABCA3	-2.46639	1.5864e-17	5.60292e-16	down
ENSSSCG00000037583	GNB4	1.15251	1.80396e-08	6.30061e-07	up	ENSSSCG00000028934	FAM3A	-2.72585	4.64162e-13	1.66334e-11	down							ENSSSCG00000036360	LURAP1L	1.56132	7.90451e-08	2.51109e-06	up	ENSSSCG00000007687	LRWD1	-3.78622	1.59324e-17	5.61199e-16	down
ENSSSCG00000006011	SLC30A8	12.2578	1.81832e-08	6.34163e-07	up	ENSSSCG00000032950	SLC25A34	-2.6254	4.91144e-13	1.75749e-11	down							ENSSSCG00000022569	GRIA1	10.1145	8.62749e-08	2.72856e-06	up	ENSSSCG00000024071	SCARF1	-2.20315	1.59357e-17	5.61199e-16	down
ENSSSCG00000017255	ABCA5	-1.7063	1.86338e-08	6.48943e-07	down	ENSSSCG00000002712	LDHD	-2.49963	4.94284e-13	1.76588e-11	down							ENSSSCG00000062217	ENSSSCG00000062217	2.35144	8.63309e-08	2.72856e-06	up	ENSSSCG00000005787	CTDP1	-2.06284	1.68741e-17	5.9339e-16	down
ENSSSCG00000016851	OSMR	-1.31571	1.88505e-08	6.55547e-07	down	ENSSSCG00000035940	SPSB1	-3.14035	4.94913e-13	1.76588e-11	down							ENSSSCG00000034364	SPECC1	-2.12033	8.63521e-08	2.72856e-06	down	ENSSSCG00000003046	RABAC1	-2.8657	2.1461e-17	7.53604e-16	down
ENSSSCG00000011874	PARP14	3.42744	1.92251e-08	6.67617e-07	up	ENSSSCG00000025736	RECQL4	-3.8805	4.97139e-13	1.77127e-11	down							ENSSSCG00000004485	CD109	1.5523	8.71627e-08	2.75051e-06	up	ENSSSCG00000028612	PTPRS	-1.84865	2.286e-17	8.01579e-16	down
ENSSSCG00000023775	TFB2M	-1.38505	1.93472e-08	6.70898e-07	down	ENSSSCG00000008687	MXD4	-2.39255	5.36758e-13	1.90969e-11	down							ENSSSCG00000001490	KHDRBS2	11.7966	8.72795e-08	2.75052e-06	up	ENSSSCG00000008144	NCK2	-2.0441	2.35759e-17	8.25495e-16	down
ENSSSCG00000009858	FBXO21	-1.27356	1.98467e-08	6.87236e-07	down	ENSSSCG00000012838	TSPAN4	-3.89357	5.72577e-13	2.03421e-11	down							ENSSSCG00000033983	RRP7A	-1.65833	8.8177e-08	2.77511e-06	down	ENSSSCG00000032141	DUT	-2.34293	2.40508e-17	8.40915e-16	down
ENSSSCG00000009432	DGKD	-1.79851	1.9981e-08	6.90898e-07	down	ENSSSCG00000013005	VPS51	-2.35556	5.8348e-13	2.06998e-11	down							ENSSSCG00000016745	DDX56	-1.54651	8.94653e-08	2.80819e-06	down	ENSSSCG00000039514	ID3	-2.66142	2.60582e-17	9.09801e-16	down
ENSSSCG00000005650	CERCAM	1.89439	2.00634e-08	6.9276e-07	up	ENSSSCG00000020813	FAM20C	-2.47326	6.07077e-13	2.15061e-11	down							ENSSSCG00000013105	CCDC86	-1.74526	9.0657e-08	2.84183e-06	down	ENSSSCG00000025245	ARMC5	-5.71404	2.64816e-17	9.23262e-16	down
ENSSSCG00000007993	CAPN15	-1.26506	2.02125e-08	6.96913e-07	down	ENSSSCG00000040426	C10orf143	-4.10476	6.09091e-13	2.15467e-11	down							ENSSSCG00000045052	ENSSSCG00000045052	-2.29061	9.33886e-08	2.91972e-06	down	ENSSSCG00000001873	CSPG4	-2.59839	2.68959e-17	9.36369e-16	down
ENSSSCG00000040706	DBN1	1.22929	2.03653e-08	7.01186e-07	up	ENSSSCG00000049172	ENSSSCG00000049172	-14.867	6.22853e-13	2.20022e-11	down							ENSSSCG00000013243	DDB2	1.43256	9.50798e-08	2.96867e-06	up	ENSSSCG00000030042	SBNO2	-1.95204	2.72049e-17	9.45778e-16	down
ENSSSCG00000017551	FAM117A	1.63686	2.03959e-08	7.01244e-07	up	ENSSSCG00000003343	ATAD3A	-4.7444	6.98333e-13	2.46334e-11	down							ENSSSCG00000033190	AQP1	-1.38384	9.56255e-08	2.98047e-06	down	ENSSSCG00000013032	GPR137	-3.09838	2.75024e-17	9.5428e-16	down
ENSSSCG00000014007	FLT4	1.63915	2.09842e-08	7.20449e-07	up	ENSSSCG00000038967	NADK	-2.16154	7.0003e-13	2.46582e-11	down							ENSSSCG00000014934	CHORDC1	-1.45971	9.57095e-08	2.98047e-06	down	ENSSSCG00000008002	CIAO3	-2.1833	2.75277e-17	9.5428e-16	down
ENSSSCG00000016002	CCDC141	1.37551	2.11849e-08	7.2631e-07	up	ENSSSCG00000025689	DVL2	-2.37477	7.74356e-13	2.72376e-11	down							ENSSSCG00000055217	SHLD3	-2.75672	9.74266e-08	3.02996e-06	down	ENSSSCG00000027859	HDAC7	-2.18588	2.758e-17	9.54737e-16	down
ENSSSCG00000012315	SYNJ2	-2.10501	2.14448e-08	7.3418e-07	down	ENSSSCG00000046793	ENSSSCG00000046793	-15.7024	7.75478e-13	2.72384e-11	down							ENSSSCG00000004966	NOX5	2.12089	9.84607e-08	3.0581e-06	up	ENSSSCG00000031532	GBGT1	-3.00579	2.80439e-17	9.69422e-16	down
ENSSSCG00000032967	CACNB3	1.63113	2.1901e-08	7.48742e-07	up	ENSSSCG00000012840	CD151	-3.44603	7.92838e-13	2.78088e-11	down							ENSSSCG00000021656	ENSSSCG00000021656	-2.24543	9.95417e-08	3.08762e-06	down	ENSSSCG00000017168	SEPTIN9	-1.87482	3.10947e-17	1.07336e-15	down
ENSSSCG00000052944	ENSSSCG00000052944	2.2935	2.20192e-08	7.51723e-07	up	ENSSSCG00000036824	AVPI1	-1.65323	8.02041e-13	2.80918e-11	down							ENSSSCG00000028065	USPL1	-1.73781	1.02457e-07	3.17194e-06	down	ENSSSCG00000007767	ZNF668	-3.61154	3.14052e-17	1.08255e-15	down
ENSSSCG00000005935	AGO2	-1.90318	2.21593e-08	7.55442e-07	down	ENSSSCG00000032644	HLX	-2.6917	8.5786e-13	3.00045e-11	down							ENSSSCG00000042206	ENSSSCG00000042206	-2.61477	1.04096e-07	3.20788e-06	down	ENSSSCG00000005661	ENDOG	-4.92443	3.15675e-17	1.08661e-15	down
ENSSSCG00000030548	HERC5	3.47837	2.34488e-08	7.97494e-07	up	ENSSSCG00000034716	CCDC137	-3.17191	9.2219e-13	3.22091e-11	down							ENSSSCG00000053220	YIPF7	1.09874	1.05639e-07	3.25117e-06	up	ENSSSCG00000012843	PIDD1	-7.32063	3.42477e-17	1.1772e-15	down
ENSSSCG00000035693	POLRMT	-1.21542	2.34586e-08	7.97494e-07	down	ENSSSCG00000022151	B3GALT6	-14.3974	9.25291e-13	3.2272e-11	down							ENSSSCG00000016732	TBRG4	-1.42803	1.08602e-07	3.33803e-06	down	ENSSSCG00000017137	METRNL	-15.3006	3.59957e-17	1.23555e-15	down
ENSSSCG00000053280	H2AC6	2.44865	2.39535e-08	8.13179e-07	up	ENSSSCG00000003432	KIAA2013	-3.2287	9.35961e-13	3.25778e-11	down							ENSSSCG00000008635	NOL10	-1.67534	1.09104e-07	3.34911e-06	down	ENSSSCG00000012992	FRMD8	-3.10325	3.69035e-17	1.26493e-15	down
ENSSSCG00000034913	GINS1	2.89789	2.43169e-08	8.24359e-07	up	ENSSSCG00000040989	GPRC5C	-2.94953	9.36688e-13	3.25778e-11	down							ENSSSCG00000005920	BOP1	-1.56649	1.10279e-07	3.37643e-06	down	ENSSSCG00000017886	FBXO39	2.52277	3.86719e-17	1.32369e-15	up
ENSSSCG00000031680	GGPS1	-1.31734	2.44895e-08	8.29052e-07	down	ENSSSCG00000025858	ELN	-3.48852	9.65773e-13	3.35424e-11	down							ENSSSCG00000013176	TMX2	-1.51719	1.11995e-07	3.42246e-06	down	ENSSSCG00000018052	NT5M	-3.11483	3.91286e-17	1.33744e-15	down
ENSSSCG00000005403	SMC2	1.13698	2.46415e-08	8.32217e-07	up	ENSSSCG00000040334	CBX6	-3.49211	9.73348e-13	3.37582e-11	down							ENSSSCG00000023391	LONP2	-1.45768	1.15673e-07	3.52786e-06	down	ENSSSCG00000058756	ENSSSCG00000058756	-4.21447	3.94959e-17	1.34811e-15	down
ENSSSCG00000058756	ENSSSCG00000058756	5.94631	2.4686e-08	8.32217e-07	up	ENSSSCG00000015617	G0S2	-9.26238	1.02648e-12	3.5551e-11	down							ENSSSCG00000009434	RGCC	-1.69622	1.16935e-07	3.56177e-06	down	ENSSSCG00000035511	C1QTNF1	-2.3846	4.05688e-17	1.3828e-15	down
ENSSSCG00000028092	ENSSSCG00000028092	1.35573	2.47798e-08	8.34219e-07	up	ENSSSCG00000007574	SDK1	-4.35772	1.0796e-12	3.73388e-11	down							ENSSSCG00000039542	CNN2	1.03156	1.19134e-07	3.62411e-06	up	ENSSSCG00000015027	ENSSSCG00000015027	-2.25087	4.13515e-17	1.40751e-15	down
ENSSSCG00000015802	ENSSSCG00000015802	2.12555	2.49174e-08	8.37688e-07	up	ENSSSCG00000016461	ZYX	-2.71473	1.14705e-12	3.96164e-11	down							ENSSSCG00000034102	DGAT2	1.67182	1.2025e-07	3.65336e-06	up	ENSSSCG00000032974	MYADML2	-3.54142	4.14862e-17	1.41013e-15	down
ENSSSCG00000038162	CCL21	1.60909	2.51024e-08	8.42164e-07	up	ENSSSCG00000039243	CD81	-2.43582	1.16427e-12	4.01553e-11	down							ENSSSCG00000047161	ENSSSCG00000047161	11.281	1.22606e-07	3.72015e-06	up	ENSSSCG00000002950	SIPA1L3	-2.2045	4.36168e-17	1.48048e-15	down
ENSSSCG00000028045	MUL1	-1.42807	2.512e-08	8.42164e-07	down	ENSSSCG00000027229	B3GNTL1	-3.65467	1.17216e-12	4.0371e-11	down							ENSSSCG00000014818	STARD10	1.14661	1.26551e-07	3.83495e-06	up	ENSSSCG00000016381	SNED1	-2.29025	4.42593e-17	1.50021e-15	down
ENSSSCG00000024674	ABL2	-1.66533	2.51557e-08	8.42194e-07	down	ENSSSCG00000027956	SSH3	-3.33725	1.21678e-12	4.18497e-11	down							ENSSSCG00000002516	WARS1	-1.5887	1.2699e-07	3.84333e-06	down	ENSSSCG00000035805	DLK1	-2.4751	4.6607e-17	1.57759e-15	down
ENSSSCG00000061752	ENSSSCG00000061752	-2.15582	2.57632e-08	8.61344e-07	down	ENSSSCG00000008018	MAPK8IP3	-2.54214	1.22241e-12	4.19851e-11	down							ENSSSCG00000022390	RGN	1.62786	1.28141e-07	3.87319e-06	up	ENSSSCG00000002654	FBXO31	-1.80822	4.67351e-17	1.57974e-15	down
ENSSSCG00000023264	IDH1	1.69843	2.59896e-08	8.67717e-07	up	ENSSSCG00000025108	G6PD	-2.85879	1.22738e-12	4.20975e-11	down							ENSSSCG00000005011	NEMF	-1.43669	1.3519e-07	4.07586e-06	down	ENSSSCG00000022687	NAA40	-2.40393	4.77584e-17	1.6121e-15	down
ENSSSCG00000012056	CHAF1B	2.12198	2.66285e-08	8.86603e-07	up	ENSSSCG00000038025	NRBP2	-2.76347	1.3291e-12	4.55237e-11	down							ENSSSCG00000029576	ZNF239	-1.50708	1.41688e-07	4.2609e-06	down	ENSSSCG00000039243	CD81	-1.85853	4.79514e-17	1.61637e-15	down
ENSSSCG00000055702	CENPO	2.25247	2.70313e-08	8.98782e-07	up	ENSSSCG00000021328	PCSK1N	-14.5148	1.36381e-12	4.66481e-11	down							ENSSSCG00000021232	SYNC	1.22585	1.43238e-07	4.29661e-06	up	ENSSSCG00000035604	FAM89B	-2.25887	5.8262e-17	1.96122e-15	down
ENSSSCG00000003362	CEP104	-1.33111	2.70983e-08	8.99776e-07	down	ENSSSCG00000025673	ENSSSCG00000025673	-2.23496	1.36735e-12	4.67045e-11	down							ENSSSCG00000022693	LBX1	1.99414	1.49255e-07	4.46577e-06	up	ENSSSCG00000052036	ENSSSCG00000052036	1.83563	5.90771e-17	1.98592e-15	up
ENSSSCG00000006078	POP1	-1.798	2.73795e-08	9.07867e-07	down	ENSSSCG00000027890	ENSSSCG00000027890	-3.00811	1.42888e-12	4.8739e-11	down							ENSSSCG00000027429	YARS2	-1.80455	1.53218e-07	4.57498e-06	down	ENSSSCG00000014960	AMOTL1	-2.37476	6.01398e-17	2.01886e-15	down
ENSSSCG00000012623	SLC25A5	-1.3189	2.74354e-08	9.08479e-07	down	ENSSSCG00000012893	UNC93B1	-3.52792	1.48979e-12	5.07471e-11	down							ENSSSCG00000011518	SHQ1	-1.91025	1.54486e-07	4.60482e-06	down	ENSSSCG00000010130	GNB1L	-2.42266	6.0973e-17	2.04402e-15	down
ENSSSCG00000037823	ANKRD34A	2.03163	2.78266e-08	9.20176e-07	up	ENSSSCG00000018701	ssc-mir-378-1	-5.35285	1.49889e-12	5.09867e-11	down							ENSSSCG00000016272	PSMD1	-1.48861	1.56822e-07	4.66269e-06	down	ENSSSCG00000052609	ENSSSCG00000052609	-6.76281	6.574e-17	2.2008e-15	down
ENSSSCG00000010957	AGTPBP1	1.92391	2.79936e-08	9.24439e-07	up	ENSSSCG00000038255	ART1	-2.30118	1.50094e-12	5.09867e-11	down							ENSSSCG00000056686	ENSSSCG00000056686	-1.80674	1.60144e-07	4.75549e-06	down	ENSSSCG00000001506	RGL2	-2.18634	7.46464e-17	2.49554e-15	down
ENSSSCG00000031713	MACROH2A2	1.58435	2.81316e-08	9.27135e-07	up	ENSSSCG00000007967	ZNF213	-4.27905	1.51463e-12	5.13814e-11	down							ENSSSCG00000009741	PUS1	-1.59867	1.60381e-07	4.75658e-06	down	ENSSSCG00000012903	PITPNM1	-2.71116	8.38064e-17	2.79794e-15	down
ENSSSCG00000001639	TRERF1	1.73901	2.81518e-08	9.27135e-07	up	ENSSSCG00000031899	JSRP1	-2.92656	1.53829e-12	5.21128e-11	down							ENSSSCG00000033356	RRN3	-1.42417	1.61634e-07	4.78772e-06	down	ENSSSCG00000039307	H2AJ	-3.31163	8.89821e-17	2.96668e-15	down
ENSSSCG00000032580	MGST1	2.71772	2.86495e-08	9.42142e-07	up	ENSSSCG00000039337	ITPRIPL2	-5.5444	1.64861e-12	5.57738e-11	down							ENSSSCG00000012823	DKC1	-1.68313	1.62952e-07	4.82073e-06	down	ENSSSCG00000017383	ENSSSCG00000017383	-3.96925	9.18983e-17	3.05972e-15	down
ENSSSCG00000034297	HES2	2.38965	2.86852e-08	9.42142e-07	up	ENSSSCG00000014871	TSKU	-3.00746	1.65466e-12	5.59023e-11	down							ENSSSCG00000035595	HMCN1	1.16809	1.72774e-07	5.10493e-06	up	ENSSSCG00000008007	WDR24	-3.06104	1.02257e-16	3.39998e-15	down
ENSSSCG00000011065	MASTL	3.99026	2.92763e-08	9.60254e-07	up	ENSSSCG00000054506	VEGFB	-2.91723	1.66827e-12	5.62852e-11	down							ENSSSCG00000016244	COL4A4	2.03374	1.75452e-07	5.17758e-06	up	ENSSSCG00000005719	RAPGEF1	-1.8819	1.08923e-16	3.6167e-15	down
ENSSSCG00000008493	CEBPZ	-1.35672	3.03317e-08	9.93526e-07	down	ENSSSCG00000035293	ENSSSCG00000035293	-2.6487	1.67414e-12	5.64068e-11	down							ENSSSCG00000051852	IFRD2	-1.47369	1.76708e-07	5.20737e-06	down	ENSSSCG00000025996	MTUS2	-2.61617	1.1477e-16	3.80567e-15	down
ENSSSCG00000051899	B2M	1.80257	3.08211e-08	1.00819e-06	up	ENSSSCG00000038048	ENSSSCG00000038048	-13.838	1.68703e-12	5.67639e-11	down							ENSSSCG00000046387	PSMD2	-1.54902	1.78535e-07	5.24892e-06	down	ENSSSCG00000031380	MARCKSL1	-2.64538	1.2106e-16	4.00877e-15	down
ENSSSCG00000027189	PPP1R12C	-1.22461	3.14666e-08	1.02792e-06	down	ENSSSCG00000023677	CHMP1A	-3.78816	1.70719e-12	5.73643e-11	down							ENSSSCG00000008838	LNX1	-3.37267	1.78776e-07	5.24949e-06	down	ENSSSCG00000027956	SSH3	-2.946	1.2424e-16	4.10851e-15	down
ENSSSCG00000016756	BLVRA	1.48231	3.16725e-08	1.03245e-06	up	ENSSSCG00000012916	POLD4	-2.50783	1.87906e-12	6.30542e-11	down							ENSSSCG00000008352	PNO1	-1.70522	1.80175e-07	5.28402e-06	down	ENSSSCG00000001695	VEGFA	-1.6629	1.25055e-16	4.12988e-15	down
ENSSSCG00000003600	TINAGL1	-1.49951	3.16904e-08	1.03245e-06	down	ENSSSCG00000021397	PODXL2	-3.48688	2.03908e-12	6.83312e-11	down							ENSSSCG00000001762	CIB2	1.12393	1.8556e-07	5.43522e-06	up	ENSSSCG00000007560	TMEM184A	-3.11626	1.36879e-16	4.51423e-15	down
ENSSSCG00000004452	PRSS35	4.01146	3.19346e-08	1.03901e-06	up	ENSSSCG00000007200	FAM110A	-5.20041	2.08047e-12	6.96243e-11	down							ENSSSCG00000000853	NT5DC3	-1.63328	1.89566e-07	5.54568e-06	down	ENSSSCG00000003763	IFI44	1.986	1.6424e-16	5.40929e-15	up
ENSSSCG00000011510	TMF1	-1.41306	3.27589e-08	1.0644e-06	down	ENSSSCG00000021798	LZTS2	-2.89276	2.13668e-12	7.14088e-11	down							ENSSSCG00000004847	MPHOSPH10	-1.453	1.92184e-07	5.61534e-06	down	ENSSSCG00000023349	ZNF768	-2.13247	1.73883e-16	5.71914e-15	down
ENSSSCG00000017511	PLXDC1	1.54617	3.28187e-08	1.06492e-06	up	ENSSSCG00000003376	PLEKHG5	-3.16142	2.14827e-12	7.16995e-11	down							ENSSSCG00000039763	CMBL	1.12471	1.98649e-07	5.7757e-06	up	ENSSSCG00000010212	ENSSSCG00000010212	1.20648	1.81908e-16	5.97505e-15	up
ENSSSCG00000050440	ENSSSCG00000050440	3.46279	3.34303e-08	1.08331e-06	up	ENSSSCG00000014581	TUB	-4.58311	2.24894e-12	7.49585e-11	down							ENSSSCG00000009772	ENSSSCG00000009772	-1.37312	2.00696e-07	5.82807e-06	down	ENSSSCG00000008281	RTKN	-1.97113	2.07091e-16	6.79307e-15	down
ENSSSCG00000037697	MGP	1.55511	3.35331e-08	1.08519e-06	up	ENSSSCG00000002885	USF2	-1.69017	2.25402e-12	7.50271e-11	down							ENSSSCG00000057366	ENSSSCG00000057366	1.46111	2.01717e-07	5.85052e-06	up	ENSSSCG00000040919	RTN4RL2	-14.2043	2.08442e-16	6.82824e-15	down
ENSSSCG00000033262	CD74	1.72747	3.3851e-08	1.09402e-06	up	ENSSSCG00000009268	CRYL1	-3.27196	2.31006e-12	7.67481e-11	down							ENSSSCG00000013177	MED19	-1.63514	2.03173e-07	5.87836e-06	down	ENSSSCG00000016792	RETREG1	1.64472	2.13639e-16	6.98909e-15	up
ENSSSCG00000014825	RELT	2.36997	3.46098e-08	1.11705e-06	up	ENSSSCG00000031802	DHRS7B	-7.27901	2.31191e-12	7.67481e-11	down							ENSSSCG00000017500	TCAP	-1.77014	2.08524e-07	6.02581e-06	down	ENSSSCG00000022310	VPS9D1	-2.43013	2.26763e-16	7.40849e-15	down
ENSSSCG00000017218	CDR2L	1.23278	3.51156e-08	1.13187e-06	up	ENSSSCG00000034339	CBARP	-3.15694	2.32813e-12	7.7183e-11	down							ENSSSCG00000017066	GEMIN5	-1.49087	2.10699e-07	6.07384e-06	down	ENSSSCG00000007968	RHBDF1	-2.43936	2.29414e-16	7.48508e-15	down
ENSSSCG00000040749	PHAF1	-1.37571	3.52272e-08	1.13396e-06	down	ENSSSCG00000005915	MAF1	-3.38237	2.43839e-12	8.07306e-11	down							ENSSSCG00000021105	DPEP2	4.47411	2.15218e-07	6.19656e-06	up	ENSSSCG00000028934	FAM3A	-2.23463	2.32919e-16	7.58931e-15	down
ENSSSCG00000049774	ENSSSCG00000049774	12.5933	3.55167e-08	1.14176e-06	up	ENSSSCG00000029391	PLSCR3	-3.6096	2.47971e-12	8.1989e-11	down							ENSSSCG00000017087	GM2A	2.04094	2.21489e-07	6.36937e-06	up	ENSSSCG00000010452	IFIT1	2.4667	2.42267e-16	7.88337e-15	up
ENSSSCG00000014443	CAMK2A	1.0089	3.57102e-08	1.14646e-06	up	ENSSSCG00000007930	MGRN1	-2.51256	2.51033e-12	8.2891e-11	down							ENSSSCG00000056787	SDHAF1	-1.58755	2.26165e-07	6.49592e-06	down	ENSSSCG00000039873	DCXR	-3.30322	2.59741e-16	8.44071e-15	down
ENSSSCG00000046003	TSC1	-1.36134	3.68436e-08	1.18129e-06	down	ENSSSCG00000022998	PKIG	-3.59059	2.51839e-12	8.30465e-11	down							ENSSSCG00000055729	ENSSSCG00000055729	2.76327	2.26534e-07	6.49865e-06	up	ENSSSCG00000053358	RAB40B	-3.11188	2.67406e-16	8.67826e-15	down
ENSSSCG00000005267	ANXA1	1.15235	3.72092e-08	1.19143e-06	up	ENSSSCG00000003470	FAM131C	-4.18036	2.68486e-12	8.84186e-11	down							ENSSSCG00000035299	SFRP4	1.61208	2.28606e-07	6.54222e-06	up	ENSSSCG00000040086	YTHDF1	-1.8973	2.75565e-16	8.93114e-15	down
ENSSSCG00000048585	ENSSSCG00000048585	4.18992	3.73687e-08	1.19496e-06	up	ENSSSCG00000008051	ABCA3	-2.64035	2.7922e-12	9.18317e-11	down							ENSSSCG00000014335	REEP2	1.21261	2.28948e-07	6.54409e-06	up	ENSSSCG00000026052	LSM14B	-2.40046	3.11123e-16	1.00663e-14	down
ENSSSCG00000011379	KLHDC8B	1.36988	3.75393e-08	1.19883e-06	up	ENSSSCG00000013727	TRIR	-1.82019	2.95817e-12	9.7161e-11	down							ENSSSCG00000057970	PLBD1	1.15579	2.40713e-07	6.86379e-06	up	ENSSSCG00000036208	SHMT1	-2.62241	3.11414e-16	1.00663e-14	down
ENSSSCG00000027525	DHCR24	1.49401	3.80472e-08	1.2133e-06	up	ENSSSCG00000031925	ENSSSCG00000031925	-2.91916	2.98745e-12	9.7993e-11	down							ENSSSCG00000017202	ENSSSCG00000017202	-1.56146	2.41068e-07	6.86564e-06	down	ENSSSCG00000017335	HEXIM2	-3.37516	3.2643e-16	1.05377e-14	down
ENSSSCG00000013260	MDK	2.05466	3.80923e-08	1.2133e-06	up	ENSSSCG00000017335	HEXIM2	-2.99003	2.99252e-12	9.80297e-11	down							ENSSSCG00000011465	PDE12	-1.54997	2.47012e-07	7.02648e-06	down	ENSSSCG00000017300	MRC2	-2.18529	3.31175e-16	1.06768e-14	down
ENSSSCG00000009166	MANBA	1.74071	3.85171e-08	1.22522e-06	up	ENSSSCG00000031462	ZNRF1	-2.60866	3.08785e-12	1.01019e-10	down							ENSSSCG00000017393	CNTNAP1	1.69956	2.4745e-07	7.0305e-06	up	ENSSSCG00000005743	VAV2	-1.78065	3.33509e-16	1.07379e-14	down
ENSSSCG00000032527	FOSL2	-2.19282	3.94446e-08	1.25308e-06	down	ENSSSCG00000017534	HOXB3	-4.78961	3.24565e-12	1.06042e-10	down							ENSSSCG00000022247	PROSER2	-1.84692	2.49042e-07	7.06724e-06	down	ENSSSCG00000006667	BOLA1	-2.74724	3.37166e-16	1.08413e-14	down
ENSSSCG00000012134	PIGA	-1.53193	4.04472e-08	1.28157e-06	down	ENSSSCG00000026248	ENSSSCG00000026248	-3.00229	3.29044e-12	1.07364e-10	down							ENSSSCG00000048585	ENSSSCG00000048585	2.72157	2.51379e-07	7.12501e-06	up	ENSSSCG00000007391	MATN4	-3.43316	3.48951e-16	1.12055e-14	down
ENSSSCG00000017983	PER1	-1.5496	4.1415e-08	1.31052e-06	down	ENSSSCG00000017127	CYBC1	-2.80136	3.30907e-12	1.0783e-10	down							ENSSSCG00000018052	NT5M	1.3366	2.52971e-07	7.15457e-06	up	ENSSSCG00000033926	NUDT1	-3.65637	3.59941e-16	1.15432e-14	down
ENSSSCG00000022419	FEM1B	-1.27466	4.17249e-08	1.3186e-06	down	ENSSSCG00000003195	PNKP	-2.17262	3.60939e-12	1.17461e-10	down							ENSSSCG00000010122	CDC45	1.06918	2.53026e-07	7.15457e-06	up	ENSSSCG00000010322	ZNF503	-2.24943	3.66426e-16	1.17357e-14	down
ENSSSCG00000014387	DIAPH1	-1.92698	4.26553e-08	1.34625e-06	down	ENSSSCG00000008572	GAREM2	-13.2419	3.99357e-12	1.29794e-10	down							ENSSSCG00000005994	SNTB1	1.13464	2.63529e-07	7.44265e-06	up	ENSSSCG00000028045	MUL1	-1.8448	3.8725e-16	1.23864e-14	down
ENSSSCG00000039568	SNAI2	1.36437	4.29801e-08	1.35474e-06	up	ENSSSCG00000027428	ENHO	-3.54146	4.48447e-12	1.45558e-10	down							ENSSSCG00000028638	UTP4	-1.58815	2.64691e-07	7.46657e-06	down	ENSSSCG00000056007	KCNE5	-2.53899	4.27971e-16	1.36701e-14	down
ENSSSCG00000011297	ABHD5	-1.77565	4.3543e-08	1.3707e-06	down	ENSSSCG00000017297	CYB561	-3.64494	4.68801e-12	1.51965e-10	down							ENSSSCG00000035863	PLIN2	-1.63771	2.65552e-07	7.47536e-06	down	ENSSSCG00000025582	PXDC1	-2.49476	4.28504e-16	1.36701e-14	down
ENSSSCG00000056302	GINS2	2.0905	4.3863e-08	1.37898e-06	up	ENSSSCG00000017429	P3H4	-2.2637	4.81153e-12	1.55765e-10	down							ENSSSCG00000017152	SGSH	1.32742	2.65635e-07	7.47536e-06	up	ENSSSCG00000013444	BTBD2	-1.76278	4.47237e-16	1.42491e-14	down
ENSSSCG00000002015	AP1G2	1.83262	4.40155e-08	1.38198e-06	up	ENSSSCG00000003317	ZNF787	-4.59558	4.99322e-12	1.61436e-10	down							ENSSSCG00000035945	FDX1	-1.44306	2.66683e-07	7.49593e-06	down	ENSSSCG00000040334	CBX6	-3.3956	4.77548e-16	1.5195e-14	down
ENSSSCG00000022209	ITGB1BP2	1.25077	4.45422e-08	1.39671e-06	up	ENSSSCG00000040125	HSF4	-2.93839	5.04059e-12	1.62756e-10	down							ENSSSCG00000012997	POLA2	1.12853	2.75753e-07	7.7417e-06	up	ENSSSCG00000034859	GADD45GIP1	-2.28948	4.78361e-16	1.5201e-14	down
ENSSSCG00000031631	GNL2	-1.16522	4.4713e-08	1.40026e-06	down	ENSSSCG00000030182	DEDD2	-3.15064	5.11374e-12	1.64903e-10	down							ENSSSCG00000021651	SCN2B	3.38053	2.77025e-07	7.76819e-06	up	ENSSSCG00000016754	AEBP1	-2.27992	5.06285e-16	1.60675e-14	down
ENSSSCG00000014835	C2CD3	-1.24666	4.50361e-08	1.40855e-06	down	ENSSSCG00000017573	XYLT2	-3.00311	5.15784e-12	1.66109e-10	down							ENSSSCG00000036975	PSRC1	2.27919	2.8004e-07	7.84344e-06	up	ENSSSCG00000035176	SEMA6B	-2.25157	5.27412e-16	1.67162e-14	down
ENSSSCG00000022693	LBX1	3.26373	4.52632e-08	1.41383e-06	up	ENSSSCG00000005650	CERCAM	-2.30215	5.21143e-12	1.67618e-10	down							ENSSSCG00000032556	ALDOA	1.12303	2.83174e-07	7.91757e-06	up	ENSSSCG00000007776	BCL7C	-4.48538	5.58584e-16	1.76812e-14	down
ENSSSCG00000021005	UBQLN1	-1.17167	4.54296e-08	1.41721e-06	down	ENSSSCG00000003112	BBC3	-13.2922	5.32775e-12	1.71137e-10	down							ENSSSCG00000053892	ENSSSCG00000053892	-1.69395	2.83356e-07	7.91757e-06	down	ENSSSCG00000008446	SIX2	-15.0462	5.62314e-16	1.77763e-14	down
ENSSSCG00000014924	CTSC	1.20758	4.55559e-08	1.4188e-06	up	ENSSSCG00000003341	TAS1R3	-5.36541	5.5017e-12	1.76496e-10	down							ENSSSCG00000038006	SLC25A33	-2.22668	2.8498e-07	7.95355e-06	down	ENSSSCG00000038967	NADK	-1.96063	5.68943e-16	1.7961e-14	down
ENSSSCG00000011664	RBP1	3.21738	4.56499e-08	1.4188e-06	up	ENSSSCG00000032010	RNH1	-7.97896	5.72826e-12	1.83526e-10	down							ENSSSCG00000007927	PPL	-2.30828	2.89488e-07	8.06038e-06	down	ENSSSCG00000003341	TAS1R3	-4.03263	5.69629e-16	1.7961e-14	down
ENSSSCG00000035564	MCM6	1.32363	4.56563e-08	1.4188e-06	up	ENSSSCG00000028762	VPS37C	-2.34077	5.74141e-12	1.8371e-10	down							ENSSSCG00000016423	DPP6	10.337	2.97022e-07	8.22669e-06	up	ENSSSCG00000014395	PCDH12	-2.36138	6.16727e-16	1.94209e-14	down
ENSSSCG00000012234	SRPX	1.42768	4.60214e-08	1.42831e-06	up	ENSSSCG00000020737	ZNRD2	-2.02234	5.92483e-12	1.89335e-10	down							ENSSSCG00000017817	PRPF8	-1.30192	3.10915e-07	8.56628e-06	down	ENSSSCG00000017900	KIF1C	-1.80356	6.27187e-16	1.97249e-14	down
ENSSSCG00000039538	ENSSSCG00000039538	-1.47068	4.71515e-08	1.46152e-06	down	ENSSSCG00000027859	HDAC7	-3.21345	6.20919e-12	1.98167e-10	down							ENSSSCG00000026943	MRAP2	1.7154	3.17863e-07	8.74752e-06	up	ENSSSCG00000012769	ATP2B3	-1.98653	6.6637e-16	2.09302e-14	down
ENSSSCG00000021880	MXRA8	1.15679	4.72602e-08	1.46301e-06	up	ENSSSCG00000033532	SBK2	-13.8689	6.32226e-12	2.01516e-10	down							ENSSSCG00000006995	ASAH1	1.37176	3.20498e-07	8.79956e-06	up	ENSSSCG00000017160	CBX4	-3.43669	6.82823e-16	2.14194e-14	down
ENSSSCG00000010210	SLC16A9	-1.83262	4.77232e-08	1.47546e-06	down	ENSSSCG00000006828	ATXN7L2	-2.25877	6.96844e-12	2.21827e-10	down							ENSSSCG00000001931	ENSSSCG00000001931	2.45528	3.23785e-07	8.87951e-06	up	ENSSSCG00000020678	BANP	-2.28209	6.92792e-16	2.17042e-14	down
ENSSSCG00000002006	PSME1	1.08621	4.8048e-08	1.48361e-06	up	ENSSSCG00000001873	CSPG4	-2.60346	7.13816e-12	2.26939e-10	down							ENSSSCG00000007171	EBF4	1.46171	3.28059e-07	8.98632e-06	up	ENSSSCG00000035293	ENSSSCG00000035293	-1.69892	7.22366e-16	2.26017e-14	down
ENSSSCG00000040296	EHHADH	1.26989	4.86998e-08	1.50182e-06	up	ENSSSCG00000008556	KHK	-2.83515	7.28557e-12	2.31328e-10	down							ENSSSCG00000039342	DNAI1	2.72492	3.30543e-07	9.03344e-06	up	ENSSSCG00000034841	RGS19	-4.43333	7.33727e-16	2.29278e-14	down
ENSSSCG00000015756	XKR5	3.07396	4.99982e-08	1.53991e-06	up	ENSSSCG00000024235	NPLOC4	-1.80429	7.29826e-12	2.31435e-10	down							ENSSSCG00000015249	ADAMTS8	3.8565	3.35065e-07	9.13637e-06	up	ENSSSCG00000032231	ENSSSCG00000032231	-13.7747	7.61764e-16	2.37735e-14	down
ENSSSCG00000015324	GNG11	1.4104	5.10046e-08	1.56891e-06	up	ENSSSCG00000046102	MOGAT1	-1.71047	7.40691e-12	2.34581e-10	down							ENSSSCG00000057512	H2AC18	2.46345	3.35081e-07	9.13637e-06	up	ENSSSCG00000013049	RCOR2	-3.18725	7.74094e-16	2.41274e-14	down
ENSSSCG00000003329	ACAP3	1.00058	5.1102e-08	1.56905e-06	up	ENSSSCG00000003338	PUSL1	-4.77334	7.83806e-12	2.4776e-10	down							ENSSSCG00000016200	PRKAG3	2.75029	3.39678e-07	9.24041e-06	up	ENSSSCG00000031899	JSRP1	-2.22985	8.14319e-16	2.53488e-14	down
ENSSSCG00000017912	PLD2	1.21822	5.11385e-08	1.56905e-06	up	ENSSSCG00000016381	SNED1	-2.27835	7.84303e-12	2.4776e-10	down							ENSSSCG00000057447	H2AC19	2.45417	3.51591e-07	9.55352e-06	up	ENSSSCG00000035664	ZBTB45	-13.8203	9.13177e-16	2.83899e-14	down
ENSSSCG00000004663	SEMA6D	1.51406	5.19445e-08	1.59176e-06	up	ENSSSCG00000032390	NDUFB2	-1.91387	8.23473e-12	2.59802e-10	down							ENSSSCG00000028466	UTP3	-1.70451	3.59516e-07	9.74647e-06	down	ENSSSCG00000008677	ENSSSCG00000008677	-2.77327	9.24058e-16	2.86916e-14	down
ENSSSCG00000042873	ENSSSCG00000042873	-2.14984	5.31593e-08	1.62693e-06	down	ENSSSCG00000039703	EEPD1	-2.40548	8.60889e-12	2.71262e-10	down							ENSSSCG00000005227	PUM3	-1.43713	3.66608e-07	9.92737e-06	down	ENSSSCG00000003468	PLEKHM2	-1.81438	9.61267e-16	2.9809e-14	down
ENSSSCG00000001762	CIB2	1.71819	5.36364e-08	1.63946e-06	up	ENSSSCG00000057849	COA3	-1.82412	8.73849e-12	2.74996e-10	down							ENSSSCG00000005710	LAMC3	-3.62416	3.70958e-07	1.00337e-05	down	ENSSSCG00000029395	TMEM25	-2.553	1.00425e-15	3.11024e-14	down
ENSSSCG00000015944	TLK1	-1.24255	5.38476e-08	1.64384e-06	down	ENSSSCG00000035304	ARFRP1	-2.47924	9.22971e-12	2.90087e-10	down							ENSSSCG00000056910	KRT17	-4.22161	3.72146e-07	1.00543e-05	down	ENSSSCG00000014632	FHIP1B	-2.11735	1.01387e-15	3.13606e-14	down
ENSSSCG00000021255	ADA	2.78197	5.41853e-08	1.65207e-06	up	ENSSSCG00000039360	LRFN4	-12.9718	9.48509e-12	2.97736e-10	down							ENSSSCG00000012619	SEPTIN6	1.09923	3.74951e-07	1.01185e-05	up	ENSSSCG00000062538	DEXI	-4.4693	1.04099e-15	3.21586e-14	down
ENSSSCG00000015105	SLC37A4	1.79066	5.49603e-08	1.67337e-06	up	ENSSSCG00000006496	LMNA	-2.7344	9.58134e-12	3.00377e-10	down							ENSSSCG00000013066	INCENP	1.05244	3.82281e-07	1.02929e-05	up	ENSSSCG00000032369	HSD3B7	-2.04154	1.05996e-15	3.27034e-14	down
ENSSSCG00000037513	GINS4	2.28462	5.50219e-08	1.67337e-06	up	ENSSSCG00000036722	MALSU1	-2.45457	1.02029e-11	3.1946e-10	down							ENSSSCG00000028159	ENSSSCG00000028159	-1.89393	3.83754e-07	1.03091e-05	down	ENSSSCG00000015617	G0S2	-9.7562	1.09664e-15	3.37922e-14	down
ENSSSCG00000032170	DAPK3	-1.66386	5.53998e-08	1.68275e-06	down	ENSSSCG00000005930	SLC45A4	-12.5257	1.02341e-11	3.20032e-10	down							ENSSSCG00000035914	PSMB2	-1.55497	3.86301e-07	1.0354e-05	down	ENSSSCG00000021880	MXRA8	-2.16601	1.12244e-15	3.45437e-14	down
ENSSSCG00000015999	FKBP7	2.30026	5.65043e-08	1.71415e-06	up	ENSSSCG00000033375	LRRC14B	-3.46541	1.04687e-11	3.26954e-10	down							ENSSSCG00000012007	HSPA13	-1.74763	4.04246e-07	1.08105e-05	down	ENSSSCG00000027371	PCDHGA4	-1.75224	1.12984e-15	3.47276e-14	down
ENSSSCG00000011157	PITRM1	-1.13437	5.68791e-08	1.71977e-06	down	ENSSSCG00000004044	IGF2R	-2.03325	1.0576e-11	3.29891e-10	down							ENSSSCG00000054789	YPEL1	1.37782	4.06766e-07	1.08656e-05	up	ENSSSCG00000044335	ENSSSCG00000044335	-5.14635	1.16547e-15	3.57776e-14	down
ENSSSCG00000014727	ENSSSCG00000014727	1.96566	5.68895e-08	1.71977e-06	up	ENSSSCG00000001765	ADAMTS7	-3.84978	1.13135e-11	3.52452e-10	down							ENSSSCG00000026038	DDX28	-1.64312	4.11484e-07	1.09793e-05	down	ENSSSCG00000008019	JPT2	-1.86787	1.17195e-15	3.59316e-14	down
ENSSSCG00000034739	ENSSSCG00000034739	1.706	5.69045e-08	1.71977e-06	up	ENSSSCG00000007667	LRCH4	-1.80535	1.13347e-11	3.5267e-10	down							ENSSSCG00000000473	TMBIM4	-1.45235	4.18777e-07	1.11487e-05	down	ENSSSCG00000005615	PTRH1	-9.00138	1.19654e-15	3.66392e-14	down
ENSSSCG00000023792	SNRNP70	-1.03987	5.69734e-08	1.71977e-06	down	ENSSSCG00000039330	ANO8	-2.49468	1.16644e-11	3.62473e-10	down							ENSSSCG00000034031	ZNF16	-1.40446	4.19304e-07	1.11502e-05	down	ENSSSCG00000013727	TRIR	-1.8737	1.20834e-15	3.69542e-14	down
ENSSSCG00000022175	MYH15	10.6578	5.77976e-08	1.74248e-06	up	ENSSSCG00000004022	RPS6KA2	-1.88881	1.1725e-11	3.63901e-10	down							ENSSSCG00000016516	ATP6V0A4	11.6922	4.34407e-07	1.15259e-05	up	ENSSSCG00000003637	MAP7D1	-1.56193	1.27529e-15	3.8953e-14	down
ENSSSCG00000061991	COX8H	1.072	5.8342e-08	1.75671e-06	up	ENSSSCG00000007206	RBCK1	-3.43768	1.17744e-11	3.64976e-10	down							ENSSSCG00000040103	ENSSSCG00000040103	-1.3758	4.35935e-07	1.15535e-05	down	ENSSSCG00000011129	ITIH5	-2.06685	1.34483e-15	4.10257e-14	down
ENSSSCG00000039807	ENSSSCG00000039807	2.0075	5.84853e-08	1.75884e-06	up	ENSSSCG00000003088	APOE	-7.33617	1.20744e-11	3.73809e-10	down							ENSSSCG00000006727	WDR3	-1.43586	4.36686e-07	1.15596e-05	down	ENSSSCG00000003090	ENSSSCG00000003090	-2.18095	1.37001e-15	4.17416e-14	down
ENSSSCG00000015022	LAYN	3.06089	6.03743e-08	1.8134e-06	up	ENSSSCG00000008640	IAH1	-1.87241	1.28212e-11	3.96434e-10	down							ENSSSCG00000023379	UBE2L6	1.05755	4.37142e-07	1.15596e-05	up	ENSSSCG00000022689	GADD45B	-2.37347	1.39017e-15	4.2303e-14	down
ENSSSCG00000056149	ENSSSCG00000056149	10.4131	6.13974e-08	1.84185e-06	up	ENSSSCG00000037274	PTMA	-2.12686	1.34222e-11	4.14499e-10	down							ENSSSCG00000053768	ARL11	2.99065	4.38039e-07	1.15704e-05	up	ENSSSCG00000003694	EMILIN2	-2.04639	1.42954e-15	4.34469e-14	down
ENSSSCG00000028549	ECM2	1.22169	6.24691e-08	1.87168e-06	up	ENSSSCG00000020801	ARX	-1.96394	1.36437e-11	4.20815e-10	down							ENSSSCG00000048463	ENSSSCG00000048463	1.26393	4.47599e-07	1.18097e-05	up	ENSSSCG00000017156	GAA	-2.73778	1.4849e-15	4.50733e-14	down
ENSSSCG00000009553	TUBGCP3	-1.2689	6.31096e-08	1.88853e-06	down	ENSSSCG00000022741	PDGFRB	-2.62695	1.36808e-11	4.21435e-10	down							ENSSSCG00000013470	MRPS33	-1.35369	4.5242e-07	1.19236e-05	down	ENSSSCG00000022584	PPP1R3F	-3.32428	1.49517e-15	4.53287e-14	down
ENSSSCG00000033286	ENSSSCG00000033286	1.70298	6.34486e-08	1.89634e-06	up	ENSSSCG00000002813	KATNB1	-2.42532	1.41429e-11	4.35132e-10	down							ENSSSCG00000025218	TXNL4B	-1.58753	4.57858e-07	1.20535e-05	down	ENSSSCG00000011624	MCM2	-2.52924	1.57251e-15	4.76143e-14	down
ENSSSCG00000027404	UNC93A	10.604	6.49339e-08	1.93834e-06	up	ENSSSCG00000012275	ARAF	-2.51823	1.42728e-11	4.38585e-10	down							ENSSSCG00000034217	SKA2	1.28573	4.64206e-07	1.22004e-05	up	ENSSSCG00000017134	FN3KRP	-2.95885	1.61566e-15	4.88603e-14	down
ENSSSCG00000006631	TMOD4	1.36989	6.55642e-08	1.95231e-06	up	ENSSSCG00000006187	MSC	-3.24878	1.43435e-11	4.40211e-10	down							ENSSSCG00000023177	RRP9	-1.76879	4.64468e-07	1.22004e-05	down	ENSSSCG00000007516	STX16	-1.69074	1.67582e-15	5.06168e-14	down
ENSSSCG00000011299	CLEC3B	1.29652	6.56011e-08	1.95231e-06	up	ENSSSCG00000013448	MKNK2	-2.09267	1.45579e-11	4.46239e-10	down							ENSSSCG00000008878	PPID	-1.52111	4.70182e-07	1.23368e-05	down	ENSSSCG00000049515	ENSSSCG00000049515	-14.5081	1.72284e-15	5.19727e-14	down
ENSSSCG00000000075	MRTFA	1.31241	6.56433e-08	1.95231e-06	up	ENSSSCG00000003326	PEG3	-4.25265	1.46923e-11	4.49802e-10	down							ENSSSCG00000016208	ZFAND2B	1.12778	4.82866e-07	1.26556e-05	up	ENSSSCG00000035253	MAFG	-2.8146	1.78622e-15	5.38182e-14	down
ENSSSCG00000022351	GSTO1	1.55917	6.62395e-08	1.96762e-06	up	ENSSSCG00000001539	PPARD	-2.4357	1.47441e-11	4.5083e-10	down							ENSSSCG00000009670	ENSSSCG00000009670	2.88172	4.87136e-07	1.27534e-05	up	ENSSSCG00000007577	AP5Z1	-3.48849	1.84576e-15	5.55376e-14	down
ENSSSCG00000036160	ZNF250	-1.20159	6.67391e-08	1.98004e-06	down	ENSSSCG00000040577	ENSSSCG00000040577	-6.77264	1.50891e-11	4.60812e-10	down							ENSSSCG00000056302	GINS2	2.22513	4.98944e-07	1.30337e-05	up	ENSSSCG00000017971	ENSSSCG00000017971	-2.41663	1.84784e-15	5.55376e-14	down
ENSSSCG00000003812	EFCAB7	1.81733	6.80744e-08	2.01718e-06	up	ENSSSCG00000017128	HEXD	-3.24897	1.58977e-11	4.84909e-10	down							ENSSSCG00000030415	DPP3	-1.69899	5.03059e-07	1.31267e-05	down	ENSSSCG00000017338	PLCD3	-2.43923	1.96733e-15	5.90561e-14	down
ENSSSCG00000014112	JMY	-3.48065	6.84546e-08	2.02597e-06	down	ENSSSCG00000015734	IMP4	-2.01498	1.60534e-11	4.89057e-10	down							ENSSSCG00000040835	ENSSSCG00000040835	1.11887	5.05893e-07	1.31861e-05	up	ENSSSCG00000002868	PEPD	-1.83112	2.07126e-15	6.20998e-14	down
ENSSSCG00000004687	ENSSSCG00000004687	1.73622	7.10511e-08	2.0977e-06	up	ENSSSCG00000024162	IMPA2	-2.05977	1.70378e-11	5.18409e-10	down							ENSSSCG00000015883	MARCHF7	-1.34789	5.09605e-07	1.32682e-05	down	ENSSSCG00000002650	APRT	-14.9359	2.1754e-15	6.51419e-14	down
ENSSSCG00000012249	CXorf38	1.78292	7.19572e-08	2.12186e-06	up	ENSSSCG00000007982	MPG	-3.53682	1.72307e-11	5.23635e-10	down							ENSSSCG00000003787	ZRANB2	-1.29878	5.11172e-07	1.32944e-05	down	ENSSSCG00000033655	TUBB2B	-2.87068	2.18119e-15	6.52352e-14	down
ENSSSCG00000008026	CRAMP1	-1.30594	7.65097e-08	2.25337e-06	down	ENSSSCG00000061690	ENSSSCG00000061690	-5.5998	1.81366e-11	5.4982e-10	down							ENSSSCG00000023807	ACO1	-1.39946	5.20951e-07	1.35339e-05	down	ENSSSCG00000027076	CYHR1	-2.85249	2.27121e-15	6.78444e-14	down
ENSSSCG00000057729	CEP19	1.08836	7.80614e-08	2.29627e-06	up	ENSSSCG00000002267	RGMA	-2.73398	1.81366e-11	5.4982e-10	down							ENSSSCG00000011197	OXNAD1	-1.69033	5.3227e-07	1.3805e-05	down	ENSSSCG00000013448	MKNK2	-2.07818	2.3659e-15	7.05866e-14	down
ENSSSCG00000027865	GALC	-1.60235	7.86642e-08	2.3112e-06	down	ENSSSCG00000003160	NTF4	-2.37508	1.84175e-11	5.57605e-10	down							ENSSSCG00000025953	OGFOD1	-1.46393	5.32554e-07	1.3805e-05	down	ENSSSCG00000051899	B2M	1.11997	2.61334e-15	7.78738e-14	up
ENSSSCG00000004634	AP4E1	-1.10733	7.93162e-08	2.32754e-06	down	ENSSSCG00000002906	ETV2	-3.28879	1.84384e-11	5.57605e-10	down							ENSSSCG00000055582	ENSSSCG00000055582	-2.35338	5.38113e-07	1.39186e-05	down	ENSSSCG00000002879	GRAMD1A	-1.96716	2.67842e-15	7.97156e-14	down
ENSSSCG00000001872	LINGO1	1.18996	8.02142e-08	2.34846e-06	up	ENSSSCG00000037131	CLTA	-1.54791	1.85666e-11	5.60797e-10	down							ENSSSCG00000006171	CRISPLD1	1.51294	5.44982e-07	1.40809e-05	up	ENSSSCG00000009004	SFRP2	-2.20886	3.14227e-15	9.3407e-14	down
ENSSSCG00000061569	ENSSSCG00000061569	2.7989	8.02231e-08	2.34846e-06	up	ENSSSCG00000003484	PADI6	12.9054	1.87035e-11	5.64246e-10	up							ENSSSCG00000021319	ALG3	-1.81136	5.5011e-07	1.41955e-05	down	ENSSSCG00000036446	PALD1	-2.68162	3.20764e-15	9.52341e-14	down
ENSSSCG00000006395	ENSSSCG00000006395	1.01862	8.13576e-08	2.3788e-06	up	ENSSSCG00000054149	DPM3	-8.03252	1.89532e-11	5.71083e-10	down							ENSSSCG00000009770	ENSSSCG00000009770	-1.52725	5.50617e-07	1.41955e-05	down	ENSSSCG00000013004	TM7SF2	-1.68143	3.36158e-15	9.96834e-14	down
ENSSSCG00000061760	ENSSSCG00000061760	-2.09861	8.27843e-08	2.4176e-06	down	ENSSSCG00000033299	FLNA	-3.25795	1.9029e-11	5.72671e-10	down							ENSSSCG00000024960	PDGFC	1.13724	5.74825e-07	1.48035e-05	up	ENSSSCG00000037539	SORCS2	-3.06566	3.58016e-15	1.06036e-13	down
ENSSSCG00000060223	METTL21C	-3.20852	8.47409e-08	2.47176e-06	down	ENSSSCG00000053597	ENSSSCG00000053597	-2.2859	1.93905e-11	5.82842e-10	down							ENSSSCG00000029484	EMB	2.08638	5.77174e-07	1.48317e-05	up	ENSSSCG00000002926	TBCB	-2.04457	3.62218e-15	1.07151e-13	down
ENSSSCG00000031869	VPS72	-1.25367	8.55525e-08	2.49244e-06	down	ENSSSCG00000033655	TUBB2B	-3.01026	1.94263e-11	5.83212e-10	down							ENSSSCG00000061597	ENSSSCG00000061597	1.14402	5.86276e-07	1.50492e-05	up	ENSSSCG00000013534	MLLT1	-1.99491	3.97206e-15	1.17358e-13	down
ENSSSCG00000001837	FANCI	1.5328	8.8717e-08	2.58153e-06	up	ENSSSCG00000039324	FLII	-2.12486	1.99954e-11	5.99571e-10	down							ENSSSCG00000057184	CENPW	2.22412	5.93034e-07	1.52062e-05	up	ENSSSCG00000009584	SEMA4D	-1.66345	4.1381e-15	1.22116e-13	down
ENSSSCG00000005667	NUP188	-1.34421	8.92382e-08	2.59358e-06	down	ENSSSCG00000063195	ZNF71	-3.43659	2.01748e-11	6.04222e-10	down							ENSSSCG00000032019	DNASE1L3	12.2793	5.99255e-07	1.53491e-05	up	ENSSSCG00000017181	ENSSSCG00000017181	-2.51743	4.74945e-15	1.39988e-13	down
ENSSSCG00000033695	KCTD15	1.47209	8.98772e-08	2.60902e-06	up	ENSSSCG00000028559	LZTS1	-2.94916	2.04043e-11	6.10357e-10	down							ENSSSCG00000016210	ABCB6	-1.52411	6.07729e-07	1.55493e-05	down	ENSSSCG00000036033	THRB	1.57154	4.88972e-15	1.43949e-13	up
ENSSSCG00000009186	METAP1	-1.4409	9.04725e-08	2.62316e-06	down	ENSSSCG00000037209	TLNRD1	-1.83623	2.05474e-11	6.13898e-10	down							ENSSSCG00000029808	EIF2B3	-1.47407	6.18659e-07	1.58119e-05	down	ENSSSCG00000034302	SLC12A7	-3.49723	5.03383e-15	1.48013e-13	down
ENSSSCG00000010484	NOC3L	-1.50971	9.07007e-08	2.62664e-06	down	ENSSSCG00000007430	NEURL2	-2.57955	2.07507e-11	6.1865e-10	down							ENSSSCG00000002864	SLC7A10	1.51491	6.251e-07	1.59593e-05	up	ENSSSCG00000002640	DEF8	-2.00111	5.171e-15	1.51863e-13	down
ENSSSCG00000035544	NUSAP1	1.27303	9.17586e-08	2.6541e-06	up	ENSSSCG00000038763	CERK	-2.84977	2.07564e-11	6.1865e-10	down							ENSSSCG00000005678	NTMT1	-1.46644	6.30325e-07	1.60753e-05	down	ENSSSCG00000056302	GINS2	-4.16824	5.31976e-15	1.55914e-13	down
ENSSSCG00000011848	TFRC	1.31812	9.21883e-08	2.66335e-06	up	ENSSSCG00000009551	ARHGEF7	-1.99373	2.0866e-11	6.21169e-10	down							ENSSSCG00000036592	SRSF2	-1.45548	6.33589e-07	1.61314e-05	down	ENSSSCG00000000118	MICALL1	-2.4994	5.32171e-15	1.55914e-13	down
ENSSSCG00000021408	TKT	1.10727	9.64896e-08	2.7792e-06	up	ENSSSCG00000026701	ENSSSCG00000026701	-2.27491	2.18578e-11	6.49917e-10	down							ENSSSCG00000003369	ICMT	-1.36462	6.33886e-07	1.61314e-05	down	ENSSSCG00000038025	NRBP2	-2.11411	5.42915e-15	1.58871e-13	down
ENSSSCG00000003713	IMPACT	-1.16776	9.65421e-08	2.7792e-06	down	ENSSSCG00000005787	CTDP1	-1.78478	2.22771e-11	6.6159e-10	down							ENSSSCG00000002344	RIOX1	-1.75237	6.57984e-07	1.67087e-05	down	ENSSSCG00000014041	MXD3	-3.02968	5.50721e-15	1.60962e-13	down
ENSSSCG00000000512	TBC1D15	-1.40871	9.93895e-08	2.8568e-06	down	ENSSSCG00000062085	EPPK1	-5.2021	2.25208e-11	6.68027e-10	down							ENSSSCG00000022034	SMYD3	1.24672	6.64238e-07	1.68494e-05	up	ENSSSCG00000031342	ENSSSCG00000031342	-3.44857	5.5148e-15	1.60991e-13	down
ENSSSCG00000002690	GAN	-1.98391	9.94737e-08	2.8568e-06	down	ENSSSCG00000040732	WDR81	-3.37525	2.27311e-11	6.73461e-10	down							ENSSSCG00000023771	ENSSSCG00000023771	10.4218	6.70393e-07	1.69873e-05	up	ENSSSCG00000000145	MYH9	-1.47248	6.18888e-15	1.80454e-13	down
ENSSSCG00000057040	ENSSSCG00000057040	1.35773	9.97104e-08	2.86021e-06	up	ENSSSCG00000013017	EHD1	-3.12377	2.27785e-11	6.74059e-10	down							ENSSSCG00000009420	NUFIP1	-1.58001	6.82327e-07	1.72528e-05	down	ENSSSCG00000008693	NOP14	-1.74422	6.49817e-15	1.89246e-13	down
ENSSSCG00000031299	ENSSSCG00000031299	1.1898	1.00529e-07	2.88029e-06	up	ENSSSCG00000036022	ENSSSCG00000036022	-5.91038	2.2964e-11	6.78738e-10	down							ENSSSCG00000000005	CDPF1	-1.36404	6.87567e-07	1.73482e-05	down	ENSSSCG00000002813	KATNB1	-2.1829	6.6186e-15	1.92523e-13	down
ENSSSCG00000002806	MMP15	1.15215	1.01413e-07	2.90219e-06	up	ENSSSCG00000032974	MYADML2	-3.59323	2.45569e-11	7.24956e-10	down							ENSSSCG00000007803	TUFM	-1.32175	6.88944e-07	1.73645e-05	down	ENSSSCG00000007366	MYBL2	-2.29958	6.75862e-15	1.96362e-13	down
ENSSSCG00000040433	ENSSSCG00000040433	-1.75421	1.01632e-07	2.90335e-06	down	ENSSSCG00000002996	RAB4B	-2.8921	2.46826e-11	7.27798e-10	down							ENSSSCG00000001062	DTNBP1	1.05719	6.90544e-07	1.73863e-05	up	ENSSSCG00000040001	TNFRSF25	-4.07572	6.769e-15	1.9643e-13	down
ENSSSCG00000007849	CRYM	1.80121	1.01693e-07	2.90335e-06	up	ENSSSCG00000012896	NDUFV1	-3.08534	2.49594e-11	7.35086e-10	down							ENSSSCG00000008512	TTC27	-1.4565	7.13102e-07	1.79161e-05	down	ENSSSCG00000002025	SLC22A17	-2.24023	6.83485e-15	1.98105e-13	down
ENSSSCG00000005917	HSF1	-1.15096	1.02577e-07	2.92512e-06	down	ENSSSCG00000040038	ZNF8	-3.28909	2.74731e-11	8.0816e-10	down							ENSSSCG00000004537	TXNL1	-1.33942	7.22e-07	1.81204e-05	down	ENSSSCG00000013087	TKFC	-2.6588	7.03476e-15	2.03657e-13	down
ENSSSCG00000060610	ENSSSCG00000060610	-10.426	1.04439e-07	2.97473e-06	down	ENSSSCG00000001620	MDFI	-6.58273	2.80494e-11	8.24134e-10	down							ENSSSCG00000023639	NRM	1.40209	7.27185e-07	1.81927e-05	up	ENSSSCG00000009781	PITPNM2	-1.7604	7.13625e-15	2.06351e-13	down
ENSSSCG00000002298	ZFYVE26	-1.29811	1.0831e-07	3.07775e-06	down	ENSSSCG00000014853	GDPD5	-3.24559	2.82014e-11	8.27619e-10	down							ENSSSCG00000017563	MYCBPAP	3.84046	7.63709e-07	1.90661e-05	up	ENSSSCG00000001409	PRRC2A	-1.37954	7.26286e-15	2.09763e-13	down
ENSSSCG00000031175	FNIP2	-1.35174	1.08631e-07	3.08328e-06	down	ENSSSCG00000003603	COL16A1	-3.14904	2.8696e-11	8.4114e-10	down							ENSSSCG00000033295	EIF2S1	-1.39506	7.90014e-07	1.96936e-05	down	ENSSSCG00000013423	WDR18	-3.56551	7.61685e-15	2.19727e-13	down
ENSSSCG00000038912	ENSSSCG00000038912	2.52258	1.11838e-07	3.17058e-06	up	ENSSSCG00000001817	FURIN	-2.76562	2.87758e-11	8.42482e-10	down							ENSSSCG00000003798	SERBP1	-1.27684	7.90508e-07	1.96936e-05	down	ENSSSCG00000029830	RPL8	-1.60503	8.05384e-15	2.32059e-13	down
ENSSSCG00000026817	ENSSSCG00000026817	-1.66369	1.13194e-07	3.20528e-06	down	ENSSSCG00000012955	KLC2	-2.16744	3.04952e-11	8.91768e-10	down							ENSSSCG00000010010	PES1	-1.43719	7.91944e-07	1.97087e-05	down	ENSSSCG00000015268	FMO1	2.35855	8.21935e-15	2.36549e-13	up
ENSSSCG00000059588	ENSSSCG00000059588	-2.52808	1.13746e-07	3.21713e-06	down	ENSSSCG00000052460	ENSSSCG00000052460	-4.15626	3.25514e-11	9.50778e-10	down							ENSSSCG00000023141	RNLS	1.29947	8.09293e-07	2.01193e-05	up	ENSSSCG00000008724	ACOX3	-2.53084	8.2544e-15	2.37277e-13	down
ENSSSCG00000015937	KLHL23	1.17657	1.16832e-07	3.30058e-06	up	ENSSSCG00000002838	ZNF423	-2.17411	3.27086e-11	9.54243e-10	down							ENSSSCG00000035693	POLRMT	-1.31185	8.11428e-07	2.01512e-05	down	ENSSSCG00000007572	LFNG	-2.63885	8.35096e-15	2.39771e-13	down
ENSSSCG00000004172	SLC2A12	1.67809	1.19445e-07	3.37002e-06	up	ENSSSCG00000026422	GPER1	-7.137	3.44674e-11	1.00437e-09	down							ENSSSCG00000001041	PAK1IP1	-1.57694	8.1691e-07	2.0266e-05	down	ENSSSCG00000007522	CTSZ	-2.22317	8.46585e-15	2.42784e-13	down
ENSSSCG00000026592	TLR6	2.85251	1.19568e-07	3.37002e-06	up	ENSSSCG00000003193	TBC1D17	-2.17817	3.52179e-11	1.02504e-09	down							ENSSSCG00000007896	TXNDC11	-1.36254	8.19855e-07	2.03178e-05	down	ENSSSCG00000008701	LRPAP1	-2.18212	1.00667e-14	2.88354e-13	down
ENSSSCG00000021867	HPN	-2.33912	1.20057e-07	3.37987e-06	down	ENSSSCG00000037605	BRI3	-2.44263	3.85758e-11	1.12146e-09	down							ENSSSCG00000038374	CIART	1.34655	8.35129e-07	2.06531e-05	up	ENSSSCG00000018053	MED9	-2.11922	1.07173e-14	3.06631e-13	down
ENSSSCG00000005008	POLE2	2.39311	1.20275e-07	3.38115e-06	up	ENSSSCG00000027076	CYHR1	-3.35657	3.9674e-11	1.15203e-09	down							ENSSSCG00000003412	EXOSC10	-1.38304	8.36229e-07	2.06587e-05	down	ENSSSCG00000000997	PPP1R3G	-14.9567	1.07943e-14	3.08472e-13	down
ENSSSCG00000004598	MYZAP	1.5429	1.20382e-07	3.38115e-06	up	ENSSSCG00000032637	EVC	-2.41834	4.08066e-11	1.18353e-09	down							ENSSSCG00000009868	RBM19	-1.58007	8.40502e-07	2.07424e-05	down	ENSSSCG00000012173	SAT1	1.2743	1.09639e-14	3.12952e-13	up
ENSSSCG00000012408	NHSL2	1.52503	1.20899e-07	3.39174e-06	up	ENSSSCG00000007767	ZNF668	-3.16586	4.19042e-11	1.21395e-09	down							ENSSSCG00000036257	EEF1E1	-1.74179	8.41371e-07	2.07424e-05	down	ENSSSCG00000021798	LZTS2	-1.97758	1.10661e-14	3.15501e-13	down
ENSSSCG00000001209	ZSCAN12	-1.33273	1.22214e-07	3.42436e-06	down	ENSSSCG00000024587	DNASE1L2	-1.73184	4.22488e-11	1.2225e-09	down							ENSSSCG00000008940	GRSF1	-1.29582	8.45567e-07	2.08242e-05	down	ENSSSCG00000020737	ZNRD2	-2.07177	1.18904e-14	3.38606e-13	down
ENSSSCG00000001931	ENSSSCG00000001931	2.44866	1.24359e-07	3.47674e-06	up	ENSSSCG00000041835	UFSP1	-3.44705	4.26141e-11	1.23164e-09	down							ENSSSCG00000006187	MSC	1.11259	8.48617e-07	2.08776e-05	up	ENSSSCG00000028186	FBXL19	-2.07002	1.19948e-14	3.4118e-13	down
ENSSSCG00000003508	KIF17	2.93622	1.25637e-07	3.50844e-06	up	ENSSSCG00000007968	RHBDF1	-2.93015	4.57356e-11	1.32032e-09	down							ENSSSCG00000054076	ENSSSCG00000054076	-2.22911	8.61381e-07	2.11696e-05	down	ENSSSCG00000037146	SWSAP1	-3.43171	1.28476e-14	3.65011e-13	down
ENSSSCG00000035170	VSIG4	1.54752	1.27515e-07	3.55676e-06	up	ENSSSCG00000026568	DNPH1	-6.29804	4.63432e-11	1.3363e-09	down							ENSSSCG00000037706	PRKAR2B	1.18433	8.67179e-07	2.12682e-05	up	ENSSSCG00000005668	SH3GLB2	-1.75513	1.29319e-14	3.66981e-13	down
ENSSSCG00000009966	MN1	-1.46024	1.30075e-07	3.62402e-06	down	ENSSSCG00000040519	URGCP	-2.01617	4.73888e-11	1.36486e-09	down							ENSSSCG00000059769	ENSSSCG00000059769	2.88657	8.6719e-07	2.12682e-05	up	ENSSSCG00000008003	HAGHL	-3.12042	1.38027e-14	3.91236e-13	down
ENSSSCG00000017165	USP36	-1.16317	1.30665e-07	3.63627e-06	down	ENSSSCG00000003030	CIC	-2.46035	5.03792e-11	1.44931e-09	down							ENSSSCG00000005655	DYNC2I2	1.20476	8.78701e-07	2.15059e-05	up	ENSSSCG00000027426	BCL3	-3.62465	1.41475e-14	4.0033e-13	down
ENSSSCG00000007281	MAP1LC3A	-1.40813	1.31063e-07	3.64317e-06	down	ENSSSCG00000032141	DUT	-2.38885	5.23555e-11	1.50442e-09	down							ENSSSCG00000060628	DNM1L	-1.36849	8.84058e-07	2.16147e-05	down	ENSSSCG00000003466	TMEM82	-5.17226	1.41563e-14	4.0033e-13	down
ENSSSCG00000012452	ENSSSCG00000012452	1.60885	1.32843e-07	3.6884e-06	up	ENSSSCG00000001512	CUTA	-2.17736	5.7227e-11	1.64249e-09	down							ENSSSCG00000022559	USP14	-1.44367	8.94241e-07	2.18411e-05	down	ENSSSCG00000063201	ZDHHC12	-4.17145	1.49684e-14	4.22806e-13	down
ENSSSCG00000028516	LARP4	-1.26896	1.33591e-07	3.70494e-06	down	ENSSSCG00000061680	ENSSSCG00000061680	-7.60211	5.92894e-11	1.69972e-09	down							ENSSSCG00000010532	LOXL4	1.06536	8.9572e-07	2.18547e-05	up	ENSSSCG00000014567	TRIM66	-2.64856	1.53462e-14	4.32977e-13	down
ENSSSCG00000007358	EMILIN3	1.71048	1.39205e-07	3.85181e-06	up	ENSSSCG00000002005	EMC9	-1.91993	5.98551e-11	1.71396e-09	down							ENSSSCG00000013637	QTRT1	-2.26787	9.05624e-07	2.20735e-05	down	ENSSSCG00000062050	TUBB2A	-3.0451	1.53708e-14	4.3317e-13	down
ENSSSCG00000028282	SLC1A4	1.67934	1.40984e-07	3.8966e-06	up	ENSSSCG00000017133	WDR45B	-2.04533	6.11115e-11	1.74792e-09	down							ENSSSCG00000020754	POLR1G	-1.56371	9.28922e-07	2.26181e-05	down	ENSSSCG00000003872	EPS15	1.19579	1.55208e-14	4.36893e-13	up
ENSSSCG00000016925	PLK2	1.85375	1.44905e-07	4.0004e-06	up	ENSSSCG00000012905	TMEM134	-2.80157	6.16816e-11	1.76219e-09	down							ENSSSCG00000030206	STK33	-2.5156	9.33016e-07	2.26944e-05	down	ENSSSCG00000056862	GAS1	-6.64553	1.56051e-14	4.38759e-13	down
ENSSSCG00000006995	ASAH1	1.36886	1.46436e-07	4.03807e-06	up	ENSSSCG00000007472	BCAS4	-6.59661	6.51141e-11	1.85811e-09	down							ENSSSCG00000012669	ENSSSCG00000012669	-1.83592	9.44327e-07	2.2946e-05	down	ENSSSCG00000003148	DBP	-3.2039	1.652e-14	4.63948e-13	down
ENSSSCG00000015327	CASD1	-1.14066	1.47373e-07	4.05928e-06	down	ENSSSCG00000038367	FBXO46	-2.61751	7.05632e-11	2.01129e-09	down							ENSSSCG00000022757	TIMM13	-1.43379	9.52014e-07	2.3109e-05	down	ENSSSCG00000022128	ENSSSCG00000022128	1.63055	1.75238e-14	4.91574e-13	up
ENSSSCG00000003591	PUM1	-1.22903	1.47709e-07	4.06391e-06	down	ENSSSCG00000029567	SLC8A2	-2.41522	7.31094e-11	2.08148e-09	down							ENSSSCG00000022492	AMPD3	-3.95112	9.59801e-07	2.32742e-05	down	ENSSSCG00000033033	TOLLIP	-8.82754	1.83625e-14	5.1451e-13	down
ENSSSCG00000002831	IRX3	-1.80114	1.49695e-07	4.11389e-06	down	ENSSSCG00000058492	ARSD	-3.93555	7.66558e-11	2.17994e-09	down							ENSSSCG00000006250	LYN	1.01945	1.0056e-06	2.43349e-05	up	ENSSSCG00000037451	PPFIA1	-1.67605	1.84743e-14	5.17047e-13	down
ENSSSCG00000005646	COQ4	-1.16004	1.5586e-07	4.27848e-06	down	ENSSSCG00000016734	CCM2	-2.77114	7.77717e-11	2.20914e-09	down							ENSSSCG00000013751	NACC1	-1.54459	1.01305e-06	2.44651e-05	down	ENSSSCG00000010973	RPP25L	-2.70747	1.85052e-14	5.17318e-13	down
ENSSSCG00000001493	PRIM2	2.22378	1.57102e-07	4.30768e-06	up	ENSSSCG00000007522	CTSZ	-2.95794	9.07031e-11	2.57352e-09	down							ENSSSCG00000004452	PRSS35	3.50916	1.0213e-06	2.46142e-05	up	ENSSSCG00000005650	CERCAM	-2.25946	1.85485e-14	5.17935e-13	down
ENSSSCG00000024015	FADS1	1.58852	1.58344e-07	4.33504e-06	up	ENSSSCG00000007572	LFNG	-3.28064	9.21207e-11	2.61075e-09	down							ENSSSCG00000038308	RANBP1	-1.501	1.02293e-06	2.46283e-05	down	ENSSSCG00000038856	TRIM8	-2.43334	1.88017e-14	5.24406e-13	down
ENSSSCG00000009477	EDNRB	1.28523	1.58457e-07	4.33504e-06	up	ENSSSCG00000000118	MICALL1	-2.53641	9.44309e-11	2.67317e-09	down							ENSSSCG00000012056	CHAF1B	2.076	1.03641e-06	2.49275e-05	up	ENSSSCG00000004357	SIM1	1.71968	1.8855e-14	5.25291e-13	up
ENSSSCG00000012053	CBR3	2.70275	1.60142e-07	4.3762e-06	up	ENSSSCG00000038530	TMEM240	-13.4325	9.59273e-11	2.71234e-09	down							ENSSSCG00000052641	ENSSSCG00000052641	-2.013	1.05239e-06	2.52861e-05	down	ENSSSCG00000038504	FBXL15	-14.7077	1.89663e-14	5.27791e-13	down
ENSSSCG00000015267	FMO2	-1.87964	1.65975e-07	4.52539e-06	down	ENSSSCG00000003109	TMEM160	-7.18152	9.60332e-11	2.71234e-09	down							ENSSSCG00000015435	NAMPT	-1.25904	1.0664e-06	2.55708e-05	down	ENSSSCG00000008678	TMEM129	-1.82512	2.1208e-14	5.89499e-13	down
ENSSSCG00000022390	RGN	1.58362	1.66714e-07	4.5398e-06	up	ENSSSCG00000001506	RGL2	-2.51979	9.88142e-11	2.78771e-09	down							ENSSSCG00000012594	IL13RA2	1.2917	1.07986e-06	2.58414e-05	up	ENSSSCG00000013588	MAP2K7	-2.11589	2.24536e-14	6.23413e-13	down
ENSSSCG00000012705	ZIC3	-2.87051	1.66878e-07	4.5398e-06	down	ENSSSCG00000033033	TOLLIP	-10.4149	1.03186e-10	2.90773e-09	down							ENSSSCG00000010105	SMPD4	-1.3458	1.0963e-06	2.61817e-05	down	ENSSSCG00000038739	MYPOP	-6.17143	2.29607e-14	6.36768e-13	down
ENSSSCG00000023276	ZNF24	-1.23765	1.68019e-07	4.56571e-06	down	ENSSSCG00000002392	IRF2BPL	-1.98086	1.07851e-10	3.03573e-09	down							ENSSSCG00000054188	NOL11	-1.39717	1.10087e-06	2.62645e-05	down	ENSSSCG00000010381	ARHGAP22	-3.18654	2.35497e-14	6.5236e-13	down
ENSSSCG00000009808	TMEM120B	1.10944	1.70993e-07	4.64132e-06	up	ENSSSCG00000013601	MARCHF2	-1.96682	1.16578e-10	3.27767e-09	down							ENSSSCG00000006051	CTHRC1	1.96114	1.11206e-06	2.65048e-05	up	ENSSSCG00000033620	SLC25A10	-2.61628	2.37782e-14	6.57944e-13	down
ENSSSCG00000003193	TBC1D17	-1.35468	1.72682e-07	4.68193e-06	down	ENSSSCG00000003637	MAP7D1	-1.81972	1.18148e-10	3.31805e-09	down							ENSSSCG00000015857	UGGT1	-1.33927	1.12221e-06	2.67196e-05	down	ENSSSCG00000027516	CIR1	1.29182	2.46247e-14	6.80596e-13	up
ENSSSCG00000010083	PPIL2	-1.11094	1.76646e-07	4.78406e-06	down	ENSSSCG00000003941	SZT2	-2.03774	1.20918e-10	3.39201e-09	down							ENSSSCG00000001382	DDR1	-1.33496	1.13356e-06	2.69356e-05	down	ENSSSCG00000027299	PANK4	-1.60842	2.4667e-14	6.80994e-13	down
ENSSSCG00000017378	DHX8	-1.15898	1.79945e-07	4.86797e-06	down	ENSSSCG00000017160	CBX4	-3.1688	1.22141e-10	3.42244e-09	down							ENSSSCG00000007529	SYCP2	3.37967	1.16462e-06	2.76183e-05	up	ENSSSCG00000002258	KLHL25	-5.0466	2.60654e-14	7.18787e-13	down
ENSSSCG00000044457	ENSSSCG00000044457	-10.7554	1.80241e-07	4.87053e-06	down	ENSSSCG00000036589	BEGAIN	-5.59956	1.24627e-10	3.48816e-09	down							ENSSSCG00000006487	CCT3	-1.5368	1.1712e-06	2.77466e-05	down	ENSSSCG00000012127	GEMIN8	-3.2828	2.81245e-14	7.74693e-13	down
ENSSSCG00000026622	EAF1	-1.45913	1.80926e-07	4.88154e-06	down	ENSSSCG00000036595	ZGPAT	-3.34356	1.29127e-10	3.61003e-09	down							ENSSSCG00000008303	CCT7	-1.4832	1.19338e-06	2.82155e-05	down	ENSSSCG00000028387	CNKSR1	-1.78909	2.83545e-14	7.80149e-13	down
ENSSSCG00000026326	CCNF	1.47636	1.81051e-07	4.88154e-06	up	ENSSSCG00000012874	LTO1	-2.58642	1.32321e-10	3.69515e-09	down							ENSSSCG00000055222	ENSSSCG00000055222	10.0946	1.19788e-06	2.82654e-05	up	ENSSSCG00000062928	RHOT2	-2.38053	2.90322e-14	7.97895e-13	down
ENSSSCG00000004694	FRMD5	-2.73085	1.82826e-07	4.92391e-06	down	ENSSSCG00000003016	CCDC97	-2.09678	1.3326e-10	3.7172e-09	down							ENSSSCG00000008048	RNPS1	-1.27568	1.21848e-06	2.8723e-05	down	ENSSSCG00000061268	IFIT3	2.04247	2.93659e-14	8.06157e-13	up
ENSSSCG00000059388	ENSSSCG00000059388	-3.49536	1.83996e-07	4.94993e-06	down	ENSSSCG00000037237	COMTD1	-1.73448	1.35698e-10	3.78094e-09	down							ENSSSCG00000037070	GRID2IP	2.02435	1.2363e-06	2.9114e-05	up	ENSSSCG00000055397	NAPRT	-8.85027	2.94143e-14	8.06581e-13	down
ENSSSCG00000005305	UNC13B	-1.58011	1.90151e-07	5.10983e-06	down	ENSSSCG00000016435	SMARCD3	-1.50568	1.52131e-10	4.23405e-09	down							ENSSSCG00000002959	FAM98C	1.25047	1.24094e-06	2.91653e-05	up	ENSSSCG00000037898	CXXC5	-1.62878	2.95768e-14	8.10127e-13	down
ENSSSCG00000053358	RAB40B	1.55025	1.96209e-07	5.26096e-06	up	ENSSSCG00000035729	MYOZ3	-2.22517	1.57962e-10	4.39142e-09	down							ENSSSCG00000013178	ZDHHC5	-1.34296	1.25784e-06	2.95038e-05	down	ENSSSCG00000018701	ssc-mir-378-1	-5.03869	3.08356e-14	8.43658e-13	down
ENSSSCG00000025810	KCNAB1	1.03351	1.96906e-07	5.27382e-06	up	ENSSSCG00000060630	ENSSSCG00000060630	-5.95041	1.67766e-10	4.65875e-09	down							ENSSSCG00000014011	RASGEF1C	1.5249	1.25784e-06	2.95038e-05	up	ENSSSCG00000000681	P3H3	-2.61614	3.129e-14	8.5513e-13	down
ENSSSCG00000003861	ORC1	2.63787	1.97368e-07	5.28035e-06	up	ENSSSCG00000023857	ARHGEF40	-1.54665	1.73495e-10	4.81244e-09	down							ENSSSCG00000007187	NSFL1C	-1.5075	1.26998e-06	2.97297e-05	down	ENSSSCG00000031493	CYBA	-7.26475	3.25367e-14	8.88207e-13	down
ENSSSCG00000010576	NOLC1	-1.40106	1.9826e-07	5.29838e-06	down	ENSSSCG00000032911	DUSP8	-3.30705	1.76139e-10	4.88033e-09	down							ENSSSCG00000037513	GINS4	1.75199	1.30637e-06	3.05211e-05	up	ENSSSCG00000003016	CCDC97	-2.23465	3.53728e-14	9.64545e-13	down
ENSSSCG00000000738	RHNO1	1.37653	1.99235e-07	5.31857e-06	up	ENSSSCG00000002517	WDR25	-2.45284	1.82541e-10	5.05207e-09	down							ENSSSCG00000020808	CCT6A	-1.60821	1.31521e-06	3.06972e-05	down	ENSSSCG00000032073	ENSSSCG00000032073	-2.89201	3.54121e-14	9.64545e-13	down
ENSSSCG00000029203	TOX4	-1.23253	2.02905e-07	5.41058e-06	down	ENSSSCG00000003491	AKR7A2	-2.56187	1.89269e-10	5.23243e-09	down							ENSSSCG00000032151	CPZ	1.32628	1.34545e-06	3.13414e-05	up	ENSSSCG00000014062	ENSSSCG00000014062	1.78356	3.61046e-14	9.8231e-13	up
ENSSSCG00000013094	DDB1	-1.44125	2.0417e-07	5.43236e-06	down	ENSSSCG00000008035	GFER	-3.54945	2.05243e-10	5.66772e-09	down							ENSSSCG00000005928	MROH5	-2.34087	1.35545e-06	3.15431e-05	down	ENSSSCG00000012846	GATD1	-5.90534	3.62695e-14	9.85698e-13	down
ENSSSCG00000012853	IRF7	3.87273	2.04849e-07	5.44445e-06	up	ENSSSCG00000032731	NDST1	-2.79729	2.08724e-10	5.75744e-09	down							ENSSSCG00000010176	C1orf131	-1.74367	1.35836e-06	3.158e-05	down	ENSSSCG00000008013	IGFALS	-13.7686	3.79768e-14	1.03095e-12	down
ENSSSCG00000006983	CNOT7	-1.12225	2.05088e-07	5.44483e-06	down	ENSSSCG00000033926	NUDT1	-4.4198	2.15274e-10	5.93151e-09	down							ENSSSCG00000000185	PRKAG1	-1.34072	1.38163e-06	3.20579e-05	down	ENSSSCG00000040333	NUP62	-2.06459	3.86155e-14	1.04712e-12	down
ENSSSCG00000029521	CD82	1.09726	2.07184e-07	5.49445e-06	up	ENSSSCG00000007557	MICALL2	-4.63878	2.22037e-10	6.11107e-09	down							ENSSSCG00000011896	ADPRH	-1.88329	1.38542e-06	3.21143e-05	down	ENSSSCG00000039183	NDUFAF8	-7.87982	3.88231e-14	1.05158e-12	down
ENSSSCG00000037706	PRKAR2B	1.80023	2.07821e-07	5.50533e-06	up	ENSSSCG00000017134	FN3KRP	-3.58441	2.25168e-10	6.19037e-09	down							ENSSSCG00000050067	ENSSSCG00000050067	-1.86357	1.39559e-06	3.23185e-05	down	ENSSSCG00000009973	RHBDD3	-2.52374	3.9206e-14	1.06078e-12	down
ENSSSCG00000023627	LYPD6	2.31389	2.11181e-07	5.5852e-06	up	ENSSSCG00000005669	MIGA2	-3.45221	2.29572e-10	6.30445e-09	down							ENSSSCG00000008974	SDAD1	-1.43599	1.39723e-06	3.23247e-05	down	ENSSSCG00000025858	ELN	-2.02185	4.02667e-14	1.08827e-12	down
ENSSSCG00000016574	KCP	2.16931	2.11297e-07	5.5852e-06	up	ENSSSCG00000027357	CSTB	-4.16985	2.31291e-10	6.34464e-09	down							ENSSSCG00000013786	ZNF333	-1.49559	1.40437e-06	3.24582e-05	down	ENSSSCG00000034716	CCDC137	-3.60447	4.03496e-14	1.08931e-12	down
ENSSSCG00000033298	ENSSSCG00000033298	1.07977	2.25517e-07	5.94198e-06	up	ENSSSCG00000003407	CASZ1	-1.66977	2.31888e-10	6.35399e-09	down							ENSSSCG00000014999	KBTBD3	-1.77724	1.40822e-06	3.25153e-05	down	ENSSSCG00000004044	IGF2R	-1.82362	4.15953e-14	1.12074e-12	down
ENSSSCG00000015598	PACC1	-1.65139	2.2553e-07	5.94198e-06	down	ENSSSCG00000005648	SLC27A4	-3.71425	2.33384e-10	6.38793e-09	down							ENSSSCG00000002015	AP1G2	1.2209	1.45148e-06	3.34489e-05	up	ENSSSCG00000013028	ESRRA	-1.85972	4.16057e-14	1.12074e-12	down
ENSSSCG00000036256	MAD2L1	1.61223	2.25857e-07	5.94413e-06	up	ENSSSCG00000020809	B3GAT3	-2.76928	2.54158e-10	6.94886e-09	down							ENSSSCG00000034994	AKAP1	-1.38147	1.46833e-06	3.37588e-05	down	ENSSSCG00000039551	RNF126	-2.42376	4.27222e-14	1.14954e-12	down
ENSSSCG00000017755	NOS2	1.82697	2.26705e-07	5.95997e-06	up	ENSSSCG00000017200	UNC13D	-4.67162	2.5671e-10	7.00885e-09	down							ENSSSCG00000001022	SSR1	-1.31994	1.4692e-06	3.37588e-05	down	ENSSSCG00000027890	ENSSSCG00000027890	-3.14036	4.51405e-14	1.21327e-12	down
ENSSSCG00000029606	AOX1	1.29267	2.28216e-07	5.99321e-06	up	ENSSSCG00000012973	MUS81	-2.79747	2.56918e-10	7.00885e-09	down							ENSSSCG00000013746	CALR	-1.40252	1.48186e-06	3.40167e-05	down	ENSSSCG00000001817	FURIN	-1.93832	4.77819e-14	1.28286e-12	down
ENSSSCG00000014934	CHORDC1	-1.61013	2.33323e-07	6.12069e-06	down	ENSSSCG00000034448	FLT3LG	-2.90751	2.63445e-10	7.17902e-09	down							ENSSSCG00000006304	MPC2	-1.31579	1.49181e-06	3.41995e-05	down	ENSSSCG00000054506	VEGFB	-2.28271	5.22652e-14	1.40168e-12	down
ENSSSCG00000027551	NUDT15	1.43879	2.3492e-07	6.15592e-06	up	ENSSSCG00000022672	TRPM4	-2.54175	2.68878e-10	7.31903e-09	down							ENSSSCG00000000781	ABCD2	3.42408	1.51274e-06	3.45913e-05	up	ENSSSCG00000012955	KLC2	-2.30578	5.45672e-14	1.46182e-12	down
ENSSSCG00000000607	ART4	2.82928	2.36274e-07	6.18471e-06	up	ENSSSCG00000008722	SH3TC1	-4.58635	2.72164e-10	7.40036e-09	down							ENSSSCG00000010639	HABP2	1.64046	1.51713e-06	3.46582e-05	up	ENSSSCG00000032411	ENGASE	-3.54683	5.5089e-14	1.47417e-12	down
ENSSSCG00000061023	ENSSSCG00000061023	3.45272	2.4117e-07	6.3012e-06	up	ENSSSCG00000008007	WDR24	-3.50796	2.78675e-10	7.56909e-09	down							ENSSSCG00000044588	ENSSSCG00000044588	1.20044	1.52707e-06	3.48517e-05	up	ENSSSCG00000037975	JRK	-7.02176	5.63825e-14	1.50714e-12	down
ENSSSCG00000040998	LEAP2	-1.29856	2.41244e-07	6.3012e-06	down	ENSSSCG00000010974	CNTFR	-2.38445	2.80847e-10	7.61975e-09	down							ENSSSCG00000008225	PTCD3	-1.41193	1.54125e-06	3.51076e-05	down	ENSSSCG00000003941	SZT2	-1.73384	5.9317e-14	1.58384e-12	down
ENSSSCG00000056836	ENSSSCG00000056836	-3.11956	2.43274e-07	6.34736e-06	down	ENSSSCG00000053351	ISCA1	-1.6125	2.81511e-10	7.6294e-09	down							ENSSSCG00000016078	HSPE1	-1.5219	1.54371e-06	3.51298e-05	down	ENSSSCG00000003121	KPTN	-1.86123	6.20918e-14	1.65612e-12	down
ENSSSCG00000007117	GZF1	-1.26802	2.43535e-07	6.34736e-06	down	ENSSSCG00000013598	KANK3	-2.80183	2.8449e-10	7.70172e-09	down							ENSSSCG00000010912	KIF14	5.23371	1.578e-06	3.58734e-05	up	ENSSSCG00000054149	DPM3	-5.60202	6.3416e-14	1.68959e-12	down
ENSSSCG00000040337	ENSSSCG00000040337	1.16261	2.45343e-07	6.38761e-06	up	ENSSSCG00000037146	SWSAP1	-3.54119	2.85457e-10	7.71947e-09	down							ENSSSCG00000058839	ENSSSCG00000058839	-5.25153	1.57942e-06	3.58734e-05	down	ENSSSCG00000057637	C4orf54	-1.89468	6.41445e-14	1.70714e-12	down
ENSSSCG00000013079	DAGLA	1.25971	2.48774e-07	6.46998e-06	up	ENSSSCG00000040236	ENSSSCG00000040236	-13.4792	2.88327e-10	7.78859e-09	down							ENSSSCG00000008377	CCT4	-1.59449	1.59478e-06	3.61876e-05	down	ENSSSCG00000018023	COX10	-1.61284	6.54869e-14	1.74097e-12	down
ENSSSCG00000013113	TMEM132A	1.49566	2.4941e-07	6.47957e-06	up	ENSSSCG00000002258	KLHL25	-5.31404	2.91203e-10	7.85772e-09	down							ENSSSCG00000003289	ISOC2	-1.34752	1.59759e-06	3.62166e-05	down	ENSSSCG00000009931	MVK	-3.36898	6.57064e-14	1.7449e-12	down
ENSSSCG00000002864	SLC7A10	2.38078	2.5372e-07	6.58449e-06	up	ENSSSCG00000035854	RAB11FIP3	-3.29962	2.95445e-10	7.96352e-09	down							ENSSSCG00000028132	NAA20	-1.32532	1.60419e-06	3.63314e-05	down	ENSSSCG00000032452	WFS1	-3.04592	6.70949e-14	1.77984e-12	down
ENSSSCG00000021873	CRABP1	5.8732	2.57512e-07	6.67575e-06	up	ENSSSCG00000061900	TMEM30B	-4.29809	3.02082e-10	8.13358e-09	down							ENSSSCG00000061723	ENSSSCG00000061723	1.06061	1.60637e-06	3.6346e-05	up	ENSSSCG00000039144	ENSSSCG00000039144	-3.88917	6.76391e-14	1.79233e-12	down
ENSSSCG00000000681	P3H3	1.42541	2.59728e-07	6.72601e-06	up	ENSSSCG00000000965	NCAPH2	-2.5745	3.04357e-10	8.18594e-09	down							ENSSSCG00000028015	GAL3ST3	11.4555	1.63608e-06	3.6983e-05	up	ENSSSCG00000044588	ENSSSCG00000044588	-2.73828	7.18217e-14	1.90109e-12	down
ENSSSCG00000044722	ENSSSCG00000044722	13.294	2.60704e-07	6.74407e-06	up	ENSSSCG00000001072	NHLRC1	-4.2942	3.13989e-10	8.43587e-09	down							ENSSSCG00000011358	TREX1	-2.30594	1.64929e-06	3.72459e-05	down	ENSSSCG00000000645	GABARAPL1	2.01908	7.20239e-14	1.90438e-12	up
ENSSSCG00000054999	ZBTB21	-2.48319	2.62602e-07	6.78594e-06	down	ENSSSCG00000016750	YKT6	-1.58021	3.26355e-10	8.7586e-09	down							ENSSSCG00000047442	ENSSSCG00000047442	-4.07463	1.6561e-06	3.73641e-05	down	ENSSSCG00000003393	TMEM201	-2.0603	7.37814e-14	1.94874e-12	down
ENSSSCG00000038055	CORO1A	3.17313	2.66784e-07	6.88665e-06	up	ENSSSCG00000016721	DBNL	-3.01976	3.29229e-10	8.82617e-09	down							ENSSSCG00000025096	FBXO24	1.1919	1.66163e-06	3.74531e-05	up	ENSSSCG00000040554	COL9A3	-13.3713	7.40128e-14	1.95274e-12	down
ENSSSCG00000007077	ESF1	-1.38906	2.72982e-07	7.03917e-06	down	ENSSSCG00000003348	ENSSSCG00000003348	-1.62135	3.36719e-10	9.01722e-09	down							ENSSSCG00000024914	CFB	-3.14865	1.71095e-06	3.84914e-05	down	ENSSSCG00000013259	DGKZ	-1.5414	7.48843e-14	1.9736e-12	down
ENSSSCG00000044226	ENSSSCG00000044226	-2.80673	2.75704e-07	7.10179e-06	down	ENSSSCG00000056196	ENSSSCG00000056196	-3.34447	3.53885e-10	9.46671e-09	down							ENSSSCG00000005510	PHF19	1.06207	1.74081e-06	3.91033e-05	up	ENSSSCG00000035993	C1QTNF2	-2.42074	7.72824e-14	2.0346e-12	down
ENSSSCG00000010184	AGT	-2.1556	2.79533e-07	7.19278e-06	down	ENSSSCG00000029300	ALKBH4	-3.14929	3.74115e-10	9.99709e-09	down							ENSSSCG00000006274	PRKDC	-1.36604	1.74145e-06	3.91033e-05	down	ENSSSCG00000037999	PPP1R14B	-2.25102	8.15957e-14	2.14584e-12	down
ENSSSCG00000038323	ACTN3	3.94773	2.81616e-07	7.2387e-06	up	ENSSSCG00000008703	ADRA2C	-7.6913	4.01031e-10	1.07048e-08	down							ENSSSCG00000049507	ENSSSCG00000049507	1.78603	1.78016e-06	3.99346e-05	up	ENSSSCG00000013510	UBXN6	-2.1226	8.37739e-14	2.20076e-12	down
ENSSSCG00000011026	ARHGAP12	-1.28043	2.83896e-07	7.28957e-06	down	ENSSSCG00000031441	GRAMD4	-2.29198	4.04277e-10	1.07799e-08	down							ENSSSCG00000033700	ENSSSCG00000033700	-1.36646	1.7962e-06	4.02182e-05	down	ENSSSCG00000005915	MAF1	-2.42727	8.7022e-14	2.28363e-12	down
ENSSSCG00000011369	WDR6	1.16676	2.86856e-07	7.35779e-06	up	ENSSSCG00000032115	OSGIN1	-2.99675	4.11751e-10	1.09673e-08	down							ENSSSCG00000002651	CDT1	2.22994	1.83727e-06	4.106e-05	up	ENSSSCG00000033518	LLGL2	-13.0979	8.71875e-14	2.28551e-12	down
ENSSSCG00000014239	CEP120	-1.36821	2.87377e-07	7.36335e-06	down	ENSSSCG00000000764	HDHD5	-3.3054	4.16138e-10	1.10723e-08	down							ENSSSCG00000039271	ST8SIA2	1.33519	1.85553e-06	4.14291e-05	up	ENSSSCG00000058254	FAM171A2	-5.28107	9.27389e-14	2.42843e-12	down
ENSSSCG00000000394	CNPY2	1.03751	2.89782e-07	7.41712e-06	up	ENSSSCG00000062029	FUT4	-13.4995	4.1779e-10	1.11043e-08	down							ENSSSCG00000012844	SLC25A22	-1.65696	1.87704e-06	4.18699e-05	down	ENSSSCG00000031941	MED22	-2.48151	9.50097e-14	2.48522e-12	down
ENSSSCG00000032782	PNPO	1.11786	2.9305e-07	7.49287e-06	up	ENSSSCG00000017340	DCAKD	-3.34904	4.21808e-10	1.11991e-08	down							ENSSSCG00000023837	WFDC1	-1.77419	1.90204e-06	4.23875e-05	down	ENSSSCG00000013445	CSNK1G2	-2.05912	9.91964e-14	2.59196e-12	down
ENSSSCG00000012290	WDR45	-1.33704	3.01272e-07	7.69497e-06	down	ENSSSCG00000023483	PLXNA3	-3.22728	4.2662e-10	1.13148e-08	down							ENSSSCG00000011684	U2SURP	-1.28194	1.91199e-06	4.25692e-05	down	ENSSSCG00000034272	DENND6B	-2.71557	1.00362e-13	2.61962e-12	down
ENSSSCG00000015067	ZPR1	-1.13728	3.04524e-07	7.76985e-06	down	ENSSSCG00000034092	MBLAC1	-2.51687	4.27945e-10	1.13378e-08	down							ENSSSCG00000000849	HSP90B1	-1.41735	1.91714e-06	4.26437e-05	down	ENSSSCG00000034821	ARMCX4	-1.9187	1.03252e-13	2.69217e-12	down
ENSSSCG00000034868	VAMP2	-1.20888	3.05024e-07	7.77442e-06	down	ENSSSCG00000046749	ENSSSCG00000046749	3.51344	4.4238e-10	1.17077e-08	up							ENSSSCG00000012264	ENSSSCG00000012264	-1.35785	1.93009e-06	4.28915e-05	down	ENSSSCG00000026733	HIPK2	-2.05379	1.04032e-13	2.70961e-12	down
ENSSSCG00000062807	ENSSSCG00000062807	2.18934	3.13082e-07	7.97143e-06	up	ENSSSCG00000054981	FADD	-2.2718	4.46319e-10	1.17994e-08	down							ENSSSCG00000016998	NPM1	-1.30335	1.96242e-06	4.35691e-05	down	ENSSSCG00000017204	ITGB4	-2.28308	1.10982e-13	2.88755e-12	down
ENSSSCG00000026977	TRAIP	2.25783	3.13455e-07	7.97253e-06	up	ENSSSCG00000032154	ERF	-3.80794	4.46996e-10	1.18047e-08	down							ENSSSCG00000033741	NIP7	-1.44442	1.97175e-06	4.37351e-05	down	ENSSSCG00000030328	NDUFB10	-1.7306	1.18257e-13	3.07356e-12	down
ENSSSCG00000050241	ENSSSCG00000050241	2.67405	3.14102e-07	7.98062e-06	up	ENSSSCG00000038739	MYPOP	-5.65075	4.54853e-10	1.19994e-08	down							ENSSSCG00000009166	MANBA	1.70169	2.0011e-06	4.43031e-05	up	ENSSSCG00000029151	RASIP1	-2.00581	1.18498e-13	3.07653e-12	down
ENSSSCG00000038917	ATXN1L	-1.32675	3.16566e-07	8.03482e-06	down	ENSSSCG00000025321	MAZ	-1.66413	4.72422e-10	1.24497e-08	down							ENSSSCG00000016275	NCL	-1.24662	2.02551e-06	4.47598e-05	down	ENSSSCG00000013260	MDK	-2.22418	1.29241e-13	3.35188e-12	down
ENSSSCG00000048033	ENSSSCG00000048033	-2.69843	3.18514e-07	8.07581e-06	down	ENSSSCG00000023866	ACSF3	-2.64845	4.77289e-10	1.25646e-08	down							ENSSSCG00000037645	COTL1	1.36032	2.07994e-06	4.59145e-05	up	ENSSSCG00000012293	PRICKLE3	-2.80038	1.30952e-13	3.39266e-12	down
ENSSSCG00000012878	IGHMBP2	-1.22252	3.22529e-07	8.16905e-06	down	ENSSSCG00000032369	HSD3B7	-2.0036	4.79184e-10	1.25918e-08	down							ENSSSCG00000009488	SLITRK5	1.64011	2.08164e-06	4.59145e-05	up	ENSSSCG00000026108	CDC42EP1	-3.23297	1.31737e-13	3.40937e-12	down
ENSSSCG00000038007	HACD1	1.17631	3.25257e-07	8.22955e-06	up	ENSSSCG00000010586	SUFU	-1.94476	4.79341e-10	1.25918e-08	down							ENSSSCG00000035209	ANP32E	-1.46964	2.08743e-06	4.59564e-05	down	ENSSSCG00000005908	ENSSSCG00000005908	-13.7569	1.39135e-13	3.59704e-12	down
ENSSSCG00000001910	ISLR	1.3771	3.39596e-07	8.58339e-06	up	ENSSSCG00000009554	GRTP1	-3.68368	4.87974e-10	1.28039e-08	down							ENSSSCG00000015567	NIBAN1	1.0723	2.09632e-06	4.61093e-05	up	ENSSSCG00000032284	CCND3	-1.65464	1.46177e-13	3.77508e-12	down
ENSSSCG00000032049	ZZEF1	-1.32999	3.42505e-07	8.6479e-06	down	ENSSSCG00000038738	DMWD	-2.09029	4.88446e-10	1.28039e-08	down							ENSSSCG00000007077	ESF1	-1.36531	2.10903e-06	4.63458e-05	down	ENSSSCG00000005128	TUSC1	-15.2802	1.46485e-13	3.77904e-12	down
ENSSSCG00000010107	MED15	-1.12941	3.43425e-07	8.66211e-06	down	ENSSSCG00000032536	B3GNT8	-2.81233	4.95574e-10	1.2977e-08	down							ENSSSCG00000015268	FMO1	-1.91231	2.15239e-06	4.71672e-05	down	ENSSSCG00000061048	ENSSSCG00000061048	1.65444	1.55131e-13	3.99785e-12	up
ENSSSCG00000015135	SORL1	1.2321	3.4825e-07	8.77467e-06	up	ENSSSCG00000039842	ZSCAN25	-3.53063	5.11492e-10	1.33797e-08	down							ENSSSCG00000004473	PHIP	-1.67765	2.20007e-06	4.81229e-05	down	ENSSSCG00000028266	TMUB1	-2.76993	1.60757e-13	4.13847e-12	down
ENSSSCG00000015985	HOXD3	1.58994	3.49077e-07	8.78638e-06	up	ENSSSCG00000022655	PTGES2	-2.28658	5.23551e-10	1.36807e-08	down							ENSSSCG00000017551	FAM117A	1.26703	2.21363e-06	4.83748e-05	up	ENSSSCG00000040519	URGCP	-2.31535	1.63626e-13	4.20789e-12	down
ENSSSCG00000055760	ENSSSCG00000055760	-1.52097	3.50311e-07	8.80827e-06	down	ENSSSCG00000032903	FAAP20	-12.8923	5.25846e-10	1.37262e-08	down							ENSSSCG00000013744	TRMT1	-1.38161	2.26015e-06	4.93005e-05	down	ENSSSCG00000012271	RBM10	-1.69832	1.67318e-13	4.29831e-12	down
ENSSSCG00000008785	FAM114A1	1.45508	3.53326e-07	8.87489e-06	up	ENSSSCG00000027197	DYRK1B	-2.40259	5.31407e-10	1.38568e-08	down							ENSSSCG00000035666	C20orf27	-1.56117	2.26723e-06	4.93926e-05	down	ENSSSCG00000033171	MAPK11	-2.80709	1.76106e-13	4.51932e-12	down
ENSSSCG00000029633	USP24	-1.27595	3.6493e-07	9.15686e-06	down	ENSSSCG00000003134	GRWD1	-2.18229	5.33431e-10	1.3895e-08	down							ENSSSCG00000017478	RAPGEFL1	10.5034	2.26855e-06	4.93926e-05	up	ENSSSCG00000021712	HERC6	1.55436	1.7766e-13	4.55441e-12	up
ENSSSCG00000023174	USP53	-1.96014	3.69486e-07	9.2616e-06	down	ENSSSCG00000022963	UNKL	-3.04757	5.8521e-10	1.52277e-08	down							ENSSSCG00000061525	ENSSSCG00000061525	2.00797	2.34413e-06	5.0851e-05	up	ENSSSCG00000034364	SPECC1	-2.55918	1.87855e-13	4.8107e-12	down
ENSSSCG00000014670	ENSSSCG00000014670	2.4917	3.72136e-07	9.30877e-06	up	ENSSSCG00000055084	HRCT1	-15.0946	5.93808e-10	1.54353e-08	down							ENSSSCG00000040857	SNRPB	-1.42117	2.39062e-06	5.18105e-05	down	ENSSSCG00000001391	CCHCR1	-2.68263	1.95961e-13	5.01302e-12	down
ENSSSCG00000015924	SPC25	1.67147	3.73768e-07	9.33996e-06	up	ENSSSCG00000013444	BTBD2	-1.95445	5.97677e-10	1.55196e-08	down							ENSSSCG00000009043	ABCE1	-1.31396	2.39273e-06	5.18105e-05	down	ENSSSCG00000007557	MICALL2	-3.78185	1.9878e-13	5.07983e-12	down
ENSSSCG00000032583	SRSF5	-1.0137	3.79115e-07	9.46381e-06	down	ENSSSCG00000037539	SORCS2	-2.86842	6.11862e-10	1.58713e-08	down							ENSSSCG00000006346	ATF6	-1.45373	2.4754e-06	5.35515e-05	down	ENSSSCG00000011158	PFKP	-2.54557	1.9967e-13	5.09722e-12	down
ENSSSCG00000059772	ENSSSCG00000059772	-1.51494	3.823e-07	9.53351e-06	down	ENSSSCG00000010735	LHPP	-3.04551	6.18311e-10	1.60218e-08	down							ENSSSCG00000008226	POLR1A	-1.33445	2.52631e-06	5.4603e-05	down	ENSSSCG00000002276	PLEKHG3	-1.62797	2.02964e-13	5.17589e-12	down
ENSSSCG00000009605	GFRA2	1.49734	3.85781e-07	9.61042e-06	up	ENSSSCG00000009973	RHBDD3	-2.66574	6.25729e-10	1.61971e-08	down							ENSSSCG00000037890	ZNF853	-1.49928	2.56418e-06	5.53707e-05	down	ENSSSCG00000007542	PRKAR1B	-3.49849	2.03331e-13	5.17984e-12	down
ENSSSCG00000020701	TTC9	-1.41328	3.92967e-07	9.7794e-06	down	ENSSSCG00000013260	MDK	-2.76685	6.64497e-10	1.71827e-08	down							ENSSSCG00000011822	OPA1	-1.437	2.7038e-06	5.81206e-05	down	ENSSSCG00000021748	PRR5	-13.695	2.05197e-13	5.22193e-12	down
ENSSSCG00000010486	HELLS	1.4339	3.9637e-07	9.85396e-06	up	ENSSSCG00000005751	COL5A1	-2.18017	6.68571e-10	1.727e-08	down							ENSSSCG00000051090	ENSSSCG00000051090	-1.52601	2.72156e-06	5.84492e-05	down	ENSSSCG00000016191	ENSSSCG00000016191	-1.8504	2.06961e-13	5.26134e-12	down
ENSSSCG00000003586	EPB41	1.09995	4.00701e-07	9.95142e-06	up	ENSSSCG00000057823	ENSSSCG00000057823	-7.51051	6.81716e-10	1.75913e-08	down							ENSSSCG00000032275	MRPS30	-1.48322	2.74433e-06	5.8885e-05	down	ENSSSCG00000014768	TRIM68	-2.87069	2.13612e-13	5.42478e-12	down
ENSSSCG00000017200	UNC13D	-1.76529	4.02088e-07	9.97565e-06	down	ENSSSCG00000003468	PLEKHM2	-2.14283	7.1036e-10	1.83114e-08	down							ENSSSCG00000006383	VANGL2	1.42119	2.77575e-06	5.93976e-05	up	ENSSSCG00000003527	EPHB2	-2.37135	2.20465e-13	5.59299e-12	down
ENSSSCG00000015326	COL1A2	1.82388	4.0503e-07	1.00384e-05	up	ENSSSCG00000008682	NSD2	-2.3003	7.15398e-10	1.84221e-08	down							ENSSSCG00000004762	DNAJC17	-1.60211	2.77993e-06	5.94333e-05	down	ENSSSCG00000038453	SYNPO	-2.09712	2.23183e-13	5.65606e-12	down
ENSSSCG00000057184	CENPW	2.42186	4.14603e-07	1.02651e-05	up	ENSSSCG00000021130	RPP21	-4.27475	7.19464e-10	1.85075e-08	down							ENSSSCG00000006651	ADAMTSL4	-1.48183	2.84084e-06	6.06806e-05	down	ENSSSCG00000011046	ITGA8	2.25026	2.23829e-13	5.66654e-12	up
ENSSSCG00000010351	CCSER2	-1.32902	4.16743e-07	1.02971e-05	down	ENSSSCG00000014843	CHRDL2	-3.62133	7.41422e-10	1.90526e-08	down							ENSSSCG00000000738	RHNO1	1.08837	2.87578e-06	6.13715e-05	up	ENSSSCG00000016750	YKT6	-1.79962	2.26536e-13	5.72912e-12	down
ENSSSCG00000009359	SUPT20H	-1.11323	4.22416e-07	1.04266e-05	down	ENSSSCG00000013599	ANGPTL4	-2.853	7.9511e-10	2.04111e-08	down							ENSSSCG00000059930	ENSSSCG00000059930	-11.1035	2.89315e-06	6.15756e-05	down	ENSSSCG00000032633	FAM53A	-9.52257	2.29484e-13	5.79769e-12	down
ENSSSCG00000007951	CREBBP	-1.29357	4.31936e-07	1.06507e-05	down	ENSSSCG00000001872	LINGO1	-1.87976	8.19467e-10	2.10146e-08	down							ENSSSCG00000014825	RELT	1.1091	2.96636e-06	6.30771e-05	up	ENSSSCG00000053131	ENSSSCG00000053131	-4.99934	2.31169e-13	5.8342e-12	down
ENSSSCG00000015455	CUL1	-1.23841	4.33773e-07	1.06852e-05	down	ENSSSCG00000058036	ENSSSCG00000058036	-13.9374	8.37489e-10	2.14546e-08	down							ENSSSCG00000016778	NLN	-1.4594	2.96911e-06	6.30789e-05	down	ENSSSCG00000001653	PEX6	-2.12254	2.3341e-13	5.88468e-12	down
ENSSSCG00000003128	LIG1	1.17567	4.34747e-07	1.06983e-05	up	ENSSSCG00000002348	ACOT6	-2.27976	8.40246e-10	2.1503e-08	down							ENSSSCG00000003013	B9D2	1.48352	2.97734e-06	6.31971e-05	up	ENSSSCG00000031349	ZNF580	-3.67804	2.35751e-13	5.93758e-12	down
ENSSSCG00000015566	EDEM3	-1.10515	4.36126e-07	1.07213e-05	down	ENSSSCG00000014632	FHIP1B	-2.45792	8.48828e-10	2.17002e-08	down							ENSSSCG00000000399	TIMELESS	1.2236	2.98636e-06	6.32749e-05	up	ENSSSCG00000025108	G6PD	-2.64418	2.36365e-13	5.94688e-12	down
ENSSSCG00000024814	PFKFB1	1.78353	4.38025e-07	1.07571e-05	up	ENSSSCG00000007987	DECR2	-3.08096	8.55272e-10	2.18425e-08	down							ENSSSCG00000039779	CHGB	3.05031	3.06778e-06	6.48839e-05	up	ENSSSCG00000044700	COL4A1	-1.83388	2.3666e-13	5.94819e-12	down
ENSSSCG00000017273	PSMD12	-1.30026	4.38555e-07	1.07593e-05	down	ENSSSCG00000010381	ARHGAP22	-2.81073	8.6116e-10	2.19702e-08	down							ENSSSCG00000028840	EZH2	1.05114	3.08311e-06	6.515e-05	up	ENSSSCG00000040875	ZFPM1	-12.9808	2.38345e-13	5.98437e-12	down
ENSSSCG00000015268	FMO1	-1.80132	4.41248e-07	1.08144e-05	down	ENSSSCG00000013763	DCAF15	-1.95013	8.74151e-10	2.22787e-08	down							ENSSSCG00000007492	FAM210B	1.11111	3.13342e-06	6.61212e-05	up	ENSSSCG00000028201	CWF19L2	1.15597	2.49318e-13	6.25344e-12	up
ENSSSCG00000017693	AATF	-1.2892	4.4358e-07	1.08605e-05	down	ENSSSCG00000003090	ENSSSCG00000003090	-2.20568	8.86643e-10	2.25739e-08	down							ENSSSCG00000001701	HSP90AB1	-1.44021	3.13515e-06	6.61212e-05	down	ENSSSCG00000010756	MGMT	-3.17572	2.53757e-13	6.35826e-12	down
ENSSSCG00000039946	CD34	1.17826	4.44681e-07	1.08765e-05	up	ENSSSCG00000017227	FDXR	-3.86169	9.00766e-10	2.291e-08	down							ENSSSCG00000007772	STX1A	2.13019	3.13745e-06	6.61212e-05	up	ENSSSCG00000009633	ENSSSCG00000009633	1.39955	2.56694e-13	6.42524e-12	up
ENSSSCG00000025020	PCSK9	5.67729	4.45785e-07	1.08925e-05	up	ENSSSCG00000005680	PRRX2	-4.31711	9.64165e-10	2.44883e-08	down							ENSSSCG00000031657	ENSSSCG00000031657	1.09494	3.16151e-06	6.6569e-05	up	ENSSSCG00000035940	SPSB1	-2.34539	2.57751e-13	6.44509e-12	down
ENSSSCG00000007992	PIGQ	-1.19303	4.49461e-07	1.09713e-05	down	ENSSSCG00000052617	ENSSSCG00000052617	-11.083	9.648e-10	2.44883e-08	down							ENSSSCG00000007543	DNAAF5	-1.39264	3.16443e-06	6.65713e-05	down	ENSSSCG00000010527	MARVELD1	-15.7207	2.75136e-13	6.87277e-12	down
ENSSSCG00000006737	IGSF3	1.12786	4.51655e-07	1.10137e-05	up	ENSSSCG00000017125	FOXK2	-1.93044	9.75343e-10	2.47306e-08	down							ENSSSCG00000010797	EARS2	-1.47606	3.20153e-06	6.72918e-05	down	ENSSSCG00000007369	ENSSSCG00000007369	-1.45984	2.82448e-13	7.04821e-12	down
ENSSSCG00000011826	TMEM44	1.39857	4.55366e-07	1.10931e-05	up	ENSSSCG00000007995	MCRIP2	-5.6447	9.82157e-10	2.4878e-08	down							ENSSSCG00000060759	ENSSSCG00000060759	1.49928	3.21689e-06	6.75445e-05	up	ENSSSCG00000036022	ENSSSCG00000036022	-5.38055	2.86144e-13	7.13117e-12	down
ENSSSCG00000015277	SOX13	-1.31774	4.62608e-07	1.12536e-05	down	ENSSSCG00000010322	ZNF503	-2.18171	9.95482e-10	2.51897e-08	down							ENSSSCG00000001849	ANPEP	-2.62922	3.21926e-06	6.75445e-05	down	ENSSSCG00000026590	HGH1	-3.18185	2.86357e-13	7.13117e-12	down
ENSSSCG00000036494	ERG28	1.21	4.62882e-07	1.12536e-05	up	ENSSSCG00000030337	NYAP1	-4.71846	1.0084e-09	2.54907e-08	down							ENSSSCG00000005391	TMEFF1	2.19718	3.23065e-06	6.77236e-05	up	ENSSSCG00000012295	MAGIX	-2.958	2.90782e-13	7.23399e-12	down
ENSSSCG00000008504	CRIM1	-1.67017	4.6519e-07	1.12983e-05	down	ENSSSCG00000007790	PRR14	-1.93608	1.01326e-09	2.55873e-08	down							ENSSSCG00000040919	RTN4RL2	-1.74849	3.27362e-06	6.85636e-05	down	ENSSSCG00000039929	ERCC2	-1.67867	3.04922e-13	7.57804e-12	down
ENSSSCG00000026430	ENSSSCG00000026430	-1.07837	4.70131e-07	1.14069e-05	down	ENSSSCG00000017139	RPTOR	-2.25291	1.07504e-09	2.71199e-08	down							ENSSSCG00000017754	ENSSSCG00000017754	1.1888	3.27767e-06	6.85664e-05	up	ENSSSCG00000039962	HSPB1	-5.09659	3.06176e-13	7.60146e-12	down
ENSSSCG00000014060	KIAA1191	-1.04138	4.72867e-07	1.14618e-05	down	ENSSSCG00000005664	LRRC8A	-2.0602	1.07713e-09	2.71449e-08	down							ENSSSCG00000021620	STIP1	-1.61316	3.27955e-06	6.85664e-05	down	ENSSSCG00000055239	ATP6V0E2	-1.67599	3.12601e-13	7.75309e-12	down
ENSSSCG00000055268	RIMKLA	2.22654	4.73574e-07	1.14675e-05	up	ENSSSCG00000002868	PEPD	-2.12617	1.11838e-09	2.8156e-08	down							ENSSSCG00000017525	NFE2L1	-1.34365	3.30397e-06	6.89551e-05	down	ENSSSCG00000003109	TMEM160	-15.2521	3.2258e-13	7.99246e-12	down
ENSSSCG00000003582	SMPDL3B	1.02248	4.79689e-07	1.15924e-05	up	ENSSSCG00000016753	POLD2	-2.4269	1.12061e-09	2.81835e-08	down							ENSSSCG00000000547	MRPS35	-1.39927	3.35208e-06	6.98359e-05	down	ENSSSCG00000037274	PTMA	-1.87568	3.86639e-13	9.5699e-12	down
ENSSSCG00000014902	ANKRD42	-1.27921	4.92807e-07	1.18976e-05	down	ENSSSCG00000031547	ICE1	-1.81346	1.12385e-09	2.82147e-08	down							ENSSSCG00000012631	LONRF3	-1.61394	3.39306e-06	7.05035e-05	down	ENSSSCG00000023333	FCN2	-2.6633	3.97407e-13	9.82647e-12	down
ENSSSCG00000022302	BICRA	-1.36205	4.94506e-07	1.19267e-05	down	ENSSSCG00000031163	ENSSSCG00000031163	-2.49041	1.12413e-09	2.82147e-08	down							ENSSSCG00000040494	RPL3	-1.27442	3.39703e-06	7.05231e-05	down	ENSSSCG00000017754	ENSSSCG00000017754	1.65607	4.03383e-13	9.96413e-12	up
ENSSSCG00000001463	PSMB9	2.71405	4.99211e-07	1.20282e-05	up	ENSSSCG00000005626	FPGS	-2.09137	1.16333e-09	2.91692e-08	down							ENSSSCG00000015600	DTL	2.40788	3.39996e-06	7.05231e-05	up	ENSSSCG00000003377	ACOT7	-3.51865	4.11922e-13	1.01648e-11	down
ENSSSCG00000043646	ENSSSCG00000043646	-2.78825	5.03909e-07	1.21293e-05	down	ENSSSCG00000034151	RNPEP	-2.54707	1.17978e-09	2.95517e-08	down							ENSSSCG00000022912	NT5C3A	1.21019	3.41069e-06	7.06838e-05	up	ENSSSCG00000031706	ENSSSCG00000031706	1.28795	4.12649e-13	1.01724e-11	up
ENSSSCG00000027667	EML1	1.02616	5.14143e-07	1.23511e-05	up	ENSSSCG00000032110	ENSSSCG00000032110	-2.6167	1.19574e-09	2.99212e-08	down							ENSSSCG00000051232	ENSSSCG00000051232	2.69195	3.42001e-06	7.08148e-05	up	ENSSSCG00000012768	ZFP92	-13.491	4.39715e-13	1.08287e-11	down
ENSSSCG00000011641	SLCO2A1	-1.24105	5.36002e-07	1.28635e-05	down	ENSSSCG00000008003	HAGHL	-2.92618	1.20402e-09	3.0098e-08	down							ENSSSCG00000053555	ENSSSCG00000053555	2.23315	3.42373e-06	7.08165e-05	up	ENSSSCG00000016267	ITM2C	-2.50172	4.72858e-13	1.16332e-11	down
ENSSSCG00000003471	EPHA2	1.02361	5.42129e-07	1.29977e-05	up	ENSSSCG00000011828	FAM43A	-2.60149	1.22408e-09	3.05687e-08	down							ENSSSCG00000024983	RSL24D1	-1.35812	3.44833e-06	7.12144e-05	down	ENSSSCG00000006392	IGSF8	-3.96854	4.81413e-13	1.18317e-11	down
ENSSSCG00000034820	MAFA	1.62327	5.42986e-07	1.30054e-05	up	ENSSSCG00000027916	ENSSSCG00000027916	-1.96156	1.23029e-09	3.0693e-08	down							ENSSSCG00000039331	ENSSSCG00000039331	-1.36723	3.46259e-06	7.14465e-05	down	ENSSSCG00000007991	WDR90	-11.7797	4.82066e-13	1.18358e-11	down
ENSSSCG00000000915	DCN	1.28307	5.43717e-07	1.301e-05	up	ENSSSCG00000007171	EBF4	-2.37685	1.24418e-09	3.0985e-08	down							ENSSSCG00000018005	MYH8	-2.05764	3.54127e-06	7.30062e-05	down	ENSSSCG00000014335	REEP2	-2.8149	4.90121e-13	1.20215e-11	down
ENSSSCG00000017109	ADAMTS16	1.81318	5.447e-07	1.30207e-05	up	ENSSSCG00000033541	NAT8L	-11.0917	1.2445e-09	3.0985e-08	down							ENSSSCG00000032950	SLC25A34	-1.44306	3.59698e-06	7.40903e-05	down	ENSSSCG00000063195	ZNF71	-3.21279	4.95149e-13	1.21326e-11	down
ENSSSCG00000000770	MICAL3	-1.13129	5.49651e-07	1.31261e-05	down	ENSSSCG00000033374	MRPL20	-1.88629	1.24884e-09	3.1062e-08	down							ENSSSCG00000015828	ZNF703	-1.31236	3.6097e-06	7.42463e-05	down	ENSSSCG00000029050	MRPL55	-2.87217	4.96482e-13	1.21531e-11	down
ENSSSCG00000030395	ASB5	-1.2822	5.5145e-07	1.31561e-05	down	ENSSSCG00000001421	ZBTB12	-2.67853	1.28872e-09	3.20216e-08	down							ENSSSCG00000016961	CDK7	-1.54379	3.61083e-06	7.42463e-05	down	ENSSSCG00000039655	TAFAZZIN	-1.62216	5.03029e-13	1.2301e-11	down
ENSSSCG00000000133	TST	1.25124	5.62367e-07	1.34033e-05	up	ENSSSCG00000003352	ENSSSCG00000003352	-1.40822	1.32296e-09	3.28396e-08	down							ENSSSCG00000045726	PXMP2	-1.61339	3.63639e-06	7.4707e-05	down	ENSSSCG00000023173	REXO4	-3.29484	5.10941e-13	1.2482e-11	down
ENSSSCG00000007748	PSPH	2.15561	5.64139e-07	1.34324e-05	up	ENSSSCG00000012783	IDH3G	-2.27349	1.36551e-09	3.3862e-08	down							ENSSSCG00000003438	VPS13D	-1.30012	3.65432e-06	7.50102e-05	down	ENSSSCG00000000745	DDX11	-2.25479	5.3059e-13	1.2949e-11	down
ENSSSCG00000055623	ENSSSCG00000055623	1.5261	5.67089e-07	1.34894e-05	up	ENSSSCG00000003199	AP2A1	-2.54707	1.36844e-09	3.39006e-08	down							ENSSSCG00000038439	PRX	-1.66859	3.69072e-06	7.56918e-05	down	ENSSSCG00000032549	ENSSSCG00000032549	-2.09394	5.83281e-13	1.42207e-11	down
ENSSSCG00000063532	ENSSSCG00000063532	-1.89463	5.71393e-07	1.35784e-05	down	ENSSSCG00000028806	RPS6KA4	-2.20305	1.37833e-09	3.41115e-08	down							ENSSSCG00000035103	PIGL	-1.66574	3.70391e-06	7.58964e-05	down	ENSSSCG00000038763	CERK	-1.99088	5.95592e-13	1.45064e-11	down
ENSSSCG00000004044	IGF2R	-1.44584	5.73739e-07	1.36208e-05	down	ENSSSCG00000017591	NME2	-1.7914	1.41181e-09	3.49054e-08	down							ENSSSCG00000012875	TPCN2	-1.65648	3.76799e-06	7.71428e-05	down	ENSSSCG00000027024	ASIC3	-2.6026	6.18114e-13	1.504e-11	down
ENSSSCG00000016020	DUSP19	1.76647	5.74806e-07	1.36286e-05	up	ENSSSCG00000032188	METTL26	-3.09009	1.48983e-09	3.67976e-08	down							ENSSSCG00000025272	HEMK1	-1.45618	3.80464e-06	7.78257e-05	down	ENSSSCG00000003140	FGF21	-2.28149	6.29485e-13	1.53014e-11	down
ENSSSCG00000053453	ENSSSCG00000053453	-1.90807	5.7519e-07	1.36286e-05	down	ENSSSCG00000034387	ARL2	-2.14912	1.49413e-09	3.68671e-08	down							ENSSSCG00000033979	KLHL34	-2.08129	3.86288e-06	7.88807e-05	down	ENSSSCG00000039468	SERPINH1	-1.37242	6.3743e-13	1.54791e-11	down
ENSSSCG00000035791	SIX5	1.1046	5.78526e-07	1.36942e-05	up	ENSSSCG00000007672	POP7	-2.49307	1.56239e-09	3.85131e-08	down							ENSSSCG00000012653	ZDHHC9	-1.68736	3.89838e-06	7.95369e-05	down	ENSSSCG00000031562	MZF1	-2.46739	6.43186e-13	1.56033e-11	down
ENSSSCG00000014298	PPP2CA	-1.34387	5.88405e-07	1.39145e-05	down	ENSSSCG00000007806	RABEP2	-3.49098	1.59133e-09	3.91875e-08	down							ENSSSCG00000013298	PDHX	-1.30094	3.90794e-06	7.96635e-05	down	ENSSSCG00000033983	RRP7A	-2.35865	6.53577e-13	1.58397e-11	down
ENSSSCG00000049539	ENSSSCG00000049539	12.0411	5.9027e-07	1.3945e-05	up	ENSSSCG00000002025	SLC22A17	-2.32835	1.60333e-09	3.94437e-08	down							ENSSSCG00000004394	RPF2	-1.65202	3.93746e-06	8.01961e-05	down	ENSSSCG00000010105	SMPD4	-1.62434	6.6006e-13	1.59809e-11	down
ENSSSCG00000005719	RAPGEF1	-1.05261	5.91444e-07	1.39591e-05	down	ENSSSCG00000015099	BCL9L	-2.79311	1.63434e-09	4.01667e-08	down							ENSSSCG00000011619	EEFSEC	-1.39243	3.96951e-06	8.07793e-05	down	ENSSSCG00000020801	ARX	-2.39963	6.85061e-13	1.65698e-11	down
ENSSSCG00000033601	ENSSSCG00000033601	-1.14603	6.00169e-07	1.41488e-05	down	ENSSSCG00000024895	GGA1	-2.1282	1.65755e-09	4.0697e-08	down							ENSSSCG00000035991	CENPM	2.00399	4.03329e-06	8.19364e-05	up	ENSSSCG00000017256	ABCA6	1.48345	6.88799e-13	1.66437e-11	up
ENSSSCG00000032151	CPZ	2.45591	6.0065e-07	1.41488e-05	up	ENSSSCG00000034127	SHISAL2A	-3.33589	1.72459e-09	4.2301e-08	down							ENSSSCG00000009739	NOC4L	-1.57002	4.05375e-06	8.21512e-05	down	ENSSSCG00000037499	NEDD4	1.26075	6.96901e-13	1.68228e-11	up
ENSSSCG00000033509	SAMD11	2.69121	6.04114e-07	1.42166e-05	up	ENSSSCG00000012890	TCIRG1	-2.93789	1.73361e-09	4.24802e-08	down							ENSSSCG00000034313	SELENOW	1.20619	4.05428e-06	8.21512e-05	up	ENSSSCG00000012916	POLD4	-2.0274	6.97839e-13	1.68288e-11	down
ENSSSCG00000052675	RDH16	2.28087	6.14656e-07	1.44489e-05	up	ENSSSCG00000018039	NCOR1	-1.65711	1.73728e-09	4.25283e-08	down							ENSSSCG00000028202	RANGAP1	-1.46788	4.08097e-06	8.26214e-05	down	ENSSSCG00000017787	GIT1	-1.54063	7.49696e-13	1.80615e-11	down
ENSSSCG00000011973	COL8A1	1.7462	6.15177e-07	1.44489e-05	up	ENSSSCG00000029830	RPL8	-2.37603	1.75901e-09	4.30178e-08	down							ENSSSCG00000044084	BORCS8	-1.38342	4.11019e-06	8.31319e-05	down	ENSSSCG00000002026	EFS	-2.18367	7.98262e-13	1.92126e-11	down
ENSSSCG00000012633	IL13RA1	-1.13564	6.2371e-07	1.46352e-05	down	ENSSSCG00000002926	TBCB	-1.75137	1.79315e-09	4.38095e-08	down							ENSSSCG00000009489	GPC6	1.18818	4.11322e-06	8.31319e-05	up	ENSSSCG00000012862	OSBPL5	-2.53135	8.05952e-13	1.93786e-11	down
ENSSSCG00000032672	RAB9B	2.40614	6.26946e-07	1.46968e-05	up	ENSSSCG00000022584	PPP1R3F	-2.90828	1.85879e-09	4.53684e-08	down							ENSSSCG00000014321	KLHL3	1.36497	4.12418e-06	8.32824e-05	up	ENSSSCG00000010062	CABIN1	-1.48488	8.09931e-13	1.94551e-11	down
ENSSSCG00000014156	ARRDC3	-1.77176	6.36869e-07	1.49007e-05	down	ENSSSCG00000007358	EMILIN3	-2.27879	1.90848e-09	4.65354e-08	down							ENSSSCG00000008740	FBXL5	-1.21992	4.13909e-06	8.34412e-05	down	ENSSSCG00000003976	NFYC	-1.58672	8.16908e-13	1.95898e-11	down
ENSSSCG00000025770	ST6GAL1	1.81519	6.56106e-07	1.53359e-05	up	ENSSSCG00000014396	DELE1	-2.33143	1.94434e-09	4.73631e-08	down							ENSSSCG00000001422	C2	-3.45734	4.15478e-06	8.36861e-05	down	ENSSSCG00000031600	SYNGR2	-1.79588	8.17145e-13	1.95898e-11	down
ENSSSCG00000037102	FSTL3	-1.19049	6.60299e-07	1.54191e-05	down	ENSSSCG00000031125	AMPD2	-2.2555	1.96247e-09	4.77579e-08	down							ENSSSCG00000027407	MYH14	-1.36523	4.20942e-06	8.47145e-05	down	ENSSSCG00000021067	BLVRB	-2.88041	8.18544e-13	1.96041e-11	down
ENSSSCG00000006624	SELENBP1	1.46072	6.68515e-07	1.55959e-05	up	ENSSSCG00000037451	PPFIA1	-1.87648	1.97882e-09	4.80828e-08	down							ENSSSCG00000024261	CBX2	1.01298	4.21552e-06	8.47303e-05	up	ENSSSCG00000023371	EHD2	-1.70161	8.20703e-13	1.96365e-11	down
ENSSSCG00000010669	ENSSSCG00000010669	-1.02947	6.6932e-07	1.55997e-05	down	ENSSSCG00000010130	GNB1L	-2.6834	1.9797e-09	4.80828e-08	down							ENSSSCG00000003484	PADI6	11.0686	4.21736e-06	8.47303e-05	up	ENSSSCG00000012773	PNCK	-2.50854	8.48718e-13	2.02869e-11	down
ENSSSCG00000017254	MAP2K6	1.6613	6.74161e-07	1.56974e-05	up	ENSSSCG00000037999	PPP1R14B	-2.24119	1.98912e-09	4.82645e-08	down							ENSSSCG00000040860	NMRK2	-1.76036	4.41767e-06	8.86042e-05	down	ENSSSCG00000040710	SURF4	-2.1273	8.59936e-13	2.0535e-11	down
ENSSSCG00000006120	OTUD6B	-1.06225	6.80592e-07	1.58206e-05	down	ENSSSCG00000001391	CCHCR1	-2.54656	2.05255e-09	4.97547e-08	down							ENSSSCG00000014082	POLK	-1.42815	4.45609e-06	8.92991e-05	down	ENSSSCG00000038130	CANT1	-1.75162	9.19121e-13	2.19268e-11	down
ENSSSCG00000059997	MALL	1.51348	6.81392e-07	1.58206e-05	up	ENSSSCG00000035852	CSNK1D	-1.98934	2.15008e-09	5.2068e-08	down							ENSSSCG00000001680	ABCC10	-1.31129	4.46228e-06	8.93476e-05	down	ENSSSCG00000039807	ENSSSCG00000039807	-14.3248	9.73298e-13	2.31966e-11	down
ENSSSCG00000031733	AKAP12	1.16799	6.81408e-07	1.58206e-05	up	ENSSSCG00000038717	FARS2	-1.91164	2.19272e-09	5.30489e-08	down							ENSSSCG00000029039	BRCA2	1.69458	4.50577e-06	9.01422e-05	up	ENSSSCG00000017548	NGFR	-2.90728	9.78187e-13	2.32904e-11	down
ENSSSCG00000015231	DCPS	1.09599	6.84975e-07	1.58882e-05	up	ENSSSCG00000012918	GRK2	-1.86871	2.207e-09	5.33423e-08	down							ENSSSCG00000009903	COQ5	-1.35202	4.59819e-06	9.18358e-05	down	ENSSSCG00000035729	MYOZ3	-2.14955	9.89049e-13	2.35261e-11	down
ENSSSCG00000032046	ENSSSCG00000032046	-1.14392	6.88588e-07	1.59567e-05	down	ENSSSCG00000007585	ACTB	-2.83347	2.21248e-09	5.34226e-08	down							ENSSSCG00000011798	DNAJB11	-1.43509	4.63285e-06	9.245e-05	down	ENSSSCG00000026004	MSRB3	-1.2898	1.02311e-12	2.43125e-11	down
ENSSSCG00000002258	KLHL25	2.59428	7.04934e-07	1.63199e-05	up	ENSSSCG00000005325	TMEM8B	-1.86764	2.25037e-09	5.42433e-08	down							ENSSSCG00000001638	MRPS10	-1.38424	4.6453e-06	9.26204e-05	down	ENSSSCG00000035849	PTPRF	-2.45971	1.02926e-12	2.4435e-11	down
ENSSSCG00000013897	RAB3A	1.41148	7.08007e-07	1.63754e-05	up	ENSSSCG00000008040	TSC2	-1.95137	2.25084e-09	5.42433e-08	down							ENSSSCG00000015938	SSB	-1.27052	4.88286e-06	9.703e-05	down	ENSSSCG00000039650	PCYT2	-2.72869	1.06305e-12	2.52125e-11	down
ENSSSCG00000060488	ARID4B	-1.22795	7.107e-07	1.6422e-05	down	ENSSSCG00000029761	ENSSSCG00000029761	-13.5514	2.31742e-09	5.57937e-08	down							ENSSSCG00000001706	AARS2	-1.51067	4.91941e-06	9.76742e-05	down	ENSSSCG00000011873	HSPBAP1	1.87119	1.07626e-12	2.55011e-11	up
ENSSSCG00000017801	TRARG1	5.76237	7.13699e-07	1.64756e-05	up	ENSSSCG00000038130	CANT1	-2.11409	2.43832e-09	5.86475e-08	down							ENSSSCG00000043207	ENSSSCG00000043207	-2.71971	4.96852e-06	9.85666e-05	down	ENSSSCG00000008197	SEMA4C	-1.70593	1.11601e-12	2.64172e-11	down
ENSSSCG00000011604	CHCHD4	-1.42243	7.33433e-07	1.6915e-05	down	ENSSSCG00000002654	FBXO31	-1.93035	2.4745e-09	5.94599e-08	down							ENSSSCG00000002351	PTGR2	-1.33932	5.00048e-06	9.91176e-05	down	ENSSSCG00000010554	SCD	-2.88789	1.1466e-12	2.7115e-11	down
ENSSSCG00000010923	UBE2T	1.79569	7.37189e-07	1.69476e-05	up	ENSSSCG00000009751	FZD10	-2.90946	2.48814e-09	5.97299e-08	down							ENSSSCG00000009369	COG6	-1.35955	5.01377e-06	9.92147e-05	down	ENSSSCG00000013034	PLCB3	-1.61893	1.15056e-12	2.71824e-11	down
ENSSSCG00000004730	TMEM87A	-1.20864	7.37585e-07	1.69476e-05	down	ENSSSCG00000017938	YBX2	-1.59011	2.56853e-09	6.16e-08	down							ENSSSCG00000011423	GRM2	1.17906	5.02193e-06	9.92933e-05	up	ENSSSCG00000000139	IFT27	-3.24351	1.17285e-12	2.76822e-11	down
ENSSSCG00000025447	MID1IP1	1.07546	7.37642e-07	1.69476e-05	up	ENSSSCG00000040103	ENSSSCG00000040103	-2.43048	2.58622e-09	6.19644e-08	down							ENSSSCG00000006857	COL11A1	1.15827	5.07391e-06	0.000100237	up	ENSSSCG00000017882	MYBBP1A	-1.66922	1.1901e-12	2.80622e-11	down
ENSSSCG00000011075	KIAA1217	-1.25585	7.39015e-07	1.69621e-05	down	ENSSSCG00000005673	IER5L	-13.1416	2.61735e-09	6.26496e-08	down							ENSSSCG00000045776	ZNF593	-1.61544	5.12183e-06	0.0001011	down	ENSSSCG00000038718	ADRM1	-1.87796	1.24266e-12	2.92734e-11	down
ENSSSCG00000037954	CAVIN4	1.71533	7.39673e-07	1.69621e-05	up	ENSSSCG00000058618	ZNF512B	-3.02352	2.64645e-09	6.32852e-08	down							ENSSSCG00000008983	CCDC158	2.4298	5.33745e-06	0.000105093	up	ENSSSCG00000025791	MON1A	-1.94828	1.27157e-12	2.99255e-11	down
ENSSSCG00000010132	COMT	-1.24154	7.48994e-07	1.71596e-05	down	ENSSSCG00000003289	ISOC2	-2.90675	2.66907e-09	6.37646e-08	down							ENSSSCG00000028602	GTPBP4	-1.30946	5.37389e-06	0.000105722	down	ENSSSCG00000003104	STRN4	-1.78296	1.27674e-12	3.00182e-11	down
ENSSSCG00000003089	TOMM40	-1.14641	7.50586e-07	1.71798e-05	down	ENSSSCG00000017201	UNK	-2.12198	2.72866e-09	6.51254e-08	down							ENSSSCG00000028277	ENSSSCG00000028277	1.38117	5.37923e-06	0.000105739	up	ENSSSCG00000010199	RET	-1.73886	1.28184e-12	3.0109e-11	down
ENSSSCG00000028355	ACTG1	1.05475	7.54552e-07	1.72543e-05	up	ENSSSCG00000032262	IDUA	-2.93392	2.7365e-09	6.52497e-08	down							ENSSSCG00000016755	POLM	-1.63171	5.41239e-06	0.000106303	down	ENSSSCG00000040401	EEF1A2	-1.9014	1.30044e-12	3.05166e-11	down
ENSSSCG00000033082	HGS	-1.03749	7.55722e-07	1.72648e-05	down	ENSSSCG00000012647	PRR32	-2.64665	2.81893e-09	6.71507e-08	down							ENSSSCG00000030177	EBNA1BP2	-1.43157	5.42908e-06	0.000106542	down	ENSSSCG00000008200	ANKRD23	-1.70285	1.32584e-12	3.10828e-11	down
ENSSSCG00000001782	ABHD17C	2.75238	7.74152e-07	1.76526e-05	up	ENSSSCG00000032392	ENSSSCG00000032392	-11.3134	2.83541e-09	6.74784e-08	down							ENSSSCG00000050978	ENSSSCG00000050978	2.33057	5.44578e-06	0.000106781	up	ENSSSCG00000024413	PPP2R1A	-1.65302	1.36656e-12	3.20067e-11	down
ENSSSCG00000036700	RPUSD2	-1.36893	7.75945e-07	1.76768e-05	down	ENSSSCG00000003146	NTN5	-4.52763	2.89294e-09	6.87814e-08	down							ENSSSCG00000038967	NADK	-1.40955	5.50358e-06	0.000107826	down	ENSSSCG00000000695	IFFO1	-1.9409	1.41918e-12	3.31797e-11	down
ENSSSCG00000004607	PYGO1	-1.59262	7.78089e-07	1.7709e-05	down	ENSSSCG00000023228	NUMBL	-2.28248	2.93763e-09	6.97771e-08	down							ENSSSCG00000030255	EIF4G1	-1.28514	5.52014e-06	0.000108061	down	ENSSSCG00000056995	SAYSD1	-5.36223	1.41936e-12	3.31797e-11	down
ENSSSCG00000002262	SV2B	-9.71371	7.84417e-07	1.78363e-05	down	ENSSSCG00000016401	KIF1A	-3.0003	3.01727e-09	7.16002e-08	down							ENSSSCG00000022952	NMD3	-1.38924	5.53486e-06	0.00010817	down	ENSSSCG00000053583	ENSSSCG00000053583	-11.1961	1.52052e-12	3.55104e-11	down
ENSSSCG00000006196	SLCO5A1	-1.93636	7.85408e-07	1.78421e-05	down	ENSSSCG00000007432	ZNF335	-2.28578	3.07881e-09	7.29282e-08	down							ENSSSCG00000038001	RBKS	-1.76443	5.55987e-06	0.000108569	down	ENSSSCG00000035532	ATP5F1D	-1.56758	1.52431e-12	3.55648e-11	down
ENSSSCG00000010122	CDC45	1.15144	7.87566e-07	1.78744e-05	up	ENSSSCG00000035595	HMCN1	1.53921	3.07911e-09	7.29282e-08	up							ENSSSCG00000033823	XPNPEP3	-1.31613	5.57363e-06	0.000108748	down	ENSSSCG00000032115	OSGIN1	-2.7624	1.53015e-12	3.5667e-11	down
ENSSSCG00000017208	SLC25A19	1.57228	7.99072e-07	1.81185e-05	up	ENSSSCG00000003037	ZNF574	-2.18056	3.12152e-09	7.3862e-08	down							ENSSSCG00000036700	RPUSD2	-1.68382	5.76804e-06	0.000112149	down	ENSSSCG00000025736	RECQL4	-2.94415	1.54979e-12	3.60903e-11	down
ENSSSCG00000012594	IL13RA2	2.03769	8.11313e-07	1.83492e-05	up	ENSSSCG00000052718	TPGS1	-8.38736	3.13571e-09	7.41271e-08	down							ENSSSCG00000038440	GTPBP3	-1.44409	5.81859e-06	0.000112968	down	ENSSSCG00000036542	PPP1R13L	-2.58796	1.60226e-12	3.72765e-11	down
ENSSSCG00000016720	PGAM2	1.47275	8.11515e-07	1.83492e-05	up	ENSSSCG00000039915	ENSSSCG00000039915	-1.95015	3.14971e-09	7.43871e-08	down							ENSSSCG00000027530	TAF12	-1.44481	5.92325e-06	0.000114812	down	ENSSSCG00000025794	FBRS	-1.75054	1.66508e-12	3.87012e-11	down
ENSSSCG00000037516	MTF1	-1.49877	8.18363e-07	1.84695e-05	down	ENSSSCG00000020686	SDHA	-1.7257	3.21011e-09	7.57416e-08	down							ENSSSCG00000008593	KLHL29	1.05116	5.98806e-06	0.000115879	up	ENSSSCG00000016768	MPLKIP	-2.43398	1.8156e-12	4.21597e-11	down
ENSSSCG00000024587	DNASE1L2	-1.13025	8.22291e-07	1.8541e-05	down	ENSSSCG00000003359	TPRG1L	-2.13753	3.23297e-09	7.62084e-08	down							ENSSSCG00000012103	ENSSSCG00000012103	4.42828	6.01519e-06	0.000116308	up	ENSSSCG00000014817	ARAP1	-2.11095	1.95973e-12	4.54631e-11	down
ENSSSCG00000008398	PPP4R3B	-1.0751	8.29607e-07	1.86885e-05	down	ENSSSCG00000024316	COX5A	-1.42356	3.25008e-09	7.64914e-08	down							ENSSSCG00000010992	ENSSSCG00000010992	-1.8127	6.02379e-06	0.00011638	down	ENSSSCG00000004948	SMAD6	-6.75448	2.01659e-12	4.67379e-11	down
ENSSSCG00000028018	EP400	-1.15977	8.3589e-07	1.88126e-05	down	ENSSSCG00000000695	IFFO1	-1.59018	3.25115e-09	7.64914e-08	down							ENSSSCG00000000607	ART4	1.02909	6.03636e-06	0.000116527	up	ENSSSCG00000005671	CRAT	-1.60616	2.02807e-12	4.69593e-11	down
ENSSSCG00000033228	SPAG9	-1.28641	8.3727e-07	1.88262e-05	down	ENSSSCG00000012293	PRICKLE3	-2.80917	3.26393e-09	7.67194e-08	down							ENSSSCG00000011297	ABHD5	-1.52793	6.15325e-06	0.00011859	down	ENSSSCG00000029339	SPATA2L	-12.7974	2.06806e-12	4.78398e-11	down
ENSSSCG00000003917	TESK2	1.79995	8.40988e-07	1.88922e-05	up	ENSSSCG00000028612	PTPRS	-1.82628	3.31256e-09	7.77887e-08	down							ENSSSCG00000002016	THTPA	-1.29215	6.19357e-06	0.000119182	down	ENSSSCG00000001688	TJAP1	-1.87636	2.10062e-12	4.8547e-11	down
ENSSSCG00000021852	FAM124B	2.05233	8.4644e-07	1.89971e-05	up	ENSSSCG00000034049	TRIM16	-3.40772	3.39868e-09	7.97355e-08	down							ENSSSCG00000025599	FTSJ1	-1.36127	6.19403e-06	0.000119182	down	ENSSSCG00000034387	ARL2	-2.31751	2.10745e-12	4.86589e-11	down
ENSSSCG00000033453	BST2	4.45896	8.541e-07	1.91513e-05	up	ENSSSCG00000007985	PGAP6	-2.66998	3.43281e-09	8.04601e-08	down							ENSSSCG00000032367	CEBPD	-1.7778	6.23793e-06	0.000119929	down	ENSSSCG00000012770	CCNQ	-2.74982	2.12146e-12	4.89359e-11	down
ENSSSCG00000002656	ZCCHC14	-1.11447	8.55197e-07	1.91581e-05	down	ENSSSCG00000005524	DAB2IP	-1.7104	3.44995e-09	8.07856e-08	down							ENSSSCG00000003148	DBP	1.27288	6.24331e-06	0.000119935	up	ENSSSCG00000036501	WDR1	-1.24899	2.17837e-12	5.02012e-11	down
ENSSSCG00000039052	ZNF397	-1.16382	8.69112e-07	1.94519e-05	down	ENSSSCG00000000905	ENSSSCG00000000905	-1.60237	3.56789e-09	8.34685e-08	down							ENSSSCG00000039516	LRRC47	-1.39161	6.29493e-06	0.000120633	down	ENSSSCG00000001916	INSYN1	-2.94312	2.20355e-12	5.07337e-11	down
ENSSSCG00000003488	UBR4	-1.08808	8.80657e-07	1.96921e-05	down	ENSSSCG00000025228	TRAF3IP1	-1.92803	3.59947e-09	8.41279e-08	down							ENSSSCG00000016744	TMED4	-1.28478	6.30569e-06	0.000120672	down	ENSSSCG00000030000	PLEKHN1	-2.57647	2.23799e-12	5.1478e-11	down
ENSSSCG00000029464	KDM5A	-1.31769	8.85856e-07	1.97901e-05	down	ENSSSCG00000037061	RRP1	-2.86659	3.856e-09	9.00388e-08	down							ENSSSCG00000017143	CEP131	1.06735	6.30713e-06	0.000120672	up	ENSSSCG00000040100	ENSSSCG00000040100	-2.79482	2.24986e-12	5.17023e-11	down
ENSSSCG00000029805	RHOBTB3	-1.50883	8.87978e-07	1.98192e-05	down	ENSSSCG00000013238	SLC39A13	-2.6038	4.00658e-09	9.34669e-08	down							ENSSSCG00000060523	ENSSSCG00000060523	-1.25487	6.40003e-06	0.000122218	down	ENSSSCG00000058492	ARSD	-2.60185	2.31205e-12	5.30814e-11	down
ENSSSCG00000006171	CRISPLD1	2.03923	9.04422e-07	2.01307e-05	up	ENSSSCG00000005917	HSF1	-2.91801	4.04863e-09	9.43589e-08	down							ENSSSCG00000012166	SMS	-1.72097	6.40345e-06	0.000122218	down	ENSSSCG00000021155	ENSSSCG00000021155	-14.0687	2.37888e-12	5.45643e-11	down
ENSSSCG00000060291	ENSSSCG00000060291	-2.49313	9.08156e-07	2.01952e-05	down	ENSSSCG00000017392	CCR10	-12.5994	4.0529e-09	9.43697e-08	down							ENSSSCG00000003157	LIN7B	2.24524	6.43828e-06	0.000122685	up	ENSSSCG00000013517	UHRF1	-2.40133	2.41335e-12	5.5303e-11	down
ENSSSCG00000032731	NDST1	-1.00076	9.11808e-07	2.02579e-05	down	ENSSSCG00000031280	MRPL57	-9.35577	4.12297e-09	9.59113e-08	down							ENSSSCG00000030637	IRGQ	-1.23785	6.4524e-06	0.000122855	down	ENSSSCG00000010054	ADORA2A	-3.73715	2.4379e-12	5.58134e-11	down
ENSSSCG00000000419	ENSSSCG00000000419	1.64347	9.13167e-07	2.02695e-05	up	ENSSSCG00000016705	HOXA3	-2.25672	4.28193e-09	9.95159e-08	down							ENSSSCG00000013416	MED16	-1.29518	6.5135e-06	0.000123819	down	ENSSSCG00000026729	TMEM150C	1.48693	2.49657e-12	5.71028e-11	up
ENSSSCG00000012843	PIDD1	-1.7832	9.16425e-07	2.03232e-05	down	ENSSSCG00000008024	CLCN7	-2.63309	4.40266e-09	1.02149e-07	down							ENSSSCG00000014898	DDIAS	2.27194	6.54385e-06	0.000124296	up	ENSSSCG00000061542	LRRC61	-2.38763	2.56599e-12	5.86358e-11	down
ENSSSCG00000028572	ENSSSCG00000028572	1.19046	9.19189e-07	2.03658e-05	up	ENSSSCG00000001680	ABCC10	-2.03961	4.40349e-09	1.02149e-07	down							ENSSSCG00000010861	COQ8A	-1.41054	6.56493e-06	0.000124597	down	ENSSSCG00000057424	ENSSSCG00000057424	-3.00578	2.63561e-12	6.01704e-11	down
ENSSSCG00000008601	SDC1	2.6355	9.25834e-07	2.04943e-05	up	ENSSSCG00000057910	ENSSSCG00000057910	2.19841	4.56388e-09	1.05771e-07	up							ENSSSCG00000038048	ENSSSCG00000038048	2.19004	6.60036e-06	0.000125169	up	ENSSSCG00000024388	BNIP3	-1.81065	2.64114e-12	6.02402e-11	down
ENSSSCG00000038439	PRX	-1.18212	9.30413e-07	2.05769e-05	down	ENSSSCG00000016378	PASK	-4.18047	4.63717e-09	1.07369e-07	down							ENSSSCG00000027432	NSUN3	-1.70974	6.6133e-06	0.000125314	down	ENSSSCG00000046793	ENSSSCG00000046793	-15.6275	2.77556e-12	6.3247e-11	down
ENSSSCG00000017357	GPATCH8	-1.1086	9.60531e-07	2.12236e-05	down	ENSSSCG00000029050	MRPL55	-2.3687	4.66127e-09	1.07827e-07	down							ENSSSCG00000016043	OSGEPL1	-1.30703	6.62563e-06	0.000125334	down	ENSSSCG00000007982	MPG	-3.4926	2.85358e-12	6.49642e-11	down
ENSSSCG00000011622	KBTBD12	1.39588	9.64174e-07	2.12847e-05	up	ENSSSCG00000025796	NLE1	-2.22158	4.68055e-09	1.08172e-07	down							ENSSSCG00000010312	PLAU	1.14126	6.63743e-06	0.000125334	up	ENSSSCG00000057447	H2AC19	-5.3785	2.99808e-12	6.81902e-11	down
ENSSSCG00000057522	CDO1	1.84804	9.7013e-07	2.13967e-05	up	ENSSSCG00000028186	FBXL19	-2.28802	4.86567e-09	1.12345e-07	down							ENSSSCG00000011978	CPOX	-1.46005	6.63865e-06	0.000125334	down	ENSSSCG00000007806	RABEP2	-2.39804	3.18145e-12	7.22936e-11	down
ENSSSCG00000006581	ENSSSCG00000006581	1.29782	9.7288e-07	2.14303e-05	up	ENSSSCG00000030425	SPHK2	-2.18414	4.96811e-09	1.14604e-07	down							ENSSSCG00000059995	ENSSSCG00000059995	2.04032	6.64046e-06	0.000125334	up	ENSSSCG00000063463	ENSSSCG00000063463	-14.3275	3.26572e-12	7.41394e-11	down
ENSSSCG00000030560	IGF1R	-1.57744	9.73423e-07	2.14303e-05	down	ENSSSCG00000002653	ENSSSCG00000002653	-11.4879	5.02389e-09	1.15783e-07	down							ENSSSCG00000002387	GPATCH2L	-1.37368	6.64082e-06	0.000125334	down	ENSSSCG00000024623	USP25	1.24754	3.28504e-12	7.45088e-11	up
ENSSSCG00000023028	JAM2	1.00672	9.7975e-07	2.15501e-05	up	ENSSSCG00000027024	ASIC3	-3.30151	5.16685e-09	1.18967e-07	down							ENSSSCG00000056966	ENSSSCG00000056966	1.7328	6.64804e-06	0.00012537	up	ENSSSCG00000011195	GALNT15	2.84689	3.30557e-12	7.49048e-11	up
ENSSSCG00000006002	CCN3	1.68281	1.01501e-06	2.2265e-05	up	ENSSSCG00000032505	ING5	-1.90118	5.33241e-09	1.2266e-07	down							ENSSSCG00000015958	PDK1	-1.56224	6.66749e-06	0.000125537	down	ENSSSCG00000034339	CBARP	-2.59201	3.33928e-12	7.55985e-11	down
ENSSSCG00000004766	RAD51	1.91656	1.03164e-06	2.26093e-05	up	ENSSSCG00000013263	CREB3L1	-2.2362	5.33711e-09	1.2266e-07	down							ENSSSCG00000027676	NOP56	-1.3197	6.75571e-06	0.000126996	down	ENSSSCG00000002633	GAS8	-2.25268	3.39649e-12	7.68223e-11	down
ENSSSCG00000050878	ENSSSCG00000050878	-1.77997	1.0378e-06	2.27237e-05	down	ENSSSCG00000003211	NR1H2	-3.27205	5.3815e-09	1.23508e-07	down							ENSSSCG00000015867	PRPF40A	-1.22265	6.77943e-06	0.00012734	down	ENSSSCG00000016266	CAB39	1.0187	3.40715e-12	7.69921e-11	up
ENSSSCG00000005981	FBXO32	-3.99732	1.03977e-06	2.27464e-05	down	ENSSSCG00000031719	SEMA4B	-2.42097	5.38398e-09	1.23508e-07	down							ENSSSCG00000002656	ZCCHC14	-1.37105	6.91189e-06	0.000129623	down	ENSSSCG00000008043	TRAF7	-1.71211	3.45745e-12	7.80565e-11	down
ENSSSCG00000040728	EYA1	1.15399	1.04128e-06	2.27553e-05	up	ENSSSCG00000057545	ENSSSCG00000057545	-1.87499	5.39194e-09	1.23576e-07	down							ENSSSCG00000017197	FBF1	-1.34316	7.00103e-06	0.00013119	down	ENSSSCG00000008039	NTHL1	-3.36429	3.46508e-12	7.81565e-11	down
ENSSSCG00000057122	ENSSSCG00000057122	-2.02239	1.04226e-06	2.27553e-05	down	ENSSSCG00000051823	ENSSSCG00000051823	-11.3001	5.40708e-09	1.2371e-07	down							ENSSSCG00000036814	CLEC11A	2.1164	7.03287e-06	0.000131683	up	ENSSSCG00000008640	IAH1	-1.54405	3.59075e-12	8.08633e-11	down
ENSSSCG00000033222	TRIM14	1.99981	1.04299e-06	2.27553e-05	up	ENSSSCG00000032380	C1orf53	-6.05179	5.40777e-09	1.2371e-07	down							ENSSSCG00000012352	KLF8	1.91528	7.21879e-06	0.00013495	up	ENSSSCG00000034510	ORAI1	-2.01219	3.59171e-12	8.08633e-11	down
ENSSSCG00000027872	MYBL1	1.73628	1.07713e-06	2.3479e-05	up	ENSSSCG00000016342	HES6	-2.81886	5.4512e-09	1.24589e-07	down							ENSSSCG00000031940	GAS2	1.77469	7.25334e-06	0.000135489	up	ENSSSCG00000004971	TLE3	-1.8611	3.65262e-12	8.21587e-11	down
ENSSSCG00000013022	PYGM	1.79427	1.08377e-06	2.36024e-05	up	ENSSSCG00000056309	SOX4	-5.46284	5.4646e-09	1.2478e-07	down							ENSSSCG00000027827	GALE	-1.65669	7.43052e-06	0.000138663	down	ENSSSCG00000040119	TIGD5	-13.3104	3.75928e-12	8.44799e-11	down
ENSSSCG00000040103	ENSSSCG00000040103	-1.09072	1.08934e-06	2.37025e-05	down	ENSSSCG00000007811	SPNS1	-2.08336	5.48967e-09	1.25237e-07	down							ENSSSCG00000057372	OCA2	1.69146	7.43498e-06	0.000138663	up	ENSSSCG00000029300	ALKBH4	-3.07862	3.96873e-12	8.91047e-11	down
ENSSSCG00000002873	GPI	1.45234	1.09753e-06	2.38592e-05	up	ENSSSCG00000056302	GINS2	-3.45428	5.51035e-09	1.25593e-07	down							ENSSSCG00000012822	F8	-1.31646	7.53847e-06	0.000140483	down	ENSSSCG00000003407	CASZ1	-1.64043	4.02527e-12	9.02911e-11	down
ENSSSCG00000025116	TONSL	1.05262	1.10144e-06	2.39013e-05	up	ENSSSCG00000023171	SLC66A2	-1.68057	5.53559e-09	1.26053e-07	down							ENSSSCG00000013643	CDKN2D	1.14237	7.76196e-06	0.000144534	up	ENSSSCG00000016743	OGDH	-1.67158	4.03372e-12	9.03976e-11	down
ENSSSCG00000011393	UBA7	2.60143	1.11787e-06	2.42362e-05	up	ENSSSCG00000056007	KCNE5	-3.06247	5.62931e-09	1.28069e-07	down							ENSSSCG00000006523	MTX1	-1.57456	7.8557e-06	0.000146164	down	ENSSSCG00000012978	AP5B1	-3.86589	4.12235e-12	9.22145e-11	down
ENSSSCG00000015583	SMYD2	-1.73347	1.13254e-06	2.45104e-05	down	ENSSSCG00000001538	DEF6	-2.71769	5.75952e-09	1.30912e-07	down							ENSSSCG00000010145	HEATR1	-1.28144	7.88254e-06	0.000146548	down	ENSSSCG00000039681	B9D1	-13.5187	4.18247e-12	9.34737e-11	down
ENSSSCG00000017100	MTRR	-1.02516	1.16069e-06	2.50971e-05	down	ENSSSCG00000024676	ENSSSCG00000024676	-2.7126	5.91243e-09	1.34264e-07	down							ENSSSCG00000059370	ENSSSCG00000059370	3.08974	7.899e-06	0.000146739	up	ENSSSCG00000027675	FOXP1	1.42086	4.5232e-12	1.00996e-10	up
ENSSSCG00000028481	CALCOCO1	-1.50353	1.16523e-06	2.51729e-05	down	ENSSSCG00000018034	ENSSSCG00000018034	-2.96536	5.9239e-09	1.34401e-07	down							ENSSSCG00000007281	MAP1LC3A	-1.32446	7.98342e-06	0.000148075	down	ENSSSCG00000061881	SF3A2	-1.97848	4.53482e-12	1.01163e-10	down
ENSSSCG00000032749	PCDH18	1.20984	1.17301e-06	2.52959e-05	up	ENSSSCG00000002635	SPIRE2	-5.62888	6.02743e-09	1.36625e-07	down							ENSSSCG00000043175	ENSSSCG00000043175	-1.83526	8.07422e-06	0.000149642	down	ENSSSCG00000032024	URB1	-1.97958	4.67726e-12	1.04245e-10	down
ENSSSCG00000029518	RIOK3	-1.01222	1.17445e-06	2.53044e-05	down	ENSSSCG00000012862	OSBPL5	-3.19639	6.04722e-09	1.36949e-07	down							ENSSSCG00000030478	ENSSSCG00000030478	-1.51203	8.3836e-06	0.000155011	down	ENSSSCG00000003137	PLEKHA4	-1.92916	4.70932e-12	1.04864e-10	down
ENSSSCG00000000022	RTL6	-1.26119	1.17996e-06	2.54007e-05	down	ENSSSCG00000027252	HCFC1R1	-2.89279	6.13513e-09	1.38813e-07	down							ENSSSCG00000035771	MRPS22	-1.27183	8.60271e-06	0.000158691	down	ENSSSCG00000040989	GPRC5C	-2.15521	4.84335e-12	1.0775e-10	down
ENSSSCG00000032761	LAMA5	-1.13315	1.18277e-06	2.54384e-05	down	ENSSSCG00000054721	PAGR1	-2.51371	6.15851e-09	1.39215e-07	down							ENSSSCG00000012590	LHFPL1	11.1986	8.66453e-06	0.000159707	up	ENSSSCG00000005918	DGAT1	-2.37411	5.17231e-12	1.14964e-10	down
ENSSSCG00000062952	ENSSSCG00000062952	-1.77772	1.19207e-06	2.56158e-05	down	ENSSSCG00000034147	DTYMK	-2.64062	6.20552e-09	1.4015e-07	down							ENSSSCG00000004224	HDDC2	-1.75019	8.67836e-06	0.000159837	down	ENSSSCG00000035733	PLXNB2	-1.59308	5.23475e-12	1.16246e-10	down
ENSSSCG00000021181	DHCR7	2.42829	1.19365e-06	2.5627e-05	up	ENSSSCG00000013226	PTPMT1	-1.91032	6.23855e-09	1.40768e-07	down							ENSSSCG00000003255	CACNG8	2.36135	8.71438e-06	0.000160128	up	ENSSSCG00000002885	USF2	-1.62572	5.26126e-12	1.16728e-10	down
ENSSSCG00000002445	TRIP11	-1.15466	1.19751e-06	2.56872e-05	down	ENSSSCG00000053434	SLC5A10	-12.3286	6.4939e-09	1.46396e-07	down							ENSSSCG00000016850	LIFR	-1.65123	8.72098e-06	0.000160128	down	ENSSSCG00000012974	CFL1	-1.63237	5.37545e-12	1.19153e-10	down
ENSSSCG00000015844	GSR	1.04561	1.21278e-06	2.59687e-05	up	ENSSSCG00000053280	H2AC6	-3.48277	6.67187e-09	1.50272e-07	down							ENSSSCG00000049992	ENSSSCG00000049992	1.01777	8.8526e-06	0.000162414	up	ENSSSCG00000013598	KANK3	-1.98265	5.44424e-12	1.20569e-10	down
ENSSSCG00000022953	PTER	1.52056	1.22019e-06	2.60814e-05	up	ENSSSCG00000002037	CDH24	-2.63853	6.71961e-09	1.5121e-07	down							ENSSSCG00000039889	ARL14EP	-1.33297	8.98338e-06	0.000164686	down	ENSSSCG00000026994	ADAMTS10	-1.81705	5.5756e-12	1.23366e-10	down
ENSSSCG00000000398	APOF	4.21819	1.22144e-06	2.6085e-05	up	ENSSSCG00000002998	SNRPA	-1.76757	6.92848e-09	1.55768e-07	down							ENSSSCG00000031518	STARD4	1.65035	9.07616e-06	0.000166258	up	ENSSSCG00000033788	OXLD1	-4.73862	5.79353e-12	1.28072e-10	down
ENSSSCG00000042862	ENSSSCG00000042862	2.15665	1.24817e-06	2.66324e-05	up	ENSSSCG00000050926	ENSSSCG00000050926	-10.6718	7.00031e-09	1.57241e-07	down							ENSSSCG00000035730	ZDHHC21	-1.51285	9.17351e-06	0.000167911	down	ENSSSCG00000005928	MROH5	-12.1437	5.88598e-12	1.29998e-10	down
ENSSSCG00000015480	PRRC2C	-1.14203	1.25443e-06	2.67424e-05	down	ENSSSCG00000017446	ENSSSCG00000017446	-4.37227	7.14722e-09	1.60395e-07	down							ENSSSCG00000028479	ENSSSCG00000028479	-1.43952	9.19743e-06	0.000168219	down	ENSSSCG00000010968	IL11RA	-1.5963	6.0452e-12	1.33393e-10	down
ENSSSCG00000002429	FOXN3	-1.06991	1.27453e-06	2.71232e-05	down	ENSSSCG00000005901	ENSSSCG00000005901	-5.5911	7.18921e-09	1.61192e-07	down							ENSSSCG00000023354	ACAD9	-1.33958	9.43719e-06	0.000172338	down	ENSSSCG00000007818	KDM8	-1.9556	6.24205e-12	1.37613e-10	down
ENSSSCG00000013860	CHERP	-1.07026	1.28843e-06	2.73949e-05	down	ENSSSCG00000027723	ENSSSCG00000027723	-1.84568	7.20477e-09	1.61395e-07	down							ENSSSCG00000027121	ODC1	-1.86984	9.45231e-06	0.000172481	down	ENSSSCG00000004412	MICAL1	-1.85305	6.53701e-12	1.43985e-10	down
ENSSSCG00000008428	MSH2	1.40049	1.32521e-06	2.81277e-05	up	ENSSSCG00000002852	PLEKHF1	-2.41232	7.5333e-09	1.68602e-07	down							ENSSSCG00000001938	SSTR1	-10.6489	9.46103e-06	0.000172507	down	ENSSSCG00000003201	ATF5	-5.09866	6.68845e-12	1.47188e-10	down
ENSSSCG00000056050	CLCN1	1.08122	1.33498e-06	2.83102e-05	up	ENSSSCG00000022301	EIF4EBP1	-2.86858	8.00107e-09	1.7891e-07	down							ENSSSCG00000053910	MYMX	1.57377	9.53902e-06	0.000173795	up	ENSSSCG00000062085	EPPK1	-6.34208	6.71813e-12	1.47708e-10	down
ENSSSCG00000004332	BACH2	-2.641	1.34216e-06	2.84377e-05	down	ENSSSCG00000033452	ENSSSCG00000033452	-9.13957	8.09688e-09	1.80889e-07	down							ENSSSCG00000038660	HAAO	11.3756	9.58712e-06	0.000174537	up	ENSSSCG00000001917	CD276	-1.70388	6.75363e-12	1.48225e-10	down
ENSSSCG00000028711	CASP1	9.86692	1.34578e-06	2.84895e-05	up	ENSSSCG00000040401	EEF1A2	-2.41097	8.30103e-09	1.85283e-07	down							ENSSSCG00000006110	RBM12B	-1.39613	9.69871e-06	0.000176433	down	ENSSSCG00000013238	SLC39A13	-2.06011	6.7538e-12	1.48225e-10	down
ENSSSCG00000054384	ENSSSCG00000054384	1.57205	1.35564e-06	2.86557e-05	up	ENSSSCG00000038287	RDH13	-2.60226	8.4341e-09	1.88083e-07	down							ENSSSCG00000040060	APEX1	-1.37539	9.70806e-06	0.000176468	down	ENSSSCG00000038964	COX19	-2.85785	6.79778e-12	1.49056e-10	down
ENSSSCG00000055817	ENSSSCG00000055817	-1.36149	1.356e-06	2.86557e-05	down	ENSSSCG00000036614	PGP	-1.67078	8.44393e-09	1.88133e-07	down							ENSSSCG00000015791	CFAP97	-1.31403	9.82644e-06	0.000178209	down	ENSSSCG00000002996	RAB4B	-2.57791	6.91264e-12	1.51439e-10	down
ENSSSCG00000021647	EDA	1.39006	1.35892e-06	2.86923e-05	up	ENSSSCG00000003976	NFYC	-1.74063	8.5502e-09	1.9021e-07	down							ENSSSCG00000034369	SPSB4	1.08901	9.90766e-06	0.00017927	up	ENSSSCG00000009616	HR	-1.9229	6.98352e-12	1.52854e-10	down
ENSSSCG00000006201	ARFGEF1	-1.02452	1.3647e-06	2.87893e-05	down	ENSSSCG00000062429	ENSSSCG00000062429	-4.23925	8.55249e-09	1.9021e-07	down							ENSSSCG00000008857	MSMO1	1.23589	9.95887e-06	0.000180058	up	ENSSSCG00000017140	CHMP6	-2.91535	7.43621e-12	1.62617e-10	down
ENSSSCG00000008518	SLC30A6	-1.12251	1.40266e-06	2.95644e-05	down	ENSSSCG00000022777	SLC35C2	-2.05116	8.57452e-09	1.9053e-07	down							ENSSSCG00000021646	KLF9	-1.34922	9.98793e-06	0.000180394	down	ENSSSCG00000001620	MDFI	-13.2886	7.71525e-12	1.68568e-10	down
ENSSSCG00000009129	TIFA	1.3852	1.418e-06	2.98619e-05	up	ENSSSCG00000027016	C19orf47	-2.06477	8.94128e-09	1.98501e-07	down							ENSSSCG00000016087	TYW5	-1.594	9.99267e-06	0.000180394	down	ENSSSCG00000018039	NCOR1	-1.57124	8.37183e-12	1.8275e-10	down
ENSSSCG00000010800	B3GALT2	2.10023	1.42591e-06	3.00023e-05	up	ENSSSCG00000033456	GPR157	-2.18202	9.35209e-09	2.07436e-07	down							ENSSSCG00000042169	ENSSSCG00000042169	2.4223	1.00118e-05	0.000180602	up	ENSSSCG00000025942	MCCC1	1.14961	8.47987e-12	1.84943e-10	up
ENSSSCG00000037958	TOB2	-1.56886	1.42789e-06	3.00179e-05	down	ENSSSCG00000038320	POR	-2.25974	9.4011e-09	2.08336e-07	down							ENSSSCG00000039222	ENSSSCG00000039222	1.28795	1.01307e-05	0.000182606	up	ENSSSCG00000017962	KDM6B	-1.68939	8.81633e-12	1.92109e-10	down
ENSSSCG00000013257	ATG13	-1.40132	1.4374e-06	3.01917e-05	down	ENSSSCG00000008043	TRAF7	-1.90546	9.44197e-09	2.09055e-07	down							ENSSSCG00000056301	ENSSSCG00000056301	1.14545	1.01503e-05	0.000182804	up	ENSSSCG00000017119	CLPTM1L	-1.5634	8.8851e-12	1.93435e-10	down
ENSSSCG00000015368	HDAC9	1.34421	1.44095e-06	3.02193e-05	up	ENSSSCG00000012288	CCDC120	-2.34216	9.7637e-09	2.1585e-07	down							ENSSSCG00000058810	ENSSSCG00000058810	-3.67012	1.0157e-05	0.000182804	down	ENSSSCG00000032262	IDUA	-2.22194	8.90531e-12	1.93702e-10	down
ENSSSCG00000036735	VCPKMT	-1.53915	1.44121e-06	3.02193e-05	down	ENSSSCG00000028755	EIPR1	-6.60697	9.76627e-09	2.1585e-07	down							ENSSSCG00000022584	PPP1R3F	1.33589	1.029e-05	0.000185055	up	ENSSSCG00000029088	MTG1	-1.94635	9.01506e-12	1.95788e-10	down
ENSSSCG00000004217	RNF146	-1.32181	1.454e-06	3.04348e-05	down	ENSSSCG00000007765	PRSS53	-3.47443	9.88202e-09	2.18214e-07	down							ENSSSCG00000011885	FBXO40	2.26384	1.03361e-05	0.000185744	up	ENSSSCG00000035770	ZNF444	-3.62086	9.01724e-12	1.95788e-10	down
ENSSSCG00000056766	ENSSSCG00000056766	-3.79812	1.46348e-06	3.06067e-05	down	ENSSSCG00000035727	SURF1	-1.73708	1.00691e-08	2.22147e-07	down							ENSSSCG00000005935	AGO2	-1.47144	1.04286e-05	0.000187263	down	ENSSSCG00000020809	B3GAT3	-2.03198	9.04392e-12	1.96193e-10	down
ENSSSCG00000009580	S1PR3	1.41032	1.46906e-06	3.06749e-05	up	ENSSSCG00000016267	ITM2C	-2.96326	1.04038e-08	2.29328e-07	down							ENSSSCG00000024529	TRMT5	-1.44709	1.04643e-05	0.000187762	down	ENSSSCG00000014448	ARSI	-12.741	9.2005e-12	1.99412e-10	down
ENSSSCG00000058057	LBH	1.22477	1.46978e-06	3.06749e-05	up	ENSSSCG00000018032	TRPV2	-3.15983	1.0544e-08	2.3221e-07	down							ENSSSCG00000005995	MTBP	2.96856	1.04949e-05	0.00018817	up	ENSSSCG00000031420	SCO2	-3.2603	1.03972e-11	2.25149e-10	down
ENSSSCG00000034345	SPRY3	3.8311	1.4753e-06	3.07478e-05	up	ENSSSCG00000002989	AKT2	-1.52454	1.07407e-08	2.36334e-07	down							ENSSSCG00000057054	PTGDR	-2.69182	1.05083e-05	0.000188266	down	ENSSSCG00000002959	FAM98C	-2.74355	1.0628e-11	2.29943e-10	down
ENSSSCG00000027115	ENSSSCG00000027115	-1.18643	1.48453e-06	3.09137e-05	down	ENSSSCG00000059119	ENSSSCG00000059119	-12.3625	1.09939e-08	2.4169e-07	down							ENSSSCG00000016714	CYCS	-1.3408	1.06258e-05	0.000190228	down	ENSSSCG00000013622	TMEM205	-2.73596	1.14766e-11	2.48083e-10	down
ENSSSCG00000016882	PARP8	1.72085	1.50345e-06	3.12808e-05	up	ENSSSCG00000021698	RRP1B	-1.99396	1.10101e-08	2.41832e-07	down							ENSSSCG00000056217	DPH3	-1.34039	1.06701e-05	0.000190732	down	ENSSSCG00000039171	MRTFB	-1.88802	1.17545e-11	2.53865e-10	down
ENSSSCG00000024591	ETV1	1.58869	1.54385e-06	3.20939e-05	up	ENSSSCG00000037779	CAPN10	-8.08985	1.12513e-08	2.46911e-07	down							ENSSSCG00000033546	UBXN11	1.0629	1.07477e-05	0.000191973	up	ENSSSCG00000024895	GGA1	-1.65797	1.21173e-11	2.6147e-10	down
ENSSSCG00000006988	PDGFRL	1.24007	1.58477e-06	3.29163e-05	up	ENSSSCG00000015538	KIAA1614	-2.8898	1.13108e-08	2.47997e-07	down							ENSSSCG00000029050	MRPL55	-1.54595	1.07613e-05	0.000192071	down	ENSSSCG00000027423	TMEM53	-3.03464	1.2221e-11	2.63475e-10	down
ENSSSCG00000007927	PPL	-1.81228	1.6176e-06	3.35694e-05	down	ENSSSCG00000031513	HRAS	-2.07139	1.17097e-08	2.56517e-07	down							ENSSSCG00000004101	LRP11	-1.63434	1.08706e-05	0.00019373	down	ENSSSCG00000016720	PGAM2	-3.92056	1.22591e-11	2.64064e-10	down
ENSSSCG00000006383	VANGL2	1.82249	1.63764e-06	3.39561e-05	up	ENSSSCG00000031912	JUN	-2.74737	1.1736e-08	2.56866e-07	down							ENSSSCG00000034521	NUDT21	-1.35977	1.11654e-05	0.000198429	down	ENSSSCG00000021328	PCSK1N	-14.3679	1.28196e-11	2.75893e-10	down
ENSSSCG00000010904	NEK7	-1.13175	1.64358e-06	3.40502e-05	down	ENSSSCG00000017184	PRPSAP1	-2.3423	1.18874e-08	2.59951e-07	down							ENSSSCG00000017140	CHMP6	-1.39582	1.11678e-05	0.000198429	down	ENSSSCG00000001440	NOTCH4	-1.29752	1.33161e-11	2.86325e-10	down
ENSSSCG00000040186	C12orf57	1.31999	1.64872e-06	3.41274e-05	up	ENSSSCG00000017407	GHDC	-2.87893	1.19727e-08	2.61584e-07	down							ENSSSCG00000033276	RIPPLY1	1.36691	1.13431e-05	0.000201243	up	ENSSSCG00000042725	ENSSSCG00000042725	3.23862	1.39366e-11	2.99404e-10	up
ENSSSCG00000002712	LDHD	1.77443	1.65286e-06	3.41841e-05	up	ENSSSCG00000017338	PLCD3	-3.07586	1.21833e-08	2.65951e-07	down							ENSSSCG00000001725	ADGRF5	-1.31788	1.13593e-05	0.000201379	down	ENSSSCG00000027684	TRIM63	1.99603	1.41734e-11	3.04107e-10	up
ENSSSCG00000010245	STOX1	4.1457	1.67276e-06	3.45662e-05	up	ENSSSCG00000001233	TRIM26	-2.44132	1.23853e-08	2.70125e-07	down							ENSSSCG00000008305	SMYD5	-1.50034	1.15885e-05	0.000205287	down	ENSSSCG00000012783	IDH3G	-1.76596	1.41804e-11	3.04107e-10	down
ENSSSCG00000015035	C11orf52	-3.65847	1.6757e-06	3.45974e-05	down	ENSSSCG00000014817	ARAP1	-2.64841	1.24831e-08	2.72008e-07	down							ENSSSCG00000009876	DDX54	-1.32765	1.19004e-05	0.0002102	down	ENSSSCG00000023228	NUMBL	-3.08513	1.46199e-11	3.13255e-10	down
ENSSSCG00000003343	ATAD3A	-1.14755	1.68421e-06	3.47436e-05	down	ENSSSCG00000007939	ANKS3	-2.16896	1.24936e-08	2.72008e-07	down							ENSSSCG00000049449	ENSSSCG00000049449	2.46121	1.19093e-05	0.0002102	up	ENSSSCG00000029236	ZBTB7A	-1.93762	1.68306e-11	3.60307e-10	down
ENSSSCG00000044029	ENSSSCG00000044029	-9.85442	1.69628e-06	3.49627e-05	down	ENSSSCG00000037566	ENSSSCG00000037566	-2.17308	1.30418e-08	2.83693e-07	down							ENSSSCG00000028431	HSD17B4	-1.18496	1.19285e-05	0.000210367	down	ENSSSCG00000022151	B3GALT6	-14.0854	1.70984e-11	3.6572e-10	down
ENSSSCG00000033089	ENSSSCG00000033089	2.97227	1.70301e-06	3.50717e-05	up	ENSSSCG00000038969	DMPK	-1.84989	1.30551e-08	2.83734e-07	down							ENSSSCG00000012202	ENSSSCG00000012202	-1.95568	1.19608e-05	0.00021078	down	ENSSSCG00000031441	GRAMD4	-2.23042	1.75808e-11	3.75709e-10	down
ENSSSCG00000023324	KMT2A	-1.3784	1.71457e-06	3.52798e-05	down	ENSSSCG00000040001	TNFRSF25	-4.67465	1.30869e-08	2.84175e-07	down							ENSSSCG00000030358	ENSSSCG00000030358	1.33654	1.20256e-05	0.000211668	up	ENSSSCG00000012653	ZDHHC9	1.72197	1.76675e-11	3.77231e-10	up
ENSSSCG00000034758	PDXK	-1.89807	1.74048e-06	3.57823e-05	down	ENSSSCG00000023603	ENSSSCG00000023603	-5.48949	1.31472e-08	2.85236e-07	down							ENSSSCG00000011973	COL8A1	1.44153	1.21041e-05	0.000212828	up	ENSSSCG00000016450	NOS3	-1.87994	1.84965e-11	3.94587e-10	down
ENSSSCG00000014633	CAVIN3	1.08933	1.74964e-06	3.59099e-05	up	ENSSSCG00000039655	TAFAZZIN	-1.98273	1.33031e-08	2.88365e-07	down							ENSSSCG00000033745	ENSSSCG00000033745	1.15934	1.21289e-05	0.000213107	up	ENSSSCG00000040586	PAOX	-2.65274	1.98459e-11	4.23004e-10	down
ENSSSCG00000032947	SRRM1	-1.18506	1.76927e-06	3.6282e-05	down	ENSSSCG00000033335	AKIP1	-2.29656	1.35458e-08	2.93371e-07	down							ENSSSCG00000023569	ENSSSCG00000023569	-1.39517	1.21924e-05	0.000214063	down	ENSSSCG00000040577	ENSSSCG00000040577	-15.8261	1.99556e-11	4.24972e-10	down
ENSSSCG00000012527	TCEAL9	2.29229	1.77718e-06	3.64135e-05	up	ENSSSCG00000033169	RPS15	-2.88768	1.359e-08	2.9407e-07	down							ENSSSCG00000062935	ENSSSCG00000062935	-5.16033	1.23279e-05	0.000216283	down	ENSSSCG00000007574	SDK1	-5.66898	2.0284e-11	4.31587e-10	down
ENSSSCG00000016755	POLM	-1.30164	1.78584e-06	3.656e-05	down	ENSSSCG00000031474	PTK6	-3.48484	1.37052e-08	2.96305e-07	down							ENSSSCG00000001002	PRPF4B	-1.19378	1.23949e-05	0.000217297	down	ENSSSCG00000013763	DCAF15	-1.9337	2.07976e-11	4.4213e-10	down
ENSSSCG00000012061	PIGP	1.05489	1.7901e-06	3.66162e-05	up	ENSSSCG00000037336	GID4	-1.83638	1.3938e-08	3.01075e-07	down							ENSSSCG00000005941	KHDRBS3	-2.15171	1.24334e-05	0.00021781	down	ENSSSCG00000037647	TFDP2	1.322	2.12429e-11	4.51204e-10	up
ENSSSCG00000026733	HIPK2	-1.40231	1.80336e-06	3.68253e-05	down	ENSSSCG00000031562	MZF1	-1.94247	1.46339e-08	3.15832e-07	down							ENSSSCG00000004908	LMAN1	-1.25348	1.24578e-05	0.000218075	down	ENSSSCG00000006273	MCM4	-2.34041	2.12752e-11	4.51496e-10	down
ENSSSCG00000013145	DTX4	1.13516	1.83567e-06	3.74536e-05	up	ENSSSCG00000001840	KIF7	-2.0197	1.49959e-08	3.23363e-07	down							ENSSSCG00000006095	CCNE2	1.72643	1.25304e-05	0.000219185	up	ENSSSCG00000003371	GPR153	-5.24589	2.16328e-11	4.58686e-10	down
ENSSSCG00000007485	BCAS1	1.40414	1.83867e-06	3.74833e-05	up	ENSSSCG00000001420	EHMT2	-1.9662	1.56433e-08	3.37032e-07	down							ENSSSCG00000014343	MATR3	-1.18986	1.25703e-05	0.00021972	down	ENSSSCG00000060019	RPS19BP1	-2.55157	2.34302e-11	4.96366e-10	down
ENSSSCG00000026517	CALML4	1.78991	1.8621e-06	3.79289e-05	up	ENSSSCG00000012769	ATP2B3	-2.02291	1.5815e-08	3.40434e-07	down							ENSSSCG00000008289	MTHFD2	-1.92627	1.28951e-05	0.000225064	down	ENSSSCG00000000759	WNT5B	-1.84003	2.53587e-11	5.36755e-10	down
ENSSSCG00000010816	TGFB2	-1.22652	1.88868e-06	3.84381e-05	down	ENSSSCG00000035812	AMH	-11.5969	1.62923e-08	3.50405e-07	down							ENSSSCG00000000141	EIF3D	-1.32824	1.29575e-05	0.000225856	down	ENSSSCG00000024162	IMPA2	-2.04773	2.56601e-11	5.42664e-10	down
ENSSSCG00000003527	EPHB2	1.93073	1.96443e-06	3.99461e-05	up	ENSSSCG00000002026	EFS	-2.36696	1.63194e-08	3.50682e-07	down							ENSSSCG00000012111	HCCS	-1.17324	1.29648e-05	0.000225856	down	ENSSSCG00000014391	ARAP3	-1.73683	2.67108e-11	5.64396e-10	down
ENSSSCG00000000443	GLI1	1.74039	1.98761e-06	4.03836e-05	up	ENSSSCG00000031600	SYNGR2	-2.27335	1.64312e-08	3.5278e-07	down							ENSSSCG00000016116	WDR12	-1.34566	1.30341e-05	0.000226823	down	ENSSSCG00000010370	ENSSSCG00000010370	2.1596	2.6921e-11	5.68344e-10	up
ENSSSCG00000029723	PHRF1	-1.07182	2.00923e-06	4.07888e-05	down	ENSSSCG00000017102	TENT4A	-1.97937	1.66452e-08	3.57066e-07	down							ENSSSCG00000011342	DHX30	-1.24726	1.31037e-05	0.000227865	down	ENSSSCG00000003134	GRWD1	-2.41016	2.81044e-11	5.92815e-10	down
ENSSSCG00000028331	IL1R2	-11.7747	2.04038e-06	4.13864e-05	down	ENSSSCG00000005614	NIBAN2	-2.64936	1.67752e-08	3.59543e-07	down							ENSSSCG00000007998	RHBDL1	1.8599	1.32792e-05	0.000230748	up	ENSSSCG00000013351	NAV2	-2.92766	2.96302e-11	6.24461e-10	down
ENSSSCG00000013178	ZDHHC5	-1.30133	2.05089e-06	4.15649e-05	down	ENSSSCG00000017874	ATP2A3	-2.42356	1.68421e-08	3.60664e-07	down							ENSSSCG00000016191	ENSSSCG00000016191	-1.30953	1.33013e-05	0.000230962	down	ENSSSCG00000008016	MRPS34	-1.91376	3.00539e-11	6.32842e-10	down
ENSSSCG00000002893	CD22	10.5099	2.0835e-06	4.21553e-05	up	ENSSSCG00000025794	FBRS	-2.3644	1.7105e-08	3.65979e-07	down							ENSSSCG00000008079	FAM120A	-1.19709	1.34182e-05	0.000232821	down	ENSSSCG00000055213	GNA12	-1.44373	3.14664e-11	6.62015e-10	down
ENSSSCG00000028947	PELI1	-1.38801	2.08941e-06	4.22395e-05	down	ENSSSCG00000001434	EGFL8	-2.96143	1.85276e-08	3.96075e-07	down							ENSSSCG00000011956	TRMT10C	-1.4376	1.34344e-05	0.000232931	down	ENSSSCG00000039587	ENSSSCG00000039587	2.13896	3.28395e-11	6.90308e-10	up
ENSSSCG00000010456	PANK1	-1.64794	2.09505e-06	4.23182e-05	down	ENSSSCG00000039647	EIF3F	-2.4632	1.86404e-08	3.98143e-07	down							ENSSSCG00000000759	WNT5B	1.41951	1.36777e-05	0.000236804	up	ENSSSCG00000022347	WNT11	-2.16233	3.29291e-11	6.91597e-10	down
ENSSSCG00000010738	ZRANB1	-1.25888	2.10321e-06	4.24477e-05	down	ENSSSCG00000040182	RHBDD2	-3.00986	1.87266e-08	3.9964e-07	down							ENSSSCG00000017549	PHB1	-1.35469	1.36945e-05	0.000236921	down	ENSSSCG00000009739	NOC4L	-1.70555	3.30804e-11	6.94177e-10	down
ENSSSCG00000036360	LURAP1L	2.33731	2.10806e-06	4.25103e-05	up	ENSSSCG00000003644	FHL3	-2.79612	1.94212e-08	4.14107e-07	down							ENSSSCG00000010467	BTAF1	-1.26486	1.37306e-05	0.000237221	down	ENSSSCG00000017238	TTYH2	-1.46243	3.34522e-11	7.01374e-10	down
ENSSSCG00000011470	ABHD6	2.08117	2.14008e-06	4.30843e-05	up	ENSSSCG00000010529	SFRP5	-2.91861	1.94741e-08	4.14878e-07	down							ENSSSCG00000038913	HERC4	-1.37363	1.38371e-05	0.000238864	down	ENSSSCG00000040977	SNX8	-2.78727	3.44346e-11	7.21354e-10	down
ENSSSCG00000005655	DYNC2I2	1.21009	2.14453e-06	4.31099e-05	up	ENSSSCG00000022347	WNT11	-3.16694	1.95359e-08	4.15837e-07	down							ENSSSCG00000002779	LRRC36	1.32179	1.42511e-05	0.000245653	up	ENSSSCG00000034049	TRIM16	-2.47735	3.51281e-11	7.35249e-10	down
ENSSSCG00000016640	PPP1R3A	1.13652	2.14491e-06	4.31099e-05	up	ENSSSCG00000003374	ESPN	-10.6682	1.97639e-08	4.2033e-07	down							ENSSSCG00000002245	KATNBL1	-1.4501	1.42867e-05	0.000246086	down	ENSSSCG00000001840	KIF7	-1.63017	3.53435e-11	7.39124e-10	down
ENSSSCG00000006885	ALG14	1.05611	2.16431e-06	4.34637e-05	up	ENSSSCG00000060005	ENSSSCG00000060005	3.76289	2.08109e-08	4.42218e-07	up							ENSSSCG00000032591	ENSSSCG00000032591	-2.71231	1.43127e-05	0.000246355	down	ENSSSCG00000038738	DMWD	-1.7203	3.58238e-11	7.48527e-10	down
ENSSSCG00000010401	ENSSSCG00000010401	-1.39422	2.16881e-06	4.34908e-05	down	ENSSSCG00000049239	ENSSSCG00000049239	-12.9161	2.13229e-08	4.5271e-07	down							ENSSSCG00000012639	THOC2	-1.22977	1.46534e-05	0.000252036	down	ENSSSCG00000037609	ENSSSCG00000037609	-1.43654	3.59012e-11	7.49503e-10	down
ENSSSCG00000002752	ZFHX3	-1.63979	2.16925e-06	4.34908e-05	down	ENSSSCG00000003148	DBP	-2.95573	2.18785e-08	4.64109e-07	down							ENSSSCG00000001201	ZKSCAN8	-1.30895	1.47448e-05	0.000253153	down	ENSSSCG00000008040	TSC2	-1.54718	3.67247e-11	7.6604e-10	down
ENSSSCG00000012335	FGD1	1.07634	2.1741e-06	4.35522e-05	up	ENSSSCG00000062852	ART5	-2.87017	2.23137e-08	4.72937e-07	down							ENSSSCG00000002357	ALDH6A1	-1.32121	1.47603e-05	0.000253153	down	ENSSSCG00000033286	ENSSSCG00000033286	-2.4953	3.83337e-11	7.98918e-10	down
ENSSSCG00000008581	NCOA1	-1.41071	2.17813e-06	4.3578e-05	down	ENSSSCG00000002457	ITPK1	-2.18733	2.23406e-08	4.73102e-07	down							ENSSSCG00000020898	ELP2	-1.49318	1.4761e-05	0.000253153	down	ENSSSCG00000039703	EEPD1	-1.57664	3.84055e-11	7.99731e-10	down
ENSSSCG00000010118	HIRA	-1.20077	2.17899e-06	4.3578e-05	down	ENSSSCG00000007541	PDGFA	-2.33738	2.25728e-08	4.77611e-07	down							ENSSSCG00000013352	E2F8	5.25408	1.47611e-05	0.000253153	up	ENSSSCG00000039360	LRFN4	-12.7596	3.87908e-11	8.07067e-10	down
ENSSSCG00000017870	NCBP3	-1.04154	2.21401e-06	4.4238e-05	down	ENSSSCG00000003894	CYP4B1	12.2551	2.26632e-08	4.78791e-07	up							ENSSSCG00000056684	DERL1	-1.2809	1.48731e-05	0.000254153	down	ENSSSCG00000008687	MXD4	-1.75782	4.01013e-11	8.33622e-10	down
ENSSSCG00000024823	RCN3	1.29031	2.22209e-06	4.43303e-05	up	ENSSSCG00000036814	CLEC11A	-4.68531	2.26704e-08	4.78791e-07	down							ENSSSCG00000004238	HSF2	-1.49345	1.50485e-05	0.00025678	down	ENSSSCG00000037920	TRIM28	-1.42257	4.05576e-11	8.42389e-10	down
ENSSSCG00000026055	PRIM1	1.41341	2.2251e-06	4.43538e-05	up	ENSSSCG00000033697	RPS2	-2.36561	2.26865e-08	4.78791e-07	down							ENSSSCG00000000398	APOF	2.74841	1.51081e-05	0.000257461	up	ENSSSCG00000026931	SERTAD1	-2.17634	4.27095e-11	8.86332e-10	down
ENSSSCG00000026044	FDFT1	1.08977	2.22951e-06	4.44052e-05	up	ENSSSCG00000025078	ZNF358	-1.47638	2.29887e-08	4.84617e-07	down							ENSSSCG00000022649	SLC7A11	-3.75584	1.52697e-05	0.000259805	down	ENSSSCG00000008556	KHK	-2.45649	4.30718e-11	8.93091e-10	down
ENSSSCG00000006569	SLC27A3	1.62098	2.23774e-06	4.45135e-05	up	ENSSSCG00000053509	ENSSSCG00000053509	-5.82671	2.30016e-08	4.84617e-07	down							ENSSSCG00000006729	TENT5C	1.51415	1.53168e-05	0.000260418	up	ENSSSCG00000026422	GPER1	-12.9786	4.39242e-11	9.09993e-10	down
ENSSSCG00000005916	ENSSSCG00000005916	-1.31579	2.23862e-06	4.45135e-05	down	ENSSSCG00000022846	SLC4A3	-2.78597	2.32453e-08	4.89336e-07	down							ENSSSCG00000017893	PIMREG	4.77328	1.56118e-05	0.000265243	up	ENSSSCG00000003435	MIIP	-2.48261	4.42489e-11	9.15941e-10	down
ENSSSCG00000058514	ENSSSCG00000058514	-1.30918	2.24597e-06	4.4623e-05	down	ENSSSCG00000014391	ARAP3	-2.24016	2.33441e-08	4.90998e-07	down							ENSSSCG00000032740	TMEM106B	-1.19389	1.56693e-05	0.00026603	down	ENSSSCG00000008572	GAREM2	-5.89502	4.55244e-11	9.41546e-10	down
ENSSSCG00000010477	CEP55	2.98298	2.32172e-06	4.60903e-05	up	ENSSSCG00000003263	PRPF31	-1.48446	2.38982e-08	5.02226e-07	down							ENSSSCG00000006455	ENSSSCG00000006455	-3.27633	1.59369e-05	0.000270379	down	ENSSSCG00000013074	RAB3IL1	-2.579	4.61447e-11	9.53566e-10	down
ENSSSCG00000032241	GPNMB	2.55997	2.32377e-06	4.60932e-05	up	ENSSSCG00000031870	ZNF783	-3.05662	2.50027e-08	5.24992e-07	down							ENSSSCG00000026569	CLEC16A	-1.35069	1.60005e-05	0.000271138	down	ENSSSCG00000003491	AKR7A2	-1.91208	4.65892e-11	9.61938e-10	down
ENSSSCG00000016986	CREBRF	-2.90322	2.35201e-06	4.66152e-05	down	ENSSSCG00000003901	FAAH	-2.97306	2.53888e-08	5.3265e-07	down							ENSSSCG00000003160	NTF4	1.01683	1.60045e-05	0.000271138	up	ENSSSCG00000057727	ENSSSCG00000057727	-1.59562	4.77603e-11	9.85284e-10	down
ENSSSCG00000025855	RNMT	-1.30142	2.36449e-06	4.6804e-05	down	ENSSSCG00000036835	OSBPL2	-1.62787	2.57171e-08	5.3908e-07	down							ENSSSCG00000031800	ENSSSCG00000031800	10.4093	1.61797e-05	0.000273909	up	ENSSSCG00000024488	NUBP1	-1.3923	5.34021e-11	1.10074e-09	down
ENSSSCG00000009617	REEP4	1.93781	2.3654e-06	4.6804e-05	up	ENSSSCG00000012885	LRP5	-5.2691	2.58796e-08	5.42029e-07	down							ENSSSCG00000010669	ENSSSCG00000010669	-1.28026	1.62891e-05	0.000275565	down	ENSSSCG00000003040	ARHGEF1	-1.76508	5.73387e-11	1.18089e-09	down
ENSSSCG00000044479	ENSSSCG00000044479	11.2635	2.37539e-06	4.69634e-05	up	ENSSSCG00000016768	MPLKIP	-2.02521	2.63296e-08	5.50888e-07	down							ENSSSCG00000035048	C1QBP	-1.42816	1.63156e-05	0.000275644	down	ENSSSCG00000002664	GSE1	-1.73233	5.95707e-11	1.22582e-09	down
ENSSSCG00000025096	FBXO24	1.58711	2.41099e-06	4.76284e-05	up	ENSSSCG00000002769	THAP11	-1.38193	2.6347e-08	5.50888e-07	down							ENSSSCG00000015507	TNN	-5.45528	1.63171e-05	0.000275644	down	ENSSSCG00000008965	BTC	1.87725	6.0308e-11	1.23995e-09	up
ENSSSCG00000003758	CTBS	11.4064	2.43353e-06	4.80344e-05	up	ENSSSCG00000039929	ERCC2	-1.79282	2.71931e-08	5.681e-07	down							ENSSSCG00000033811	CBFB	-1.30985	1.65142e-05	0.000278576	down	ENSSSCG00000024235	NPLOC4	-1.42385	6.23938e-11	1.28175e-09	down
ENSSSCG00000040411	CCDC69	1.6746	2.43714e-06	4.80667e-05	up	ENSSSCG00000032964	STK11IP	-2.45158	2.76322e-08	5.76787e-07	down							ENSSSCG00000041032	ENSSSCG00000041032	1.26886	1.66105e-05	0.000279815	up	ENSSSCG00000003195	PNKP	-1.74763	6.49216e-11	1.33256e-09	down
ENSSSCG00000034517	ZNF12	-1.19693	2.4393e-06	4.80701e-05	down	ENSSSCG00000037898	CXXC5	-1.83838	2.82656e-08	5.89513e-07	down							ENSSSCG00000017682	MYO19	-1.43149	1.66113e-05	0.000279815	down	ENSSSCG00000007811	SPNS1	-1.65546	6.58138e-11	1.34974e-09	down
ENSSSCG00000034607	OGN	1.35475	2.53825e-06	4.99793e-05	up	ENSSSCG00000001137	H1-3	-2.40832	2.83377e-08	5.9052e-07	down							ENSSSCG00000051023	ENSSSCG00000051023	-1.72319	1.67761e-05	0.000282389	down	ENSSSCG00000006480	NAXE	-1.4045	6.76987e-11	1.38723e-09	down
ENSSSCG00000017995	USP43	-1.81701	2.54912e-06	5.01526e-05	down	ENSSSCG00000005621	CDK9	-1.93429	2.88924e-08	6.01192e-07	down							ENSSSCG00000048264	ENSSSCG00000048264	11.686	1.68875e-05	0.000284063	up	ENSSSCG00000034360	CELSR2	-1.82552	6.82532e-11	1.39742e-09	down
ENSSSCG00000034262	FIGN	1.73873	2.56054e-06	5.03366e-05	up	ENSSSCG00000008701	LRPAP1	-2.56007	2.88983e-08	6.01192e-07	down							ENSSSCG00000035891	ADGRB1	-2.52453	1.69444e-05	0.000284748	down	ENSSSCG00000020686	SDHA	-1.4105	6.86682e-11	1.40412e-09	down
ENSSSCG00000052107	TMEM219	1.28519	2.57562e-06	5.0592e-05	up	ENSSSCG00000036328	DRG2	-2.68178	2.9523e-08	6.13672e-07	down							ENSSSCG00000004699	ELL3	3.85656	1.70199e-05	0.000285478	up	ENSSSCG00000038694	CCND2	-2.07079	6.86957e-11	1.40412e-09	down
ENSSSCG00000036078	KCNJ3	2.38391	2.58258e-06	5.06876e-05	up	ENSSSCG00000025208	RNF39	-8.41344	2.97279e-08	6.17414e-07	down							ENSSSCG00000009758	DHX37	-1.4719	1.70878e-05	0.000286415	down	ENSSSCG00000032193	NKAIN1	1.48077	6.93467e-11	1.41624e-09	up
ENSSSCG00000000753	WNK1	-1.50176	2.59048e-06	5.07682e-05	down	ENSSSCG00000057427	ENSSSCG00000057427	-1.71307	2.98222e-08	6.18855e-07	down							ENSSSCG00000001437	AGER	11.017	1.72622e-05	0.000289133	up	ENSSSCG00000011287	HHATL	-1.39476	7.15072e-11	1.45914e-09	down
ENSSSCG00000021557	SULT1A3	1.65167	2.59177e-06	5.07682e-05	up	ENSSSCG00000003926	BTBD19	-2.27023	3.0013e-08	6.22293e-07	down							ENSSSCG00000015618	LAMB3	1.21107	1.72883e-05	0.000289364	up	ENSSSCG00000010451	IFIT2	2.02631	7.19622e-11	1.4672e-09	up
ENSSSCG00000027230	SLC35G1	-1.59634	2.59297e-06	5.07682e-05	down	ENSSSCG00000001863	TMEM266	-2.06771	3.02242e-08	6.26148e-07	down							ENSSSCG00000002753	NOB1	-1.30951	1.76059e-05	0.000294473	down	ENSSSCG00000024570	KDM4B	-1.50695	7.49301e-11	1.52643e-09	down
ENSSSCG00000033836	SHKBP1	1.09243	2.71609e-06	5.30501e-05	up	ENSSSCG00000013897	RAB3A	-1.59032	3.03676e-08	6.28175e-07	down							ENSSSCG00000006087	CPQ	1.73046	1.76249e-05	0.000294581	up	ENSSSCG00000000746	WASHC1	-1.82426	7.54431e-11	1.5356e-09	down
ENSSSCG00000058656	P2RY1	1.46408	2.76768e-06	5.39708e-05	up	ENSSSCG00000001653	PEX6	-1.97657	3.03727e-08	6.28175e-07	down							ENSSSCG00000005786	SNRPA1	-1.50208	1.77546e-05	0.00029654	down	ENSSSCG00000036832	STK40	-1.73461	7.74954e-11	1.57606e-09	down
ENSSSCG00000007840	POLR3E	-1.1367	2.78135e-06	5.41938e-05	down	ENSSSCG00000012265	CHST7	-2.27743	3.04252e-08	6.28737e-07	down							ENSSSCG00000008002	CIAO3	-1.36474	1.77945e-05	0.000296998	down	ENSSSCG00000013928	CERS1	-1.70163	7.79583e-11	1.58416e-09	down
ENSSSCG00000012647	PRR32	1.03033	2.80182e-06	5.45489e-05	up	ENSSSCG00000017135	ENSSSCG00000017135	-12.5677	3.09752e-08	6.39571e-07	down							ENSSSCG00000015144	GRAMD1B	-1.74178	1.78538e-05	0.000297776	down	ENSSSCG00000034139	EYA4	1.04824	8.10044e-11	1.64469e-09	up
ENSSSCG00000010370	ENSSSCG00000010370	-2.13772	2.81207e-06	5.47045e-05	down	ENSSSCG00000001423	NELFE	-1.74706	3.1011e-08	6.39777e-07	down							ENSSSCG00000004671	SPATA5L1	-1.55035	1.78761e-05	0.000297939	down	ENSSSCG00000004390	SESN1	1.70309	8.34774e-11	1.69349e-09	up
ENSSSCG00000053220	YIPF7	1.01552	2.82406e-06	5.48936e-05	up	ENSSSCG00000038370	UQCC3	-1.61055	3.1768e-08	6.54849e-07	down							ENSSSCG00000010097	LZTR1	-1.33252	1.81764e-05	0.000302076	down	ENSSSCG00000040038	ZNF8	-7.739	8.44977e-11	1.71276e-09	down
ENSSSCG00000012968	CCDC85B	1.23566	2.84888e-06	5.53318e-05	up	ENSSSCG00000033168	TMEM161A	-1.57123	3.2132e-08	6.61802e-07	down							ENSSSCG00000005255	ENSSSCG00000005255	-1.2329	1.81881e-05	0.000302076	down	ENSSSCG00000037567	ENSSSCG00000037567	-15.1438	8.46416e-11	1.71425e-09	down
ENSSSCG00000012001	ROBO1	2.0324	2.86874e-06	5.56609e-05	up	ENSSSCG00000038918	CTSF	-1.80602	3.23587e-08	6.654e-07	down							ENSSSCG00000008535	CLIP4	-1.75397	1.84252e-05	0.000305585	down	ENSSSCG00000013397	ARNTL	1.8359	8.47805e-11	1.71565e-09	up
ENSSSCG00000062556	ENSSSCG00000062556	-1.94068	2.87042e-06	5.56609e-05	down	ENSSSCG00000034373	TNRC6C	-1.67576	3.23604e-08	6.654e-07	down							ENSSSCG00000011714	MED12L	1.11512	1.84696e-05	0.000306107	up	ENSSSCG00000031698	GFUS	-1.53612	8.52973e-11	1.72467e-09	down
ENSSSCG00000000433	B4GALNT1	1.51832	2.9295e-06	5.67157e-05	up	ENSSSCG00000013496	SIRT6	-2.57031	3.39654e-08	6.97825e-07	down							ENSSSCG00000004322	ANKRD6	1.25793	1.86096e-05	0.000308211	up	ENSSSCG00000044952	NLRX1	-2.03246	8.61466e-11	1.7404e-09	down
ENSSSCG00000028327	RHOBTB1	1.01123	2.95062e-06	5.7079e-05	up	ENSSSCG00000008197	SEMA4C	-1.65658	3.47436e-08	7.13221e-07	down							ENSSSCG00000009373	SLC25A15	-1.77066	1.88853e-05	0.000312559	down	ENSSSCG00000005313	CCDC107	-1.941	8.71622e-11	1.75811e-09	down
ENSSSCG00000003553	MTFR1L	-1.19022	2.9699e-06	5.74061e-05	down	ENSSSCG00000057004	VKORC1	-1.68458	3.52543e-08	7.23106e-07	down							ENSSSCG00000008697	HTT	-1.25359	1.90938e-05	0.000315241	down	ENSSSCG00000029624	TADA2B	-1.34644	8.7167e-11	1.75811e-09	down
ENSSSCG00000017918	ARRB2	1.08264	2.98943e-06	5.77377e-05	up	ENSSSCG00000013534	MLLT1	-2.04573	3.53141e-08	7.23735e-07	down							ENSSSCG00000025470	TSSK4	1.11763	1.9114e-05	0.000315241	up	ENSSSCG00000027726	DLL1	-1.9063	8.78254e-11	1.76992e-09	down
ENSSSCG00000035774	ERRFI1	-1.47909	3.02875e-06	5.84039e-05	down	ENSSSCG00000036308	PGS1	-1.89596	3.58627e-08	7.34372e-07	down							ENSSSCG00000038158	THAP5	-1.42031	1.95009e-05	0.000321175	down	ENSSSCG00000040624	REXO1	-1.31244	9.46319e-11	1.90552e-09	down
ENSSSCG00000008136	RANBP2	-1.07852	3.07886e-06	5.93232e-05	down	ENSSSCG00000040333	NUP62	-1.97958	3.58966e-08	7.34458e-07	down							ENSSSCG00000011664	RBP1	1.99335	1.95447e-05	0.000321672	up	ENSSSCG00000009567	RASA3	-1.6396	9.65439e-11	1.94242e-09	down
ENSSSCG00000001805	WHAMM	-1.35852	3.1117e-06	5.98839e-05	down	ENSSSCG00000002806	MMP15	-2.78769	3.60847e-08	7.37699e-07	down							ENSSSCG00000038534	TSR1	-1.18664	1.96058e-05	0.000322454	down	ENSSSCG00000003901	FAAH	-2.14687	1.02893e-10	2.06846e-09	down
ENSSSCG00000004403	CDC40	-1.3648	3.11291e-06	5.98839e-05	down	ENSSSCG00000041667	CLDN5	-7.22011	3.66768e-08	7.49186e-07	down							ENSSSCG00000011563	FANCD2	1.2421	1.97092e-05	0.00032393	up	ENSSSCG00000005912	GPAA1	-1.96491	1.07467e-10	2.15862e-09	down
ENSSSCG00000010247	DDX21	-1.37431	3.11909e-06	5.99552e-05	down	ENSSSCG00000008009	LMF1	-1.95791	3.71745e-08	7.58726e-07	down							ENSSSCG00000001906	CYP1A1	-5.63039	1.99362e-05	0.000326978	down	ENSSSCG00000031462	ZNRF1	-1.90128	1.11473e-10	2.23724e-09	down
ENSSSCG00000009584	SEMA4D	1.02132	3.13867e-06	6.02839e-05	up	ENSSSCG00000039797	APCDD1	-2.13357	3.75714e-08	7.66197e-07	down							ENSSSCG00000014364	ANKHD1	-1.20929	2.003e-05	0.000328289	down	ENSSSCG00000017201	UNK	-2.17179	1.12125e-10	2.24848e-09	down
ENSSSCG00000009320	FLT1	-1.13313	3.18091e-06	6.09565e-05	down	ENSSSCG00000017499	STARD3	-1.79734	3.76377e-08	7.66918e-07	down							ENSSSCG00000006251	TGS1	-1.44246	2.0181e-05	0.000330078	down	ENSSSCG00000001661	SRF	-1.38174	1.13093e-10	2.26605e-09	down
ENSSSCG00000021651	SCN2B	4.40137	3.18124e-06	6.09565e-05	up	ENSSSCG00000005925	EXOSC4	-2.18405	3.8468e-08	7.83193e-07	down							ENSSSCG00000030578	MRPL15	-1.27798	2.04482e-05	0.000333987	down	ENSSSCG00000002729	ENSSSCG00000002729	-1.65602	1.17656e-10	2.35552e-09	down
ENSSSCG00000035991	CENPM	2.05848	3.19618e-06	6.11946e-05	up	ENSSSCG00000012624	SLC25A43	1.60976	3.87992e-08	7.89289e-07	up							ENSSSCG00000026806	DHX9	-1.15856	2.05141e-05	0.000334832	down	ENSSSCG00000034207	CEBPB	-1.89348	1.22105e-10	2.44261e-09	down
ENSSSCG00000003472	ARHGEF19	2.28451	3.20429e-06	6.13012e-05	up	ENSSSCG00000038964	COX19	-3.1972	3.9054e-08	7.9382e-07	down							ENSSSCG00000058443	AKR1C2	2.67203	2.07721e-05	0.000338809	up	ENSSSCG00000032996	SLC7A5	-2.52725	1.25355e-10	2.50555e-09	down
ENSSSCG00000038126	MGAT3	1.45306	3.21067e-06	6.13749e-05	up	ENSSSCG00000010300	MSS51	2.35423	4.05159e-08	8.2286e-07	up							ENSSSCG00000003230	CLDND2	-4.65946	2.08756e-05	0.00034003	down	ENSSSCG00000023611	TNXB	-2.10179	1.26325e-10	2.52288e-09	down
ENSSSCG00000036475	HS3ST2	11.0307	3.22352e-06	6.1572e-05	up	ENSSSCG00000020678	BANP	-2.15197	4.09695e-08	8.31392e-07	down							ENSSSCG00000026349	ALDH3B2	1.56974	2.09892e-05	0.000341645	up	ENSSSCG00000035561	ENSSSCG00000035561	-3.05353	1.26483e-10	2.52396e-09	down
ENSSSCG00000058267	ENSSSCG00000058267	-5.82042	3.24177e-06	6.18719e-05	down	ENSSSCG00000038954	PLIN3	-2.28343	4.11331e-08	8.3403e-07	down							ENSSSCG00000009720	DDX60	1.615	2.10597e-05	0.000342557	up	ENSSSCG00000003352	ENSSSCG00000003352	-1.63252	1.3653e-10	2.72224e-09	down
ENSSSCG00000015496	CENPL	3.10159	3.2617e-06	6.21988e-05	up	ENSSSCG00000060019	RPS19BP1	-2.1654	4.16232e-08	8.43278e-07	down							ENSSSCG00000010426	ENSSSCG00000010426	1.66196	2.11839e-05	0.000344341	up	ENSSSCG00000016342	HES6	-2.58188	1.37863e-10	2.74656e-09	down
ENSSSCG00000012352	KLF8	2.7392	3.26403e-06	6.21988e-05	up	ENSSSCG00000013737	RNASEH2A	-1.82135	4.17166e-08	8.4448e-07	down							ENSSSCG00000032658	TRAF4	1.08407	2.122e-05	0.00034469	up	ENSSSCG00000022004	SH3BP2	-3.2797	1.38924e-10	2.76544e-09	down
ENSSSCG00000014277	IRF1	1.02532	3.30099e-06	6.28536e-05	up	ENSSSCG00000000746	WASHC1	-2.39815	4.33584e-08	8.77e-07	down							ENSSSCG00000027551	NUDT15	1.02793	2.12859e-05	0.000345451	up	ENSSSCG00000003679	PPP4R1	-1.36774	1.39143e-10	2.76754e-09	down
ENSSSCG00000024752	ALDH4A1	1.193	3.31817e-06	6.30817e-05	up	ENSSSCG00000003178	IRF3	-2.32214	4.34177e-08	8.77483e-07	down							ENSSSCG00000002003	RNF31	-1.21078	2.15181e-05	0.000348576	down	ENSSSCG00000003128	LIG1	-1.97471	1.41053e-10	2.80325e-09	down
ENSSSCG00000040400	GPR19	3.6473	3.35349e-06	6.37032e-05	up	ENSSSCG00000028995	TLE2	-3.35575	4.38864e-08	8.85527e-07	down							ENSSSCG00000006127	NBN	-1.29923	2.16494e-05	0.000350223	down	ENSSSCG00000004233	SMPDL3A	2.27209	1.4263e-10	2.8323e-09	up
ENSSSCG00000038779	MACIR	1.2382	3.38978e-06	6.43421e-05	up	ENSSSCG00000013031	KCNK4	-11.5489	4.38871e-08	8.85527e-07	down							ENSSSCG00000011456	CHDH	1.12367	2.17709e-05	0.000351948	up	ENSSSCG00000003603	COL16A1	-2.34765	1.44216e-10	2.86014e-09	down
ENSSSCG00000003438	VPS13D	-1.30681	3.42212e-06	6.49051e-05	down	ENSSSCG00000024045	CASTOR2	-2.4182	4.55935e-08	9.1921e-07	down							ENSSSCG00000044760	ENSSSCG00000044760	3.34824	2.18523e-05	0.000353022	up	ENSSSCG00000031547	ICE1	-1.5599	1.44267e-10	2.86014e-09	down
ENSSSCG00000029875	ZNF529	-1.29753	3.42813e-06	6.49441e-05	down	ENSSSCG00000005719	RAPGEF1	-1.78769	4.66335e-08	9.39413e-07	down							ENSSSCG00000010866	SCCPDH	-1.28571	2.18979e-05	0.000353519	down	ENSSSCG00000017533	HOXB2	-3.80703	1.47722e-10	2.92627e-09	down
ENSSSCG00000009401	RB1	-1.13131	3.42953e-06	6.49441e-05	down	ENSSSCG00000026387	ENSSSCG00000026387	-3.41927	4.72113e-08	9.50281e-07	down							ENSSSCG00000010959	NTRK2	-2.06608	2.20504e-05	0.000355737	down	ENSSSCG00000027072	ATP5IF1	-1.70356	1.50428e-10	2.97745e-09	down
ENSSSCG00000009931	MVK	1.66781	3.43271e-06	6.49536e-05	up	ENSSSCG00000035736	ENSSSCG00000035736	-2.67585	4.7448e-08	9.5427e-07	down							ENSSSCG00000017571	EME1	1.99861	2.22016e-05	0.000357689	up	ENSSSCG00000021828	TAPT1	1.12644	1.52226e-10	3.01059e-09	up
ENSSSCG00000008991	FRAS1	-1.20535	3.50774e-06	6.62698e-05	down	ENSSSCG00000013573	TRAPPC5	-6.34881	4.8117e-08	9.66941e-07	down							ENSSSCG00000015011	ENSSSCG00000015011	-1.3661	2.24116e-05	0.000360826	down	ENSSSCG00000012859	NADSYN1	-2.19935	1.53534e-10	3.034e-09	down
ENSSSCG00000038452	ADAMTS17	1.58881	3.51992e-06	6.6448e-05	up	ENSSSCG00000039041	ZNF467	-3.12815	4.9694e-08	9.97823e-07	down							ENSSSCG00000010118	HIRA	-1.39294	2.26421e-05	0.000364043	down	ENSSSCG00000017382	EZH1	1.35768	1.53996e-10	3.04067e-09	up
ENSSSCG00000013072	FADS2	1.03956	3.53641e-06	6.67074e-05	up	ENSSSCG00000025401	CDK10	-1.31152	4.98659e-08	1.00047e-06	down							ENSSSCG00000031680	GGPS1	-1.46897	2.27232e-05	0.000365059	down	ENSSSCG00000028559	LZTS1	-3.06605	1.5446e-10	3.04737e-09	down
ENSSSCG00000014148	TMEM161B	-1.36524	3.6436e-06	6.85692e-05	down	ENSSSCG00000005710	LAMC3	-10.4632	5.14647e-08	1.03171e-06	down							ENSSSCG00000006260	LYPLA1	-1.20819	2.27361e-05	0.000365059	down	ENSSSCG00000004954	C15orf61	-3.32403	1.5466e-10	3.04885e-09	down
ENSSSCG00000015237	FLI1	1.43376	3.64807e-06	6.85824e-05	up	ENSSSCG00000023920	P3H1	-2.00895	5.16094e-08	1.03377e-06	down							ENSSSCG00000040629	IL34	1.83306	2.27775e-05	0.000365475	up	ENSSSCG00000009432	DGKD	-1.47942	1.58499e-10	3.12201e-09	down
ENSSSCG00000062147	ENSSSCG00000062147	-1.12967	3.64996e-06	6.85824e-05	down	ENSSSCG00000044226	ENSSSCG00000044226	-2.92367	5.19375e-08	1.0395e-06	down							ENSSSCG00000030222	ANAPC7	-1.1963	2.3028e-05	0.000369244	down	ENSSSCG00000038455	ENSSSCG00000038455	-1.89783	1.65869e-10	3.26454e-09	down
ENSSSCG00000038584	FGF12	1.81222	3.65297e-06	6.85859e-05	up	ENSSSCG00000003288	HSPBP1	-3.19453	5.22158e-08	1.04423e-06	down							ENSSSCG00000025722	SNORA71	-2.33496	2.34617e-05	0.000375435	down	ENSSSCG00000040599	TBC1D25	-2.20407	1.68021e-10	3.30423e-09	down
ENSSSCG00000055563	ENSSSCG00000055563	-1.30634	3.65964e-06	6.86579e-05	down	ENSSSCG00000007423	UBE2C	-1.87782	5.23954e-08	1.04698e-06	down							ENSSSCG00000031176	GP9	2.16159	2.35344e-05	0.000376344	up	ENSSSCG00000005717	UCK1	-2.07396	1.69513e-10	3.33089e-09	down
ENSSSCG00000000745	DDX11	1.23862	3.74338e-06	7.01747e-05	up	ENSSSCG00000030277	ENDOV	-1.76706	5.31672e-08	1.06155e-06	down							ENSSSCG00000031053	S100A1	1.75069	2.36143e-05	0.000377004	up	ENSSSCG00000016569	SMO	-1.49504	1.73406e-10	3.40464e-09	down
ENSSSCG00000028169	NCAPG2	1.27234	3.75459e-06	7.03304e-05	up	ENSSSCG00000017787	GIT1	-1.92275	5.37171e-08	1.07124e-06	down							ENSSSCG00000008136	RANBP2	-1.21507	2.36235e-05	0.000377004	down	ENSSSCG00000012853	IRF7	-12.8873	1.73611e-10	3.40593e-09	down
ENSSSCG00000017938	YBX2	1.42908	3.77365e-06	7.0615e-05	up	ENSSSCG00000001773	TMED3	-1.63593	5.37389e-08	1.07124e-06	down							ENSSSCG00000021587	MESD	-1.23479	2.37681e-05	0.000378801	down	ENSSSCG00000005934	TRAPPC9	-1.71149	1.78803e-10	3.50497e-09	down
ENSSSCG00000040731	TMEM65	-1.07321	3.77816e-06	7.0615e-05	down	ENSSSCG00000037013	WFIKKN1	-12.5951	5.63637e-08	1.12266e-06	down							ENSSSCG00000050058	ENSSSCG00000050058	-4.14439	2.40346e-05	0.00038279	down	ENSSSCG00000044155	ENSSSCG00000044155	-1.28626	1.79295e-10	3.51179e-09	down
ENSSSCG00000032658	TRAF4	1.30399	3.77853e-06	7.0615e-05	up	ENSSSCG00000027946	MVP	-2.43682	5.66148e-08	1.12675e-06	down							ENSSSCG00000015430	RINT1	-1.28621	2.42058e-05	0.000384999	down	ENSSSCG00000028978	CAD	-2.30428	1.83019e-10	3.58185e-09	down
ENSSSCG00000009938	UNG	1.17429	3.78596e-06	7.06994e-05	up	ENSSSCG00000012963	SART1	-2.29188	5.68411e-08	1.13035e-06	down							ENSSSCG00000045310	ENSSSCG00000045310	-2.67895	2.42367e-05	0.000385232	down	ENSSSCG00000013594	FBN3	-1.79446	1.92295e-10	3.76039e-09	down
ENSSSCG00000008127	SNRNP200	-1.12291	3.79855e-06	7.088e-05	down	ENSSSCG00000023329	APC2	-10.1289	5.69289e-08	1.13119e-06	down							ENSSSCG00000017741	TEFM	-1.38568	2.46145e-05	0.000390712	down	ENSSSCG00000032889	ASB12	1.18977	1.95427e-10	3.81857e-09	up
ENSSSCG00000031617	SFT2D2	1.07937	3.82593e-06	7.13359e-05	up	ENSSSCG00000012842	RPLP2	-2.78003	5.87045e-08	1.16554e-06	down							ENSSSCG00000034913	GINS1	1.18821	2.47115e-05	0.000391988	up	ENSSSCG00000057685	PHLDA3	-15.1746	1.96547e-10	3.83739e-09	down
ENSSSCG00000004486	SLC17A5	1.34292	3.8365e-06	7.1478e-05	up	ENSSSCG00000058254	FAM171A2	-2.94461	5.98814e-08	1.18795e-06	down							ENSSSCG00000062622	DNAH8	8.05341	2.48549e-05	0.000394	up	ENSSSCG00000026784	LMNB2	-1.30389	1.96748e-10	3.83824e-09	down
ENSSSCG00000029395	TMEM25	2.73319	3.88484e-06	7.22676e-05	up	ENSSSCG00000016754	AEBP1	-2.78766	6.01591e-08	1.19251e-06	down							ENSSSCG00000034896	HPRT1	-1.41359	2.49897e-05	0.00039587	down	ENSSSCG00000024030	AKAP10	-1.96154	1.97423e-10	3.84834e-09	down
ENSSSCG00000001252	UBD	3.69818	3.8941e-06	7.23842e-05	up	ENSSSCG00000027299	PANK4	-1.99211	6.16932e-08	1.22194e-06	down							ENSSSCG00000008098	POLR1B	-1.22151	2.5512e-05	0.000403335	down	ENSSSCG00000030395	ASB5	1.06667	2.03009e-10	3.95406e-09	up
ENSSSCG00000023569	ENSSSCG00000023569	-1.20701	3.90673e-06	7.25634e-05	down	ENSSSCG00000035952	TGFB1I1	-1.85573	6.32575e-08	1.25192e-06	down							ENSSSCG00000015945	METTL8	-1.68421	2.56539e-05	0.000404768	down	ENSSSCG00000009305	GTF3A	-1.68084	2.08186e-10	4.05165e-09	down
ENSSSCG00000005273	OSTF1	1.10355	3.9149e-06	7.26173e-05	up	ENSSSCG00000012271	RBM10	-1.78275	6.34658e-08	1.25405e-06	down							ENSSSCG00000034616	LRRC58	-1.53956	2.57155e-05	0.00040525	down	ENSSSCG00000057823	ENSSSCG00000057823	-14.3965	2.12757e-10	4.13731e-09	down
ENSSSCG00000016494	BRAF	-1.15426	3.92063e-06	7.26546e-05	down	ENSSSCG00000052885	ENSSSCG00000052885	-12.0833	6.3466e-08	1.25405e-06	down							ENSSSCG00000057704	ENSSSCG00000057704	1.29249	2.58127e-05	0.00040646	up	ENSSSCG00000000955	TBC1D22A	-2.80401	2.13531e-10	4.14907e-09	down
ENSSSCG00000031614	SMCO1	1.4046	3.97538e-06	7.35567e-05	up	ENSSSCG00000028139	CCDC154	-12.0955	6.38419e-08	1.26047e-06	down							ENSSSCG00000005008	POLE2	1.87773	2.61619e-05	0.000410865	up	ENSSSCG00000036956	SOCS3	-3.03547	2.15368e-10	4.18143e-09	down
ENSSSCG00000009399	CYSLTR2	1.23767	3.99401e-06	7.3845e-05	up	ENSSSCG00000039551	RNF126	-3.01437	6.44094e-08	1.27066e-06	down							ENSSSCG00000044722	ENSSSCG00000044722	14.6745	2.66988e-05	0.000419018	up	ENSSSCG00000008412	PSME4	1.25226	2.17674e-10	4.22284e-09	up
ENSSSCG00000007046	TRMT6	-1.05252	4.0009e-06	7.3916e-05	down	ENSSSCG00000003514	HSPG2	-2.5042	6.537e-08	1.28859e-06	down							ENSSSCG00000056080	ENSSSCG00000056080	-1.74939	2.71218e-05	0.000424812	down	ENSSSCG00000007704	NSUN5	-2.20771	2.18553e-10	4.23653e-09	down
ENSSSCG00000000361	CD63	-1.03122	4.11636e-06	7.59333e-05	down	ENSSSCG00000001824	ZXDC	-1.78422	6.75569e-08	1.33064e-06	down							ENSSSCG00000027139	FYTTD1	-1.28314	2.75079e-05	0.000430575	down	ENSSSCG00000015923	NOSTRIN	1.40754	2.23369e-10	4.32644e-09	up
ENSSSCG00000014830	COA4	1.53767	4.19217e-06	7.7273e-05	up	ENSSSCG00000038307	POLE4	-1.45788	6.89053e-08	1.35612e-06	down							ENSSSCG00000012993	SLC25A45	1.99612	2.77754e-05	0.000434474	up	ENSSSCG00000029553	CCDC57	-6.68394	2.26837e-10	4.39013e-09	down
ENSSSCG00000063120	C4orf48	12.8124	4.2117e-06	7.7574e-05	up	ENSSSCG00000017915	VMO1	-2.98888	6.92208e-08	1.36125e-06	down							ENSSSCG00000038987	CCDC59	-1.34103	2.7831e-05	0.000435057	down	ENSSSCG00000035120	ALKBH5	-1.61481	2.30652e-10	4.46043e-09	down
ENSSSCG00000016943	ADAMTS6	1.26056	4.22585e-06	7.77755e-05	up	ENSSSCG00000014960	AMOTL1	-1.60437	7.05478e-08	1.38625e-06	down							ENSSSCG00000055265	ENSSSCG00000055265	-10.1263	2.78841e-05	0.000435599	down	ENSSSCG00000012790	ARHGAP4	-3.19763	2.35048e-10	4.54185e-09	down
ENSSSCG00000017835	CLUH	-1.18707	4.25743e-06	7.82973e-05	down	ENSSSCG00000029590	ACD	-2.20281	7.09465e-08	1.39298e-06	down							ENSSSCG00000058756	ENSSSCG00000058756	1.34281	2.80924e-05	0.000438274	up	ENSSSCG00000007625	ARPC1B	-2.16485	2.3975e-10	4.62904e-09	down
ENSSSCG00000038384	COX4I2	1.98721	4.28447e-06	7.87349e-05	up	ENSSSCG00000012909	PTPRCAP	-13.0649	7.31836e-08	1.43577e-06	down							ENSSSCG00000002650	APRT	-1.53668	2.81486e-05	0.000438863	down	ENSSSCG00000017983	PER1	-1.70693	2.51072e-10	4.8438e-09	down
ENSSSCG00000002802	GINS3	1.52291	4.292e-06	7.88134e-05	up	ENSSSCG00000005916	ENSSSCG00000005916	-6.45511	7.33999e-08	1.43887e-06	down							ENSSSCG00000015504	CACYBP	-1.39292	2.81987e-05	0.000439354	down	ENSSSCG00000020906	GHSR	2.00993	2.61374e-10	5.03857e-09	up
ENSSSCG00000000712	VWF	-1.1812	4.3459e-06	7.97428e-05	down	ENSSSCG00000036742	KLF15	-2.56204	7.4028e-08	1.45004e-06	down							ENSSSCG00000015428	PUS7	-1.2443	2.82453e-05	0.000439791	down	ENSSSCG00000061957	ENSSSCG00000061957	1.23189	2.70835e-10	5.21485e-09	up
ENSSSCG00000014432	GRPEL2	-1.15902	4.38191e-06	8.03428e-05	down	ENSSSCG00000024018	SLC16A3	-7.6599	7.44488e-08	1.45713e-06	down							ENSSSCG00000016342	HES6	1.2616	2.8621e-05	0.000444482	up	ENSSSCG00000002294	ARG2	-1.54064	2.70946e-10	5.21485e-09	down
ENSSSCG00000017152	SGSH	1.52223	4.41484e-06	8.08854e-05	up	ENSSSCG00000013048	SPINDOC	-2.57111	7.49759e-08	1.46629e-06	down							ENSSSCG00000011363	PRKAR2A	-1.25621	2.86838e-05	0.000445154	down	ENSSSCG00000013585	EVI5L	-1.73153	2.75668e-10	5.30157e-09	down
ENSSSCG00000003805	PDE4B	1.53171	4.45504e-06	8.15324e-05	up	ENSSSCG00000024549	LYL1	-2.96718	7.51059e-08	1.46654e-06	down							ENSSSCG00000007704	NSUN5	-1.39208	2.87039e-05	0.000445174	down	ENSSSCG00000016866	GHR	1.24657	2.76495e-10	5.31328e-09	up
ENSSSCG00000027340	PI4K2B	-1.11096	4.45689e-06	8.15324e-05	down	ENSSSCG00000018047	FAM83G	-11.3289	7.51073e-08	1.46654e-06	down							ENSSSCG00000042040	ENSSSCG00000042040	-1.84175	2.8764e-05	0.000445814	down	ENSSSCG00000008649	SOX11	-4.92558	2.85358e-10	5.47927e-09	down
ENSSSCG00000004966	NOX5	2.2669	4.46221e-06	8.15682e-05	up	ENSSSCG00000050854	ENSSSCG00000050854	10.5053	7.54795e-08	1.47265e-06	up							ENSSSCG00000011071	THNSL1	-1.46356	2.89607e-05	0.000448275	down	ENSSSCG00000030182	DEDD2	-3.98892	2.90439e-10	5.57245e-09	down
ENSSSCG00000016199	CYP27A1	1.22358	4.46975e-06	8.16446e-05	up	ENSSSCG00000003040	ARHGEF1	-2.14449	7.58284e-08	1.4783e-06	down							ENSSSCG00000052107	TMEM219	1.01699	2.9051e-05	0.000449379	up	ENSSSCG00000038081	AGPAT3	-1.26055	2.9199e-10	5.59782e-09	down
ENSSSCG00000012445	LPAR4	3.43647	4.59531e-06	8.37798e-05	up	ENSSSCG00000034859	GADD45GIP1	-1.85272	7.67587e-08	1.49526e-06	down							ENSSSCG00000008073	OMD	-1.50094	2.91459e-05	0.000450259	down	ENSSSCG00000031819	TP53I11	-1.91097	2.96049e-10	5.67117e-09	down
ENSSSCG00000006390	CASQ1	1.24307	4.59702e-06	8.37798e-05	up	ENSSSCG00000016191	ENSSSCG00000016191	-2.06967	7.89493e-08	1.53672e-06	down							ENSSSCG00000038422	TMX1	-1.28754	2.91825e-05	0.000450529	down	ENSSSCG00000038189	SMCR8	-1.61197	3.10433e-10	5.93739e-09	down
ENSSSCG00000008217	CD8A	10.9467	4.60612e-06	8.3864e-05	up	ENSSSCG00000061321	ENSSSCG00000061321	-2.14018	7.96536e-08	1.54922e-06	down							ENSSSCG00000009414	ZC3H13	-1.15988	3.00167e-05	0.000461602	down	ENSSSCG00000028018	EP400	-1.42987	3.14951e-10	6.01438e-09	down
ENSSSCG00000001396	ENSSSCG00000001396	1.34855	4.61977e-06	8.40049e-05	up	ENSSSCG00000031860	MRPS12	-2.49309	7.99198e-08	1.55318e-06	down							ENSSSCG00000005071	ARMH4	1.39678	3.03899e-05	0.000466297	up	ENSSSCG00000033708	REPIN1	-1.42902	3.24054e-10	6.18337e-09	down
ENSSSCG00000018007	MYH3	-2.16828	4.62514e-06	8.40319e-05	down	ENSSSCG00000050235	ENSSSCG00000050235	2.84764	8.06664e-08	1.56646e-06	up							ENSSSCG00000015784	ACSL1	-1.16684	3.04008e-05	0.000466297	down	ENSSSCG00000033168	TMEM161A	-1.69245	3.30516e-10	6.30175e-09	down
ENSSSCG00000003278	ENSSSCG00000003278	4.8282	4.62819e-06	8.40319e-05	up	ENSSSCG00000017181	ENSSSCG00000017181	-3.04268	8.14166e-08	1.57979e-06	down							ENSSSCG00000010314	AP3M1	-1.51575	3.04868e-05	0.000467312	down	ENSSSCG00000023171	SLC66A2	-1.62663	3.40559e-10	6.48817e-09	down
ENSSSCG00000003377	ACOT7	1.75204	4.63426e-06	8.40792e-05	up	ENSSSCG00000034551	SCX	-12.3097	8.1854e-08	1.58703e-06	down							ENSSSCG00000036742	KLF15	-1.51106	3.09112e-05	0.000473204	down	ENSSSCG00000035103	PIGL	-2.28605	3.46009e-10	6.58685e-09	down
ENSSSCG00000008701	LRPAP1	-1.23636	4.67749e-06	8.48e-05	down	ENSSSCG00000026281	SCAP	-1.68561	8.21646e-08	1.59181e-06	down							ENSSSCG00000030505	KLHL17	-1.29675	3.09311e-05	0.000473204	down	ENSSSCG00000034151	RNPEP	-2.28264	3.46299e-10	6.58723e-09	down
ENSSSCG00000009822	FAM216A	2.13344	4.68622e-06	8.48948e-05	up	ENSSSCG00000013427	DAZAP1	-1.51895	8.26385e-08	1.59974e-06	down							ENSSSCG00000026705	NVL	-1.26916	3.10721e-05	0.000475054	down	ENSSSCG00000009975	EMID1	-4.22636	3.51277e-10	6.67672e-09	down
ENSSSCG00000001706	AARS2	-1.03301	4.69919e-06	8.50662e-05	down	ENSSSCG00000026590	HGH1	-2.61605	8.27231e-08	1.60013e-06	down							ENSSSCG00000046753	KTI12	-1.34147	3.10969e-05	0.000475127	down	ENSSSCG00000052432	ENSSSCG00000052432	-1.97885	3.657e-10	6.94545e-09	down
ENSSSCG00000009616	HR	1.33983	4.71703e-06	8.53254e-05	up	ENSSSCG00000001523	GRM4	-11.1223	8.36315e-08	1.61644e-06	down							ENSSSCG00000003644	FHL3	-1.46169	3.15224e-05	0.000481317	down	ENSSSCG00000025673	ENSSSCG00000025673	-1.79104	3.68902e-10	6.99725e-09	down
ENSSSCG00000008591	ATAD2B	-1.28422	4.72304e-06	8.53704e-05	down	ENSSSCG00000012943	MRPL11	-1.66	8.40818e-08	1.62388e-06	down							ENSSSCG00000047210	ENSSSCG00000047210	2.86127	3.17253e-05	0.000483954	up	ENSSSCG00000029507	RASGEF1B	1.95957	3.69001e-10	6.99725e-09	up
ENSSSCG00000038956	HEYL	1.07806	4.74285e-06	8.56647e-05	up	ENSSSCG00000023933	CRACR2B	-12.0208	8.6188e-08	1.66326e-06	down							ENSSSCG00000062659	ENSSSCG00000062659	9.70063	3.1736e-05	0.000483954	up	ENSSSCG00000039609	ANKRD33B	1.5413	3.71729e-10	7.04352e-09	up
ENSSSCG00000022225	NOP58	-1.22154	4.74873e-06	8.5707e-05	down	ENSSSCG00000013600	RAB11B	-2.53114	8.71543e-08	1.6806e-06	down							ENSSSCG00000007733	ENSSSCG00000007733	-1.33774	3.17623e-05	0.000483978	down	ENSSSCG00000029983	PCGF3	-1.35599	3.7293e-10	7.0608e-09	down
ENSSSCG00000008072	ASPN	1.40862	4.77797e-06	8.61705e-05	up	ENSSSCG00000033194	GEMIN7	-2.78164	9.138e-08	1.76072e-06	down							ENSSSCG00000003098	PPP5C	-1.16122	3.18989e-05	0.000485188	down	ENSSSCG00000040931	SLC17A9	-12.5689	3.7352e-10	7.06647e-09	down
ENSSSCG00000005296	PHF24	-2.09131	4.78629e-06	8.62564e-05	down	ENSSSCG00000003194	AKT1S1	-1.49606	9.18657e-08	1.7687e-06	down							ENSSSCG00000013579	CD209	1.95697	3.20689e-05	0.000487459	up	ENSSSCG00000013600	RAB11B	-1.86269	3.76023e-10	7.10833e-09	down
ENSSSCG00000062685	ATAD1	-1.08964	4.85628e-06	8.74528e-05	down	ENSSSCG00000007962	SNRNP25	-1.59167	9.27239e-08	1.78384e-06	down							ENSSSCG00000041467	CCDC194	3.43274	3.22068e-05	0.000489242	up	ENSSSCG00000013061	EML3	-1.54185	3.77117e-10	7.12349e-09	down
ENSSSCG00000022993	TBC1D8B	1.07232	4.92464e-06	8.85086e-05	up	ENSSSCG00000007540	CABLES2	-1.96178	9.77982e-08	1.88e-06	down							ENSSSCG00000040731	TMEM65	-1.23197	3.3114e-05	0.000502623	down	ENSSSCG00000031356	HES1	-1.98495	3.79721e-10	7.16712e-09	down
ENSSSCG00000023176	TROAP	5.69609	4.92727e-06	8.85086e-05	up	ENSSSCG00000013457	DOT1L	-1.72992	9.80627e-08	1.88363e-06	down							ENSSSCG00000008069	NOL8	-1.30509	3.31302e-05	0.000502623	down	ENSSSCG00000062429	ENSSSCG00000062429	-5.72432	3.82327e-10	7.21074e-09	down
ENSSSCG00000000611	ENSSSCG00000000611	-1.01646	4.92952e-06	8.85086e-05	down	ENSSSCG00000014569	RPL27A	-1.94743	9.95649e-08	1.911e-06	down							ENSSSCG00000010457	KIF20B	1.31714	3.34912e-05	0.000507775	up	ENSSSCG00000026084	SLC49A3	-2.40948	3.89927e-10	7.34838e-09	down
ENSSSCG00000002025	SLC22A17	1.23259	4.94098e-06	8.86487e-05	up	ENSSSCG00000059555	NOTO	-2.17207	1.02149e-07	1.95908e-06	down							ENSSSCG00000024000	ENSSSCG00000024000	1.21696	3.37322e-05	0.000510774	up	ENSSSCG00000014818	STARD10	-2.13451	3.90673e-10	7.35678e-09	down
ENSSSCG00000012007	HSPA13	-1.25957	4.94505e-06	8.86561e-05	down	ENSSSCG00000012941	SLC29A2	-1.83694	1.03324e-07	1.97865e-06	down							ENSSSCG00000030369	YARS1	-1.41959	3.39144e-05	0.000513205	down	ENSSSCG00000028572	ENSSSCG00000028572	-1.87314	3.91113e-10	7.35938e-09	down
ENSSSCG00000034521	NUDT21	-1.0305	5.01145e-06	8.97801e-05	down	ENSSSCG00000005487	COL27A1	-2.80379	1.03329e-07	1.97865e-06	down							ENSSSCG00000005047	CDKN3	-2.06354	3.42531e-05	0.000517998	down	ENSSSCG00000002952	YIF1B	-2.17146	3.94149e-10	7.41079e-09	down
ENSSSCG00000005319	GBA2	-1.07444	5.07607e-06	9.08261e-05	down	ENSSSCG00000040100	ENSSSCG00000040100	-2.45714	1.05445e-07	2.01762e-06	down							ENSSSCG00000015756	XKR5	2.82931	3.44868e-05	0.0005212	up	ENSSSCG00000000033	TSPO	-3.76759	4.00132e-10	7.51748e-09	down
ENSSSCG00000056686	ENSSSCG00000056686	-1.41303	5.07733e-06	9.08261e-05	down	ENSSSCG00000013418	CFD	-6.89387	1.0842e-07	2.07293e-06	down							ENSSSCG00000010171	TSNAX	-1.21444	3.45822e-05	0.000522117	down	ENSSSCG00000005664	LRRC8A	-1.65588	4.05429e-10	7.61115e-09	down
ENSSSCG00000022656	SRFBP1	-1.1108	5.09702e-06	9.11112e-05	down	ENSSSCG00000024912	WDR5	-1.8285	1.10897e-07	2.11867e-06	down							ENSSSCG00000032343	CCL4	2.95202	3.54294e-05	0.000533741	up	ENSSSCG00000031513	HRAS	-2.12533	4.1268e-10	7.74131e-09	down
ENSSSCG00000031782	ARL3	1.39876	5.14849e-06	9.19634e-05	up	ENSSSCG00000000759	WNT5B	-1.85238	1.11982e-07	2.13775e-06	down							ENSSSCG00000013633	CARM1	-1.15749	3.57037e-05	0.000537532	down	ENSSSCG00000038882	C16orf91	-1.58305	4.22421e-10	7.91796e-09	down
ENSSSCG00000056645	ENSSSCG00000056645	1.12754	5.15912e-06	9.20175e-05	up	ENSSSCG00000039315	SOX10	-3.92808	1.12358e-07	2.14327e-06	down							ENSSSCG00000021181	DHCR7	1.16462	3.63272e-05	0.000546224	up	ENSSSCG00000012273	USP11	-1.23591	4.37006e-10	8.18164e-09	down
ENSSSCG00000007799	MYLPF	1.36125	5.19906e-06	9.26618e-05	up	ENSSSCG00000032657	RPL3L	-1.43337	1.13047e-07	2.15475e-06	down							ENSSSCG00000011542	THUMPD3	-1.21028	3.64403e-05	0.000547577	down	ENSSSCG00000026772	C1orf52	-2.39558	4.37159e-10	8.18164e-09	down
ENSSSCG00000029228	ZNF276	-1.00172	5.20351e-06	9.2673e-05	down	ENSSSCG00000013511	HDGFL2	-1.44955	1.14262e-07	2.17624e-06	down							ENSSSCG00000009890	MAPKAPK5	-1.21114	3.67042e-05	0.000550916	down	ENSSSCG00000001773	TMED3	-1.88381	4.43899e-10	8.30143e-09	down
ENSSSCG00000000164	CRY1	-1.30589	5.20769e-06	9.26793e-05	down	ENSSSCG00000003972	SLFNL1	-5.34395	1.18178e-07	2.2491e-06	down							ENSSSCG00000012366	LAS1L	-1.21259	3.67091e-05	0.000550916	down	ENSSSCG00000028346	SAMM50	-1.25346	4.45826e-10	8.33107e-09	down
ENSSSCG00000008119	KCNIP3	1.52938	5.21993e-06	9.2829e-05	up	ENSSSCG00000035123	COMMD5	-2.99454	1.20755e-07	2.29637e-06	down							ENSSSCG00000022227	BRD4	-1.12135	3.68269e-05	0.000551983	down	ENSSSCG00000004144	HECA	1.32364	4.52888e-10	8.45656e-09	up
ENSSSCG00000026269	RAB29	1.20753	5.22576e-06	9.28376e-05	up	ENSSSCG00000044952	NLRX1	-2.48812	1.26102e-07	2.39624e-06	down							ENSSSCG00000049700	ENSSSCG00000049700	1.42471	3.69539e-05	0.000553537	up	ENSSSCG00000030277	ENDOV	-1.63307	4.63946e-10	8.65642e-09	down
ENSSSCG00000040313	PSKH1	-1.09042	5.25209e-06	9.31556e-05	down	ENSSSCG00000059754	ENSSSCG00000059754	1.58643	1.27286e-07	2.41687e-06	up							ENSSSCG00000003472	ARHGEF19	1.37991	3.70841e-05	0.000555135	up	ENSSSCG00000021065	NAA60	-1.69384	4.72332e-10	8.80616e-09	down
ENSSSCG00000023445	AVL9	-1.17624	5.25367e-06	9.31556e-05	down	ENSSSCG00000014056	RNF44	-1.98382	1.28158e-07	2.43157e-06	down							ENSSSCG00000026752	BYSL	-1.21601	3.72081e-05	0.000556639	down	ENSSSCG00000005657	PKN3	-1.86542	4.74239e-10	8.83496e-09	down
ENSSSCG00000017571	EME1	1.88106	5.38382e-06	9.5324e-05	up	ENSSSCG00000036307	OAF	-2.788	1.29617e-07	2.45738e-06	down							ENSSSCG00000012857	CARS1	-1.66222	3.74741e-05	0.000560265	down	ENSSSCG00000006474	NES	-1.5038	4.82595e-10	8.98378e-09	down
ENSSSCG00000007780	ZNF629	-1.20433	5.4304e-06	9.60784e-05	down	ENSSSCG00000010055	GGT5	-3.44742	1.31431e-07	2.48986e-06	down							ENSSSCG00000005917	HSF1	-1.30657	3.75927e-05	0.000561683	down	ENSSSCG00000023172	ENSSSCG00000023172	-2.30595	4.88923e-10	9.09464e-09	down
ENSSSCG00000015599	PPP2R5A	-1.16622	5.47387e-06	9.67179e-05	down	ENSSSCG00000055672	ENSSSCG00000055672	-2.30901	1.31533e-07	2.48988e-06	down							ENSSSCG00000022849	IL2RA	-1.8864	3.7869e-05	0.000564741	down	ENSSSCG00000027723	ENSSSCG00000027723	-1.66757	5.04335e-10	9.37418e-09	down
ENSSSCG00000004542	NARS1	-1.06326	5.47453e-06	9.67179e-05	down	ENSSSCG00000010062	CABIN1	-1.39552	1.33151e-07	2.51836e-06	down							ENSSSCG00000038506	ENSSSCG00000038506	-1.23282	3.79377e-05	0.000565055	down	ENSSSCG00000030108	ZNFX1	1.19405	5.39911e-10	1.00278e-08	up
ENSSSCG00000017538	HOXB7	1.66616	5.57105e-06	9.83515e-05	up	ENSSSCG00000009916	ACADS	-2.24743	1.3324e-07	2.51836e-06	down							ENSSSCG00000032249	GBX1	2.78151	3.80792e-05	0.000566805	up	ENSSSCG00000022197	HS6ST1	-1.37377	5.43968e-10	1.00955e-08	down
ENSSSCG00000036178	CCDC167	1.98383	5.59602e-06	9.86487e-05	up	ENSSSCG00000035666	C20orf27	-2.70953	1.3371e-07	2.52532e-06	down							ENSSSCG00000032622	SLC39A14	-1.4615	3.81507e-05	0.000567344	down	ENSSSCG00000001485	MLIP	1.05971	5.84746e-10	1.0844e-08	up
ENSSSCG00000015360	ANKMY2	1.15183	5.60209e-06	9.86839e-05	up	ENSSSCG00000005912	GPAA1	-2.74773	1.3423e-07	2.5332e-06	down							ENSSSCG00000043612	ENSSSCG00000043612	1.09069	3.85939e-05	0.000573385	up	ENSSSCG00000032110	ENSSSCG00000032110	-2.05606	5.92358e-10	1.09768e-08	down
ENSSSCG00000016717	PALS2	-1.4593	5.61643e-06	9.88646e-05	down	ENSSSCG00000037105	EVL	-1.96427	1.36414e-07	2.57247e-06	down							ENSSSCG00000028672	GCKR	10.5825	3.87493e-05	0.000574972	up	ENSSSCG00000003492	SLC66A1	-2.0903	6.17294e-10	1.14236e-08	down
ENSSSCG00000006031	TMEM74	2.02917	5.66115e-06	9.95796e-05	up	ENSSSCG00000000975	PANX2	-11.5812	1.36847e-07	2.57867e-06	down							ENSSSCG00000017274	PITPNC1	-1.6303	3.91161e-05	0.000579534	down	ENSSSCG00000003592	SDC3	-1.85041	6.17401e-10	1.14236e-08	down
ENSSSCG00000033574	CFAP54	5.25024	5.67038e-06	9.96696e-05	up	ENSSSCG00000003121	KPTN	-1.48759	1.38528e-07	2.60837e-06	down							ENSSSCG00000003459	CELA2A	4.16204	3.92293e-05	0.000580447	up	ENSSSCG00000031719	SEMA4B	-1.9841	6.17904e-10	1.14242e-08	down
ENSSSCG00000025041	ENSSSCG00000025041	-1.85575	5.70371e-06	0.000100183	down	ENSSSCG00000012953	YIF1A	-1.76048	1.3944e-07	2.62355e-06	down							ENSSSCG00000014116	MTX3	-1.23945	3.92409e-05	0.000580447	down	ENSSSCG00000002517	WDR25	-2.8781	6.25178e-10	1.15499e-08	down
ENSSSCG00000056436	ENSSSCG00000056436	2.94527	5.72479e-06	0.00010048	up	ENSSSCG00000003104	STRN4	-2.2763	1.41444e-07	2.65923e-06	down							ENSSSCG00000005608	ANGPTL2	-1.29542	3.93773e-05	0.000581818	down	ENSSSCG00000007815	GTF3C1	-1.21129	6.36551e-10	1.17512e-08	down
ENSSSCG00000008548	SUPT7L	-1.23836	5.82726e-06	0.000102131	down	ENSSSCG00000040968	DUS3L	-2.0953	1.43422e-07	2.69437e-06	down							ENSSSCG00000016170	BARD1	1.01527	4.02071e-05	0.000592148	up	ENSSSCG00000038879	RELB	-2.67407	6.7876e-10	1.25209e-08	down
ENSSSCG00000008772	RELL1	-1.35587	5.84106e-06	0.000102225	down	ENSSSCG00000014274	PDLIM4	-2.86822	1.43815e-07	2.69808e-06	down							ENSSSCG00000016563	TMEM209	-1.46952	4.03077e-05	0.000592891	down	ENSSSCG00000016867	CCDC152	1.19377	6.88033e-10	1.26824e-08	up
ENSSSCG00000059930	ENSSSCG00000059930	-2.84353	5.9542e-06	0.000104055	down	ENSSSCG00000016119	ENSSSCG00000016119	1.27047	1.43836e-07	2.69808e-06	up							ENSSSCG00000031342	ENSSSCG00000031342	-1.48312	4.03483e-05	0.00059312	down	ENSSSCG00000008024	CLCN7	-2.06087	6.91457e-10	1.27359e-08	down
ENSSSCG00000032022	C15orf62	1.74865	5.96263e-06	0.000104127	up	ENSSSCG00000025523	COL2A1	-3.05811	1.44003e-07	2.69915e-06	down							ENSSSCG00000055566	MTERF4	-1.24746	4.12346e-05	0.000604272	down	ENSSSCG00000035585	ENSSSCG00000035585	-3.01812	6.98341e-10	1.28529e-08	down
ENSSSCG00000056213	ENSSSCG00000056213	1.85092	5.97808e-06	0.000104265	up	ENSSSCG00000035993	C1QTNF2	-2.84752	1.47022e-07	2.75366e-06	down							ENSSSCG00000011963	TOMM70	-1.11809	4.12704e-05	0.000604422	down	ENSSSCG00000036988	ENSSSCG00000036988	-6.49286	7.07793e-10	1.30171e-08	down
ENSSSCG00000031493	CYBA	1.59759	5.9854e-06	0.000104265	up	ENSSSCG00000009543	ENSSSCG00000009543	2.53965	1.50552e-07	2.81766e-06	up							ENSSSCG00000037572	EPSTI1	2.99596	4.13005e-05	0.00060449	up	ENSSSCG00000005896	LRRC24	-13.0081	7.19978e-10	1.32312e-08	down
ENSSSCG00000006337	HSD17B7	1.76545	5.98775e-06	0.000104265	up	ENSSSCG00000014627	SMPD1	-2.67939	1.58356e-07	2.96148e-06	down							ENSSSCG00000016541	SLC35B4	-1.8387	4.13288e-05	0.000604529	down	ENSSSCG00000009699	HPGD	1.72212	7.32394e-10	1.34493e-08	up
ENSSSCG00000004065	TIAM2	-1.99301	5.99538e-06	0.000104323	down	ENSSSCG00000008601	SDC1	-3.6007	1.60536e-07	2.99998e-06	down							ENSSSCG00000051193	ENSSSCG00000051193	2.21789	4.14698e-05	0.000605432	up	ENSSSCG00000028806	RPS6KA4	-2.1886	7.40659e-10	1.35908e-08	down
ENSSSCG00000040617	TNFAIP8	2.04187	6.04193e-06	0.000105058	up	ENSSSCG00000027288	DAGLB	-1.59098	1.626e-07	3.03625e-06	down							ENSSSCG00000030274	PPEF1	-1.65111	4.1473e-05	0.000605432	down	ENSSSCG00000016755	POLM	-4.19193	7.61771e-10	1.39677e-08	down
ENSSSCG00000028952	SLC10A6	-2.94434	6.12275e-06	0.000106387	down	ENSSSCG00000014812	FOLR2	-1.781	1.65646e-07	3.09082e-06	down							ENSSSCG00000011061	PDSS1	-1.33718	4.19266e-05	0.000611008	down	ENSSSCG00000040745	ZNF771	-13.2918	7.83381e-10	1.43532e-08	down
ENSSSCG00000011400	SEMA3B	1.381	6.14792e-06	0.000106747	up	ENSSSCG00000040215	TFAP4	-2.77523	1.72606e-07	3.21827e-06	down							ENSSSCG00000044318	ENSSSCG00000044318	1.14919	4.25439e-05	0.000619242	up	ENSSSCG00000008496	EIF2AK2	1.20025	8.18601e-10	1.49872e-08	up
ENSSSCG00000053201	ENSSSCG00000053201	-2.52455	6.15698e-06	0.00010678	down	ENSSSCG00000033892	EVA1B	-8.03645	1.72757e-07	3.21866e-06	down							ENSSSCG00000037869	NDUFA5	-1.26945	4.27096e-05	0.00062127	down	ENSSSCG00000025321	MAZ	-1.4424	8.33308e-10	1.5245e-08	down
ENSSSCG00000013114	SLC15A3	1.76493	6.15859e-06	0.00010678	up	ENSSSCG00000027991	ENSSSCG00000027991	-11.182	1.73964e-07	3.23872e-06	down							ENSSSCG00000005102	AEN	-1.64189	4.30317e-05	0.000625571	down	ENSSSCG00000037900	CCND1	-2.34254	8.40921e-10	1.53728e-08	down
ENSSSCG00000000162	BTBD11	1.81303	6.20297e-06	0.000107472	up	ENSSSCG00000055956	ENSSSCG00000055956	-1.53959	1.78397e-07	3.31875e-06	down							ENSSSCG00000030428	TWNK	-1.20199	4.31558e-05	0.000626953	down	ENSSSCG00000007985	PGAP6	-2.16971	8.5774e-10	1.56685e-08	down
ENSSSCG00000006173	GDAP1	-2.44993	6.27888e-06	0.00010871	down	ENSSSCG00000026103	ZBTB17	-2.13602	1.79152e-07	3.33029e-06	down							ENSSSCG00000045157	ENSSSCG00000045157	-1.55114	4.32373e-05	0.000627405	down	ENSSSCG00000017209	MIF4GD	-1.61446	8.69198e-10	1.58659e-08	down
ENSSSCG00000021161	CKS2	2.542	6.37047e-06	0.000110217	up	ENSSSCG00000033708	REPIN1	-1.29924	1.81456e-07	3.37059e-06	down							ENSSSCG00000007508	ZBP1	1.38184	4.34618e-05	0.00062974	up	ENSSSCG00000026326	CCNF	-1.84951	8.70551e-10	1.58788e-08	down
ENSSSCG00000023173	REXO4	-1.1994	6.39559e-06	0.000110494	down	ENSSSCG00000002995	ENSSSCG00000002995	-1.63633	1.8669e-07	3.46522e-06	down							ENSSSCG00000035318	NUP58	-1.23899	4.37561e-05	0.000632992	down	ENSSSCG00000026569	CLEC16A	-1.49307	8.81573e-10	1.60678e-08	down
ENSSSCG00000010251	SUPV3L1	-1.21944	6.40542e-06	0.000110585	down	ENSSSCG00000020706	ENSSSCG00000020706	-1.35011	1.90128e-07	3.52639e-06	down							ENSSSCG00000009049	USP38	-1.18991	4.38e-05	0.000633241	down	ENSSSCG00000027286	DGKQ	-2.62924	9.19981e-10	1.67553e-08	down
ENSSSCG00000040608	AKR1B1	1.04117	6.43831e-06	0.000111007	up	ENSSSCG00000031728	ABRA	1.92139	1.95473e-07	3.62282e-06	up							ENSSSCG00000026446	ENSSSCG00000026446	-1.25169	4.4043e-05	0.000636365	down	ENSSSCG00000013634	YIPF2	-1.51822	9.39008e-10	1.70891e-08	down
ENSSSCG00000014182	SLCO4C1	9.80274	6.43906e-06	0.000111007	up	ENSSSCG00000013490	PIP5K1C	-2.0591	1.96594e-07	3.64089e-06	down							ENSSSCG00000034756	PLB1	-1.75719	4.45804e-05	0.000642952	down	ENSSSCG00000058216	IGFBP3	1.14944	9.41386e-10	1.71196e-08	up
ENSSSCG00000032024	URB1	-1.34893	6.45867e-06	0.000111266	down	ENSSSCG00000018053	MED9	-1.94757	1.98855e-07	3.68001e-06	down							ENSSSCG00000022659	CLTC	-1.20646	4.50031e-05	0.000647863	down	ENSSSCG00000009638	RHOBTB2	-1.54725	9.4349e-10	1.71451e-08	down
ENSSSCG00000008169	TBC1D8	-1.84578	6.49926e-06	0.000111822	down	ENSSSCG00000059302	TRIM3	-2.92752	2.0022e-07	3.70251e-06	down							ENSSSCG00000050440	ENSSSCG00000050440	2.15293	4.52054e-05	0.000650016	up	ENSSSCG00000012135	VEGFD	1.52309	9.6525e-10	1.75275e-08	up
ENSSSCG00000042206	ENSSSCG00000042206	-2.37652	6.50015e-06	0.000111822	down	ENSSSCG00000029088	MTG1	-1.53388	2.00894e-07	3.7122e-06	down							ENSSSCG00000062577	ENSSSCG00000062577	-11.0673	4.52075e-05	0.000650016	down	ENSSSCG00000025401	CDK10	-1.31279	1.03073e-09	1.86963e-08	down
ENSSSCG00000011670	PXYLP1	1.12889	6.54423e-06	0.0001125	up	ENSSSCG00000053890	CENPB	-1.29787	2.05518e-07	3.79481e-06	down							ENSSSCG00000032527	FOSL2	-1.41006	4.52608e-05	0.000650387	down	ENSSSCG00000034474	HOXC9	-1.63454	1.03115e-09	1.86963e-08	down
ENSSSCG00000017471	CDC6	3.31127	6.60646e-06	0.000113409	up	ENSSSCG00000012789	AVPR2	-12.6725	2.15772e-07	3.98119e-06	down							ENSSSCG00000039338	SUGT1	-1.22215	4.54061e-05	0.000652079	down	ENSSSCG00000038706	C1QC	1.53008	1.03308e-09	1.87174e-08	up
ENSSSCG00000002622	TMEM14A	2.29497	6.61376e-06	0.000113454	up	ENSSSCG00000038455	ENSSSCG00000038455	-1.4208	2.16552e-07	3.99261e-06	down							ENSSSCG00000030309	NDRG2	-1.37393	4.55208e-05	0.000653308	down	ENSSSCG00000016606	ASB15	1.2738	1.07928e-09	1.95399e-08	up
ENSSSCG00000028492	C4orf46	-1.30346	6.61961e-06	0.000113474	down	ENSSSCG00000036135	COL1A1	-1.95256	2.17029e-07	3.99843e-06	down							ENSSSCG00000011740	SERPINI1	2.47429	4.55469e-05	0.000653308	up	ENSSSCG00000006267	PCMTD1	1.69487	1.08638e-09	1.96538e-08	up
ENSSSCG00000024235	NPLOC4	-1.11529	6.70801e-06	0.000114908	down	ENSSSCG00000008728	ZBTB49	-2.31549	2.18511e-07	4.02275e-06	down							ENSSSCG00000028886	IPO7	-1.1574	4.63807e-05	0.000664462	down	ENSSSCG00000007939	ANKS3	-1.91056	1.17574e-09	2.12547e-08	down
ENSSSCG00000017788	TP53I13	1.82586	6.76612e-06	0.000115822	up	ENSSSCG00000057727	ENSSSCG00000057727	-1.46022	2.1879e-07	4.02489e-06	down							ENSSSCG00000017289	DDX42	-1.23236	4.6702e-05	0.00066866	down	ENSSSCG00000039522	SHISAL1	-4.11605	1.19412e-09	2.1571e-08	down
ENSSSCG00000036314	HHEX	1.66998	6.77742e-06	0.000115934	up	ENSSSCG00000003975	KCNQ4	-2.80685	2.37707e-07	4.36964e-06	down							ENSSSCG00000015545	ENSSSCG00000015545	-1.58069	4.72634e-05	0.00067629	down	ENSSSCG00000027197	DYRK1B	-1.60847	1.28919e-09	2.3254e-08	down
ENSSSCG00000016291	GIGYF2	-1.05845	6.79178e-06	0.000116097	down	ENSSSCG00000008101	FBLN7	-2.19328	2.39626e-07	4.40167e-06	down							ENSSSCG00000042884	DNAAF3	1.8882	4.73713e-05	0.000677015	up	ENSSSCG00000005084	PPM1A	1.05491	1.31575e-09	2.37155e-08	up
ENSSSCG00000058119	ENSSSCG00000058119	4.32832	6.80626e-06	0.000116263	up	ENSSSCG00000040095	GPR35	-2.34723	2.41427e-07	4.43146e-06	down							ENSSSCG00000001993	TGM1	9.55166	4.74975e-05	0.000677999	up	ENSSSCG00000008123	ARID5A	-2.62443	1.35732e-09	2.44468e-08	down
ENSSSCG00000029763	IFI35	1.87783	6.82762e-06	0.000116546	up	ENSSSCG00000029362	CHMP2A	-1.45549	2.45634e-07	4.50535e-06	down							ENSSSCG00000052481	ENSSSCG00000052481	-3.48392	4.77734e-05	0.000681526	down	ENSSSCG00000033532	SBK2	-12.7055	1.37846e-09	2.48092e-08	down
ENSSSCG00000000672	CLSTN3	1.38678	6.85292e-06	0.000116895	up	ENSSSCG00000003333	C1QTNF12	-12.7293	2.47167e-07	4.53012e-06	down							ENSSSCG00000007920	ENSSSCG00000007920	-1.84194	4.78123e-05	0.000681671	down	ENSSSCG00000058826	ENSSSCG00000058826	1.66419	1.38013e-09	2.4821e-08	up
ENSSSCG00000012773	PNCK	2.15985	6.85915e-06	0.000116919	up	ENSSSCG00000032016	ENSSSCG00000032016	1.63323	2.48897e-07	4.55845e-06	up							ENSSSCG00000049444	ENSSSCG00000049444	2.83236	4.78853e-05	0.000681896	up	ENSSSCG00000008647	CMPK2	1.81249	1.38513e-09	2.48926e-08	up
ENSSSCG00000002296	RDH11	1.0795	6.8966e-06	0.000117392	up	ENSSSCG00000013991	C1orf35	-2.04383	2.49656e-07	4.56898e-06	down							ENSSSCG00000062252	ENSSSCG00000062252	-2.0833	4.89646e-05	0.000696265	down	ENSSSCG00000000735	TSPAN9	-1.97346	1.41222e-09	2.53607e-08	down
ENSSSCG00000016119	ENSSSCG00000016119	-1.44461	6.91749e-06	0.000117665	down	ENSSSCG00000029602	WDR37	-1.74251	2.51864e-07	4.60598e-06	down							ENSSSCG00000036613	POLQ	1.46795	4.89831e-05	0.000696265	up	ENSSSCG00000013226	PTPMT1	-2.00929	1.41353e-09	2.53656e-08	down
ENSSSCG00000007786	RNF40	-1.05405	6.92486e-06	0.000117708	down	ENSSSCG00000022687	NAA40	-1.90064	2.52484e-07	4.61393e-06	down							ENSSSCG00000001582	MDGA1	1.56343	4.91171e-05	0.000697752	up	ENSSSCG00000059608	ANG	1.98502	1.44333e-09	2.58813e-08	up
ENSSSCG00000001867	PSTPIP1	2.05965	6.94021e-06	0.000117886	up	ENSSSCG00000010087	YDJC	-12.4728	2.5326e-07	4.62469e-06	down							ENSSSCG00000029212	GDE1	-1.319	4.9655e-05	0.00070497	down	ENSSSCG00000001872	LINGO1	-2.00764	1.446e-09	2.59102e-08	down
ENSSSCG00000006039	LRP12	-1.17018	7.08351e-06	0.000120236	down	ENSSSCG00000034379	MAP2K3	-1.39537	2.61323e-07	4.76843e-06	down							ENSSSCG00000039089	ENSSSCG00000039089	1.41292	4.99009e-05	0.000708036	up	ENSSSCG00000057849	COA3	-1.70834	1.45997e-09	2.61413e-08	down
ENSSSCG00000015548	RGSL1	-1.94827	7.13459e-06	0.000121018	down	ENSSSCG00000048201	ENSSSCG00000048201	-11.5349	2.62921e-07	4.79406e-06	down							ENSSSCG00000004710	ADAL	-1.26803	5.09328e-05	0.000720949	down	ENSSSCG00000029567	SLC8A2	-2.72495	1.46163e-09	2.61517e-08	down
ENSSSCG00000007617	ZNF655	-1.07907	7.26304e-06	0.000122966	down	ENSSSCG00000023894	AKNA	-2.60845	2.75411e-07	5.01811e-06	down							ENSSSCG00000021386	PTGR1	1.28415	5.11102e-05	0.000722807	up	ENSSSCG00000031538	RNASE4	1.12318	1.47592e-09	2.63882e-08	up
ENSSSCG00000002259	ENSSSCG00000002259	-1.21925	7.26462e-06	0.000122966	down	ENSSSCG00000016340	ASB1	-1.77946	2.87625e-07	5.23681e-06	down							ENSSSCG00000025770	ST6GAL1	1.01083	5.11557e-05	0.000722807	up	ENSSSCG00000005673	IER5L	-13.3319	1.4897e-09	2.6615e-08	down
ENSSSCG00000047904	ENSSSCG00000047904	6.04967	7.40611e-06	0.000125099	up	ENSSSCG00000024030	AKAP10	-1.40201	2.96046e-07	5.38617e-06	down							ENSSSCG00000009901	SIRT4	-1.66961	5.14926e-05	0.000727134	down	ENSSSCG00000033541	NAT8L	-11.1032	1.61021e-09	2.8747e-08	down
ENSSSCG00000010314	AP3M1	-1.16731	7.55224e-06	0.000127478	down	ENSSSCG00000040556	ENSSSCG00000040556	-2.30794	2.98084e-07	5.41927e-06	down							ENSSSCG00000052089	ENSSSCG00000052089	-1.89563	5.19668e-05	0.000733392	down	ENSSSCG00000000965	NCAPH2	-2.01694	1.65778e-09	2.95747e-08	down
ENSSSCG00000022912	NT5C3A	1.40644	7.57842e-06	0.000127831	up	ENSSSCG00000053283	SCN3B	1.41375	3.01025e-07	5.46874e-06	up							ENSSSCG00000013440	ATP8B3	9.49867	5.2879e-05	0.000745377	up	ENSSSCG00000024661	ZNF524	-1.92152	1.6935e-09	3.01898e-08	down
ENSSSCG00000004479	FILIP1	-1.49928	7.58597e-06	0.000127869	down	ENSSSCG00000021361	ZNF710	-1.9696	3.01667e-07	5.47637e-06	down							ENSSSCG00000011581	MKRN2OS	2.74235	5.34789e-05	0.000752488	up	ENSSSCG00000039419	SLCO4A1	-4.9153	1.69865e-09	3.02595e-08	down
ENSSSCG00000008857	MSMO1	1.72663	7.6271e-06	0.000128473	up	ENSSSCG00000040509	LIMD2	-2.71046	3.0759e-07	5.57839e-06	down							ENSSSCG00000011382	USP4	-1.20934	5.36482e-05	0.000754243	down	ENSSSCG00000003160	NTF4	-2.21861	1.75172e-09	3.11821e-08	down
ENSSSCG00000008629	ROCK2	-1.527	7.63696e-06	0.00012855	down	ENSSSCG00000035742	ENSSSCG00000035742	1.41072	3.07736e-07	5.57839e-06	up							ENSSSCG00000040570	C11orf58	-1.29685	5.36674e-05	0.000754243	down	ENSSSCG00000010569	OGA	1.09833	1.76192e-09	3.13409e-08	up
ENSSSCG00000016843	CPLANE1	-1.13489	7.67287e-06	0.000129065	down	ENSSSCG00000059578	C16orf74	-12.5764	3.10623e-07	5.62662e-06	down							ENSSSCG00000054586	ENSSSCG00000054586	-3.07338	5.42499e-05	0.000761978	down	ENSSSCG00000016753	POLD2	-2.5575	1.76718e-09	3.14115e-08	down
ENSSSCG00000032086	ZNF583	-1.45131	7.72568e-06	0.000129863	down	ENSSSCG00000029624	TADA2B	-1.46987	3.13589e-07	5.6762e-06	down							ENSSSCG00000033691	RAB26	11.061	5.52429e-05	0.000775005	up	ENSSSCG00000008035	GFER	-2.67864	1.77601e-09	3.15455e-08	down
ENSSSCG00000016157	MYL1	1.22191	7.74287e-06	0.000130062	up	ENSSSCG00000016437	WDR86	-12.4014	3.165e-07	5.7247e-06	down							ENSSSCG00000009746	ENSSSCG00000009746	-1.30208	5.53582e-05	0.000776162	down	ENSSSCG00000051892	GON7	-2.78097	1.79096e-09	3.17879e-08	down
ENSSSCG00000004799	ZNF770	-1.25132	7.75162e-06	0.000130119	down	ENSSSCG00000007723	RCC1L	-1.70351	3.23881e-07	5.85394e-06	down							ENSSSCG00000006691	POLR3C	-1.28925	5.66455e-05	0.000793741	down	ENSSSCG00000059895	FKBP11	-2.54712	1.82302e-09	3.23335e-08	down
ENSSSCG00000038646	ENAH	-2.19349	7.773e-06	0.000130211	down	ENSSSCG00000035805	DLK1	-2.43807	3.24125e-07	5.85409e-06	down							ENSSSCG00000054248	ENSSSCG00000054248	1.04594	5.68679e-05	0.000796386	up	ENSSSCG00000028210	NT5C	-2.82683	1.8313e-09	3.24566e-08	down
ENSSSCG00000016125	INO80D	-1.502	7.77301e-06	0.000130211	down	ENSSSCG00000033054	ROM1	-2.6291	3.25115e-07	5.86768e-06	down							ENSSSCG00000001456	ENSSSCG00000001456	1.04626	5.72344e-05	0.000800572	up	ENSSSCG00000024810	ZNF414	-1.6636	1.84927e-09	3.27513e-08	down
ENSSSCG00000008574	KIF3C	1.04214	7.77322e-06	0.000130211	up	ENSSSCG00000058028	ENSSSCG00000058028	2.03654	3.26911e-07	5.89582e-06	up							ENSSSCG00000011767	TTC14	-1.19376	5.7413e-05	0.000802595	down	ENSSSCG00000003217	JOSD2	-1.69542	1.85555e-09	3.28388e-08	down
ENSSSCG00000006841	CLCC1	-1.01165	7.96403e-06	0.000133131	down	ENSSSCG00000013066	INCENP	-1.89039	3.31183e-07	5.96851e-06	down							ENSSSCG00000008101	FBLN7	1.30612	5.7593e-05	0.000804637	up	ENSSSCG00000003348	ENSSSCG00000003348	-1.42689	1.87951e-09	3.32387e-08	down
ENSSSCG00000016032	TFPI	1.41741	8.07536e-06	0.000134899	up	ENSSSCG00000016403	VIPR2	-2.09778	3.37003e-07	6.06623e-06	down							ENSSSCG00000038718	ADRM1	-1.46576	5.79926e-05	0.000809741	down	ENSSSCG00000015410	PHTF2	1.30787	1.93132e-09	3.41302e-08	up
ENSSSCG00000037372	ENSSSCG00000037372	-1.33433	8.12854e-06	0.000135674	down	ENSSSCG00000014030	PHYKPL	1.74255	3.37095e-07	6.06623e-06	up							ENSSSCG00000040735	DDAH1	-1.43338	5.84426e-05	0.000815063	down	ENSSSCG00000016263	ENSSSCG00000016263	1.5839	1.97307e-09	3.48429e-08	up
ENSSSCG00000052399	ENSSSCG00000052399	1.58951	8.13295e-06	0.000135674	up	ENSSSCG00000006141	CA3	1.63523	3.38374e-07	6.08483e-06	up							ENSSSCG00000016232	MRPL44	-1.33	5.85501e-05	0.000816081	down	ENSSSCG00000007171	EBF4	-2.19764	1.98131e-09	3.49631e-08	down
ENSSSCG00000023973	NOC2L	-1.17557	8.1547e-06	0.000135943	down	ENSSSCG00000040388	ZBTB46	-1.77428	3.38916e-07	6.09017e-06	down							ENSSSCG00000000433	B4GALNT1	1.37748	5.93463e-05	0.000826692	up	ENSSSCG00000001523	GRM4	-3.49433	2.00998e-09	3.54434e-08	down
ENSSSCG00000011264	CSRNP1	-1.79263	8.1806e-06	0.000136194	down	ENSSSCG00000035600	DNAJC12	1.81039	3.43123e-07	6.1613e-06	up							ENSSSCG00000013347	PRMT3	-1.27974	6.11605e-05	0.000848467	down	ENSSSCG00000025228	TRAF3IP1	-1.70421	2.02283e-09	3.56442e-08	down
ENSSSCG00000026404	SERTAD4	1.63197	8.18097e-06	0.000136194	up	ENSSSCG00000003854	ECHDC2	-1.48131	3.45508e-07	6.19964e-06	down							ENSSSCG00000061881	SF3A2	-1.26267	6.12593e-05	0.00084934	down	ENSSSCG00000034373	TNRC6C	-1.63415	2.02704e-09	3.56925e-08	down
ENSSSCG00000006079	RIDA	-1.49412	8.19017e-06	0.000136254	down	ENSSSCG00000053991	SOX12	-5.99859	3.48347e-07	6.24606e-06	down							ENSSSCG00000025203	KNOP1	-1.23476	6.21708e-05	0.000860297	down	ENSSSCG00000052508	ENSSSCG00000052508	1.04337	2.04637e-09	3.6007e-08	up
ENSSSCG00000008854	CPE	1.45477	8.23657e-06	0.000136932	up	ENSSSCG00000040186	C12orf57	-2.34381	3.48826e-07	6.25014e-06	down							ENSSSCG00000056044	ENSSSCG00000056044	-9.24131	6.22687e-05	0.000860813	down	ENSSSCG00000059930	ENSSSCG00000059930	11.7928	2.14246e-09	3.76705e-08	up
ENSSSCG00000037254	RNPC3	-1.20352	8.24523e-06	0.000136953	down	ENSSSCG00000003486	ARHGEF10L	-2.34468	3.51849e-07	6.29975e-06	down							ENSSSCG00000012486	CSTF2	-1.31137	6.24657e-05	0.000863033	down	ENSSSCG00000038506	ENSSSCG00000038506	1.02639	2.15202e-09	3.78114e-08	up
ENSSSCG00000008943	SLC4A4	-1.6108	8.24918e-06	0.000136953	down	ENSSSCG00000017521	SCRN2	-2.64336	3.52333e-07	6.30387e-06	down							ENSSSCG00000059772	ENSSSCG00000059772	-1.56558	6.28787e-05	0.000868233	down	ENSSSCG00000027607	IER3	-2.47504	2.16374e-09	3.79901e-08	down
ENSSSCG00000008703	ADRA2C	-1.86682	8.25504e-06	0.000136957	down	ENSSSCG00000013878	PGLS	-1.59226	3.59213e-07	6.42232e-06	down							ENSSSCG00000026517	CALML4	1.52097	6.31262e-05	0.000871142	up	ENSSSCG00000029843	NPHP4	-3.51293	2.16647e-09	3.80106e-08	down
ENSSSCG00000022361	BANK1	4.46967	8.39275e-06	0.000138956	up	ENSSSCG00000023619	SLC12A9	-2.37378	3.61995e-07	6.46739e-06	down							ENSSSCG00000013464	SPPL2B	-1.2798	6.40722e-05	0.000883167	down	ENSSSCG00000037061	RRP1	-2.48329	2.21857e-09	3.88967e-08	down
ENSSSCG00000013017	EHD1	1.34234	8.46786e-06	0.000140104	up	ENSSSCG00000034044	RASD1	-5.4119	3.65906e-07	6.53256e-06	down							ENSSSCG00000031228	OPRL1	10.2274	6.45488e-05	0.000888185	up	ENSSSCG00000016322	ACKR3	-2.14915	2.31203e-09	4.05061e-08	down
ENSSSCG00000006872	AGL	1.06849	8.61449e-06	0.000142433	up	ENSSSCG00000040154	MRPL36	-1.55586	3.68829e-07	6.58001e-06	down							ENSSSCG00000023792	SNRNP70	-1.13635	6.56721e-05	0.000902067	down	ENSSSCG00000029456	SLC7A1	-2.64431	2.31446e-09	4.05197e-08	down
ENSSSCG00000010911	ZNF281	-1.12643	8.64645e-06	0.000142864	down	ENSSSCG00000011885	FBXO40	1.72537	3.74639e-07	6.67887e-06	up							ENSSSCG00000025355	ZNF146	-1.29954	6.62018e-05	0.000908815	down	ENSSSCG00000025176	NOTCH3	-1.56521	2.36004e-09	4.12881e-08	down
ENSSSCG00000002051	ABHD4	-1.51634	8.79094e-06	0.000144907	down	ENSSSCG00000006569	SLC27A3	-2.20202	3.76567e-07	6.70842e-06	down							ENSSSCG00000005667	NUP188	-1.36702	6.63617e-05	0.000910483	down	ENSSSCG00000025514	RUFY3	1.01341	2.38174e-09	4.16377e-08	up
ENSSSCG00000044931	ENSSSCG00000044931	-2.63261	8.86243e-06	0.000145822	down	ENSSSCG00000032728	EFNB1	-2.22888	3.8353e-07	6.82755e-06	down							ENSSSCG00000024837	SYT12	1.33423	6.65112e-05	0.000912005	up	ENSSSCG00000015250	ADAMTS15	-1.60827	2.40172e-09	4.1957e-08	down
ENSSSCG00000015753	ANGPT2	1.31279	8.97745e-06	0.000147428	up	ENSSSCG00000057586	ENSSSCG00000057586	-10.6683	3.86619e-07	6.87759e-06	down							ENSSSCG00000033351	ENSSSCG00000033351	-1.65699	6.69641e-05	0.000917683	down	ENSSSCG00000015125	NECTIN1	-2.3933	2.45996e-09	4.29437e-08	down
ENSSSCG00000027857	DMXL1	-1.05377	8.98009e-06	0.000147428	down	ENSSSCG00000006140	CA2	-2.36848	3.91594e-07	6.96111e-06	down							ENSSSCG00000014868	EMSY	-1.20661	6.7174e-05	0.000920027	down	ENSSSCG00000005925	EXOSC4	-2.00511	2.48731e-09	4.33901e-08	down
ENSSSCG00000027226	EPN3	4.16228	8.98459e-06	0.000147428	up	ENSSSCG00000028790	ANKRD16	-2.50663	4.07895e-07	7.24568e-06	down							ENSSSCG00000037767	TSFM	-1.15946	6.84074e-05	0.000934838	down	ENSSSCG00000016705	HOXA3	-2.005	2.49775e-09	4.35411e-08	down
ENSSSCG00000007816	IL21R	2.96504	8.98961e-06	0.000147428	up	ENSSSCG00000036542	PPP1R13L	-2.50648	4.15096e-07	7.36832e-06	down							ENSSSCG00000017195	TRIM65	-1.44837	6.8777e-05	0.0009387	down	ENSSSCG00000013573	TRAPPC5	-8.65178	2.50086e-09	4.35638e-08	down
ENSSSCG00000005361	ALDH1B1	2.30165	9.10164e-06	0.000149165	up	ENSSSCG00000045808	ENSSSCG00000045808	-1.64181	4.20934e-07	7.46661e-06	down							ENSSSCG00000036933	NR1D1	-1.71886	6.8815e-05	0.0009387	down	ENSSSCG00000037645	COTL1	-2.49734	2.50262e-09	4.35638e-08	down
ENSSSCG00000023890	ATG2A	-1.03907	9.17178e-06	0.000150213	down	ENSSSCG00000012857	CARS1	-1.7482	4.25584e-07	7.54369e-06	down							ENSSSCG00000011254	XYLB	9.43458	6.89355e-05	0.000939802	up	ENSSSCG00000036328	DRG2	-1.86092	2.5247e-09	4.39168e-08	down
ENSSSCG00000015935	CFAP210	-2.26812	9.21593e-06	0.000150834	down	ENSSSCG00000014567	TRIM66	-1.96851	4.26956e-07	7.56261e-06	down							ENSSSCG00000024973	GBP1	1.55626	6.90202e-05	0.000940415	up	ENSSSCG00000040145	SNAI3	-6.43348	2.53995e-09	4.41507e-08	down
ENSSSCG00000006760	HIPK1	-1.16196	9.38693e-06	0.000153322	down	ENSSSCG00000003197	MED25	-2.23431	4.28367e-07	7.58219e-06	down							ENSSSCG00000038305	TMEM185B	-1.62775	6.93247e-05	0.000944021	down	ENSSSCG00000016848	EGFLAM	1.07146	2.54215e-09	4.41575e-08	up
ENSSSCG00000035299	SFRP4	1.72446	9.46581e-06	0.000154506	up	ENSSSCG00000003100	CCDC61	-1.70521	4.63076e-07	8.19069e-06	down							ENSSSCG00000033654	FANCC	1.52762	7.02095e-05	0.00095497	up	ENSSSCG00000046640	OAS1	2.42913	2.58108e-09	4.48018e-08	up
ENSSSCG00000023672	ENSSSCG00000023672	2.228	9.52616e-06	0.000155387	up	ENSSSCG00000006511	RUSC1	-1.68255	4.67599e-07	8.2648e-06	down							ENSSSCG00000008867	CTSO	1.28011	7.0395e-05	0.000956621	up	ENSSSCG00000025345	GUCY2D	-11.8858	2.60353e-09	4.51593e-08	down
ENSSSCG00000008678	TMEM129	-1.00549	9.53585e-06	0.00015544	down	ENSSSCG00000039460	RPL28	-2.38477	4.72843e-07	8.35154e-06	down							ENSSSCG00000000808	SLC38A2	-1.31263	7.04521e-05	0.000956621	down	ENSSSCG00000007552	ENSSSCG00000007552	-12.9691	2.63441e-09	4.56624e-08	down
ENSSSCG00000016863	OXCT1	1.10023	9.54845e-06	0.000155541	up	ENSSSCG00000007601	TECPR1	-3.29262	4.78968e-07	8.4537e-06	down							ENSSSCG00000025652	CDH1	1.14793	7.08992e-05	0.000961588	up	ENSSSCG00000025270	CHRD	-2.11629	2.66146e-09	4.6066e-08	down
ENSSSCG00000011940	DZIP3	-1.40454	9.65958e-06	0.00015714	down	ENSSSCG00000007704	NSUN5	-2.0132	4.83264e-07	8.52346e-06	down							ENSSSCG00000020830	ENSSSCG00000020830	-1.09944	7.09517e-05	0.00096175	down	ENSSSCG00000033001	FZD8	-3.7313	2.74548e-09	4.74864e-08	down
ENSSSCG00000016215	ENSSSCG00000016215	1.5457	9.69703e-06	0.000157643	up	ENSSSCG00000040086	YTHDF1	-1.45592	4.98558e-07	8.78695e-06	down							ENSSSCG00000012165	ENSSSCG00000012165	-1.32975	7.10753e-05	0.000962725	down	ENSSSCG00000013761	CC2D1A	-1.30679	2.81303e-09	4.86204e-08	down
ENSSSCG00000037216	PPP4R2	-1.51055	9.77271e-06	0.000158555	down	ENSSSCG00000008721	ABLIM2	-1.39801	4.99223e-07	8.79242e-06	down							ENSSSCG00000036735	VCPKMT	-1.43112	7.17515e-05	0.000970367	down	ENSSSCG00000016721	DBNL	-1.81399	2.8583e-09	4.93678e-08	down
ENSSSCG00000010861	COQ8A	-1.02675	9.79106e-06	0.000158746	down	ENSSSCG00000003139	BCAT2	-1.51311	5.0488e-07	8.88574e-06	down							ENSSSCG00000005649	URM1	-1.15326	7.18329e-05	0.000970913	down	ENSSSCG00000007358	EMILIN3	-2.35194	2.91159e-09	5.02527e-08	down
ENSSSCG00000040607	MAF	1.59665	9.81736e-06	0.00015899	up	ENSSSCG00000013437	TCF3	-1.51361	5.0529e-07	8.88665e-06	down							ENSSSCG00000005599	RABEPK	2.17426	7.30116e-05	0.000986282	up	ENSSSCG00000060865	ENSSSCG00000060865	-11.3949	2.92673e-09	5.04784e-08	down
ENSSSCG00000010686	BAG3	-1.58753	9.82207e-06	0.00015899	down	ENSSSCG00000000690	MLF2	-1.21115	5.23888e-07	9.20721e-06	down							ENSSSCG00000039415	CCDC197	4.51933	7.3432e-05	0.000990265	up	ENSSSCG00000039024	SPSB3	-2.61352	2.99837e-09	5.16775e-08	down
ENSSSCG00000038082	TRAF6	-1.20711	9.82575e-06	0.00015899	down	ENSSSCG00000052231	RPRM	-3.1305	5.25401e-07	9.22726e-06	down							ENSSSCG00000027902	ZMPSTE24	-1.44035	7.37356e-05	0.000993792	down	ENSSSCG00000027491	ENSSSCG00000027491	-1.45791	3.0368e-09	5.23028e-08	down
ENSSSCG00000017479	WIPF2	-1.14562	9.9119e-06	0.000160276	down	ENSSSCG00000024488	NUBP1	-1.50732	5.29048e-07	9.28474e-06	down							ENSSSCG00000021606	FLVCR2	1.28581	7.38497e-05	0.000994132	up	ENSSSCG00000018058	ARHGAP23	-1.81884	3.17247e-09	5.45625e-08	down
ENSSSCG00000056884	ENSSSCG00000056884	-2.64278	9.98073e-06	0.000161282	down	ENSSSCG00000027491	ENSSSCG00000027491	-1.4406	5.32467e-07	9.33813e-06	down							ENSSSCG00000045477	ENSSSCG00000045477	-1.80926	7.38867e-05	0.000994132	down	ENSSSCG00000042572	IMP3	-1.74602	3.23716e-09	5.56359e-08	down
ENSSSCG00000045128	ENSSSCG00000045128	1.69237	1.00213e-05	0.000161829	up	ENSSSCG00000005934	TRAPPC9	-1.69514	5.39516e-07	9.45506e-06	down							ENSSSCG00000034719	ENSSSCG00000034719	-1.72337	7.43429e-05	0.0009997	down	ENSSSCG00000012918	GRK2	-1.39927	3.29593e-09	5.66061e-08	down
ENSSSCG00000001011	SERPINB1	1.35233	1.03034e-05	0.000166164	up	ENSSSCG00000034768	CYTH3	-2.06945	5.45562e-07	9.55427e-06	down							ENSSSCG00000010507	TLL2	9.10393	7.45166e-05	0.00100147	up	ENSSSCG00000042162	KCNJ11	-1.46387	3.31903e-09	5.69627e-08	down
ENSSSCG00000036135	COL1A1	1.54056	1.03779e-05	0.000167254	up	ENSSSCG00000031669	DOLPP1	-1.72047	5.52131e-07	9.66249e-06	down							ENSSSCG00000016129	CMKLR2	4.07496	7.4876e-05	0.00100573	up	ENSSSCG00000039647	EIF3F	-1.62538	3.33005e-09	5.71116e-08	down
ENSSSCG00000014364	ANKHD1	-1.06777	1.04055e-05	0.000167588	down	ENSSSCG00000017518	OSBPL7	-1.96792	5.60373e-07	9.7998e-06	down							ENSSSCG00000021132	PLD5	-9.88359	7.52718e-05	0.00101047	down	ENSSSCG00000001516	ENSSSCG00000001516	-1.76454	3.366e-09	5.76877e-08	down
ENSSSCG00000038540	ENSSSCG00000038540	2.22088	1.04755e-05	0.000168491	up	ENSSSCG00000012859	NADSYN1	-2.05479	5.6244e-07	9.82902e-06	down							ENSSSCG00000004334	MAP3K7	-1.17062	7.5641e-05	0.00101454	down	ENSSSCG00000003359	TPRG1L	-1.82499	3.58503e-09	6.13553e-08	down
ENSSSCG00000007391	MATN4	2.72313	1.06089e-05	0.000170297	up	ENSSSCG00000062469	ENSSSCG00000062469	-2.72995	5.64279e-07	9.85421e-06	down							ENSSSCG00000037077	SHMT2	-1.38271	7.56608e-05	0.00101454	down	ENSSSCG00000031557	CHCHD6	-3.08425	3.64167e-09	6.22374e-08	down
ENSSSCG00000003140	FGF21	1.54915	1.06336e-05	0.000170581	up	ENSSSCG00000023912	ORAI2	-1.83097	5.65222e-07	9.86375e-06	down							ENSSSCG00000009419	ENSSSCG00000009419	-1.21299	7.74269e-05	0.00103705	down	ENSSSCG00000031011	CCDC160	2.72704	3.67754e-09	6.28064e-08	up
ENSSSCG00000039469	DNAL1	-1.17137	1.07023e-05	0.000171456	down	ENSSSCG00000022060	RASSF10	-12.033	5.70574e-07	9.95014e-06	down							ENSSSCG00000037516	MTF1	-1.39849	7.7922e-05	0.00104309	down	ENSSSCG00000005648	SLC27A4	-2.12748	3.82076e-09	6.52067e-08	down
ENSSSCG00000023328	GPM6A	2.39339	1.0786e-05	0.000172672	up	ENSSSCG00000024578	PHLDB1	-1.45995	5.7696e-07	1.00544e-05	down							ENSSSCG00000006892	DNTTIP2	-1.17038	7.83498e-05	0.00104822	down	ENSSSCG00000027916	ENSSSCG00000027916	-1.60087	3.96521e-09	6.75775e-08	down
ENSSSCG00000006059	NCALD	1.2825	1.07925e-05	0.000172672	up	ENSSSCG00000028788	BORCS6	-2.431	5.79342e-07	1.00889e-05	down							ENSSSCG00000038280	NSUN4	-1.28902	7.86564e-05	0.00105173	down	ENSSSCG00000054762	ENSSSCG00000054762	1.0999	4.14667e-09	7.06208e-08	up
ENSSSCG00000001455	ENSSSCG00000001455	1.71932	1.08147e-05	0.000172799	up	ENSSSCG00000012981	RELA	-1.2559	5.83212e-07	1.01459e-05	down							ENSSSCG00000030147	TRMT61B	-1.4456	7.87533e-05	0.0010523	down	ENSSSCG00000003919	MUTYH	-2.03234	4.15933e-09	7.07869e-08	down
ENSSSCG00000059451	SMIM40	3.08348	1.08395e-05	0.000173083	up	ENSSSCG00000013038	DNAJC4	-2.11721	5.83437e-07	1.01459e-05	down							ENSSSCG00000009152	SGMS2	1.5637	7.88434e-05	0.00105245	up	ENSSSCG00000021138	CEP250	-1.3396	4.18062e-09	7.10997e-08	down
ENSSSCG00000060190	PROSER3	-1.29405	1.08569e-05	0.000173246	down	ENSSSCG00000009584	SEMA4D	-1.21112	5.8498e-07	1.01656e-05	down							ENSSSCG00000034887	HAPLN4	1.099	7.94403e-05	0.00105862	up	ENSSSCG00000033260	TNNI2	-1.72318	4.40065e-09	7.47896e-08	down
ENSSSCG00000009370	FOXO1	-2.05619	1.08961e-05	0.000173694	down	ENSSSCG00000010258	AIFM2	-1.86963	5.85784e-07	1.01725e-05	down							ENSSSCG00000017155	EIF4A3	-1.1852	7.97825e-05	0.00106258	down	ENSSSCG00000048678	ENSSSCG00000048678	3.16613	4.42008e-09	7.50675e-08	up
ENSSSCG00000014351	ECSCR	1.28597	1.08993e-05	0.000173694	up	ENSSSCG00000028010	ABHD3	1.67973	5.88028e-07	1.02039e-05	up							ENSSSCG00000011864	UMPS	-1.47793	8.05854e-05	0.00107207	down	ENSSSCG00000052460	ENSSSCG00000052460	-5.45693	4.45878e-09	7.56721e-08	down
ENSSSCG00000013867	SIN3B	-1.0353	1.10077e-05	0.000175076	down	ENSSSCG00000012792	RENBP	-2.14743	5.88417e-07	1.02039e-05	down							ENSSSCG00000004548	PIF1	3.28624	8.08365e-05	0.00107481	up	ENSSSCG00000011874	PARP14	2.03915	4.50128e-09	7.63403e-08	up
ENSSSCG00000030309	NDRG2	-1.06084	1.11241e-05	0.000176656	down	ENSSSCG00000032151	CPZ	-2.92713	5.90274e-07	1.02289e-05	down							ENSSSCG00000008180	EIF5B	-1.17917	8.2285e-05	0.00109345	down	ENSSSCG00000024912	WDR5	-1.32472	4.61773e-09	7.82067e-08	down
ENSSSCG00000017990	PIK3R6	1.84164	1.11289e-05	0.000176656	up	ENSSSCG00000027060	TBX2	-2.65471	6.01746e-07	1.04205e-05	down							ENSSSCG00000010007	MTFP1	-1.18764	8.24051e-05	0.00109443	down	ENSSSCG00000039842	ZSCAN25	-2.83051	4.62177e-09	7.82208e-08	down
ENSSSCG00000023776	CCSAP	1.41283	1.13071e-05	0.000179366	up	ENSSSCG00000016200	PRKAG3	2.04702	6.06797e-07	1.05006e-05	up							ENSSSCG00000033167	SLC7A6OS	-1.26458	8.36906e-05	0.00110842	down	ENSSSCG00000023672	ENSSSCG00000023672	-2.62818	4.70661e-09	7.96013e-08	down
ENSSSCG00000040139	B3GNT9	1.15107	1.13581e-05	0.00017995	up	ENSSSCG00000022324	PPFIA3	-2.00194	6.12504e-07	1.0592e-05	down							ENSSSCG00000020962	DYNLL2	-1.39223	8.36925e-05	0.00110842	down	ENSSSCG00000033059	CASKIN1	-5.9677	4.71489e-09	7.96863e-08	down
ENSSSCG00000011885	FBXO40	1.60776	1.13587e-05	0.00017995	up	ENSSSCG00000014431	AFAP1L1	-2.53717	6.16374e-07	1.06515e-05	down							ENSSSCG00000039235	PSMC4	-1.38981	8.40652e-05	0.00111211	down	ENSSSCG00000010765	INPP5A	-1.28813	4.7615e-09	8.04183e-08	down
ENSSSCG00000063017	ZNF697	-1.51867	1.13968e-05	0.000180436	down	ENSSSCG00000016450	NOS3	-2.69001	6.16862e-07	1.06525e-05	down							ENSSSCG00000022419	FEM1B	-1.20199	8.41452e-05	0.00111255	down	ENSSSCG00000053280	H2AC6	-3.18092	4.76754e-09	8.04646e-08	down
ENSSSCG00000033641	COL8A2	2.19087	1.14565e-05	0.000181263	up	ENSSSCG00000028045	MUL1	-1.89821	6.1797e-07	1.06642e-05	down							ENSSSCG00000010428	DKK1	11.1115	8.50513e-05	0.00112265	up	ENSSSCG00000010855	PYCR2	-2.28912	4.77298e-09	8.05007e-08	down
ENSSSCG00000005368	XPA	-1.45961	1.1474e-05	0.000181421	down	ENSSSCG00000056128	PCBP1	-1.16048	6.28546e-07	1.08391e-05	down							ENSSSCG00000037106	ECRG4	1.66914	8.52083e-05	0.00112409	up	ENSSSCG00000011404	NAA80	-2.07854	4.99422e-09	8.4174e-08	down
ENSSSCG00000003419	MAD2L2	1.08371	1.15059e-05	0.000181806	up	ENSSSCG00000036880	TMEM18	-1.58663	6.30228e-07	1.08606e-05	down							ENSSSCG00000007795	DCTPP1	-1.27152	8.60137e-05	0.00113346	down	ENSSSCG00000009377	THSD1	-1.60642	5.01873e-09	8.45287e-08	down
ENSSSCG00000035429	HJV	1.25041	1.15719e-05	0.000182731	up	ENSSSCG00000011404	NAA80	-2.60512	6.40014e-07	1.10216e-05	down							ENSSSCG00000017201	UNK	-1.26078	8.78824e-05	0.00115744	down	ENSSSCG00000004729	GANC	1.29468	5.11547e-09	8.60987e-08	up
ENSSSCG00000000781	ABCD2	3.99256	1.1617e-05	0.000183324	up	ENSSSCG00000007998	RHBDL1	-4.31541	6.5001e-07	1.11859e-05	down							ENSSSCG00000036669	ENSSSCG00000036669	-1.76187	8.80994e-05	0.00115965	down	ENSSSCG00000013005	VPS51	-1.7571	5.16786e-09	8.69205e-08	down
ENSSSCG00000010467	BTAF1	-1.10696	1.17902e-05	0.000185935	down	ENSSSCG00000037360	CST3	-4.37866	6.57185e-07	1.13016e-05	down							ENSSSCG00000016851	OSMR	-1.59577	8.86677e-05	0.00116648	down	ENSSSCG00000010067	MIF	-7.09538	5.22649e-09	8.7817e-08	down
ENSSSCG00000007369	ENSSSCG00000007369	1.02091	1.18771e-05	0.000187185	up	ENSSSCG00000013762	PODNL1	-11.9598	6.59961e-07	1.13414e-05	down							ENSSSCG00000002787	E2F4	-1.14129	8.90704e-05	0.00117113	down	ENSSSCG00000016401	KIF1A	-2.34103	5.22836e-09	8.7817e-08	down
ENSSSCG00000027487	LAT2	1.66901	1.19304e-05	0.000187902	up	ENSSSCG00000060206	ENSSSCG00000060206	1.61878	6.61052e-07	1.13523e-05	up							ENSSSCG00000041959	ENSSSCG00000041959	-2.5532	8.99022e-05	0.00118141	down	ENSSSCG00000042721	ENSSSCG00000042721	3.96699	5.24506e-09	8.80369e-08	up
ENSSSCG00000024344	CCR5	2.4399	1.19879e-05	0.000188685	up	ENSSSCG00000000264	MFSD5	-2.12938	6.62122e-07	1.13628e-05	down							ENSSSCG00000009381	ALG11	-1.49733	9.06376e-05	0.00119041	down	ENSSSCG00000015796	PDLIM3	1.37544	5.2718e-09	8.84249e-08	up
ENSSSCG00000009732	CHFR	-1.09809	1.20821e-05	0.000190045	down	ENSSSCG00000017551	FAM117A	-1.60704	6.73679e-07	1.15532e-05	down							ENSSSCG00000040968	DUS3L	-1.23044	9.09488e-05	0.00119383	down	ENSSSCG00000008062	PRSS27	-13.0929	5.3553e-09	8.97638e-08	down
ENSSSCG00000006892	DNTTIP2	-1.0915	1.2103e-05	0.000190249	down	ENSSSCG00000034465	LRP10	-1.96547	6.75883e-07	1.1583e-05	down							ENSSSCG00000030067	GINM1	-1.14815	9.15385e-05	0.00120091	down	ENSSSCG00000038307	POLE4	-1.51578	5.50479e-09	9.2143e-08	down
ENSSSCG00000007541	PDGFA	1.42291	1.22868e-05	0.000192884	up	ENSSSCG00000025126	LGI4	-1.64779	6.86189e-07	1.17515e-05	down							ENSSSCG00000039041	ZNF467	1.40256	9.18692e-05	0.00120458	up	ENSSSCG00000033146	CD163	2.18092	5.54713e-09	9.2788e-08	up
ENSSSCG00000006267	PCMTD1	-1.37045	1.22945e-05	0.000192884	down	ENSSSCG00000029151	RASIP1	-2.2638	6.92235e-07	1.18468e-05	down							ENSSSCG00000005126	PLAA	-1.24764	9.23725e-05	0.00121051	down	ENSSSCG00000028788	BORCS6	-1.96924	5.5813e-09	9.32956e-08	down
ENSSSCG00000052231	RPRM	2.48771	1.23985e-05	0.00019439	up	ENSSSCG00000017893	PIMREG	-2.24904	6.94805e-07	1.18826e-05	down							ENSSSCG00000002670	USP10	-1.19428	9.26422e-05	0.00121272	down	ENSSSCG00000034722	CCL14	1.31161	5.59629e-09	9.34821e-08	up
ENSSSCG00000017066	GEMIN5	-1.31503	1.24211e-05	0.000194619	down	ENSSSCG00000007568	IQCE	-1.6791	7.08608e-07	1.21103e-05	down							ENSSSCG00000032763	PYCR3	-1.32012	9.34228e-05	0.00122089	down	ENSSSCG00000055672	ENSSSCG00000055672	-1.75774	5.70058e-09	9.51562e-08	down
[truncated: 1,954 more rows]

## Sheet: Table S3
Supplementary Table S3. Differentially Expressed Genes between Huainan and Large White pigs at four developmental stage.
LW0 VS HN0						LW7 VS HN7						LW14 VS HN14						LW21 VS HN21
[truncated: 1,738 more rows]

## Sheet: Table S4
Supplementary Table S4. Genes list for each section in the Venn diagram of Supplementary Figure 2A.
[truncated: 1,719 more rows]

[truncated: 10 more sheets: Table S5, Table S6, Table S7, Table S8, Table S9, Table S10, Table S11, Table S12, Table S13, Table S14]
